# Supplementary material for: Tetrahedral [Sb(AuMe)4]3− Occurring in Multimetallic Cluster Syntheses: About the Structure‐Directing Role of Methyl Groups
Source: Angew Chem Int Ed Engl. 2021 Oct 21;60(47):25042–7. doi: 10.1002/anie.202110526 (PMC9298313; doi:10.1002/anie.202110526)
Supplement: Supplementary file 1 — Supporting Information [file ANIE-60-25042-s001.zip]

Archive with 2 entries (2 files):
- 1.cif
- A.py.cif
