# Supplementary material for: Tetrahedral [Sb(AuMe)4]3− Occurring in Multimetallic Cluster Syntheses: About the Structure‐Directing Role of Methyl Groups
Source: Angew Chem Int Ed Engl. 2021 Oct 21;60(47):25042–7. doi: 10.1002/anie.202110526 (PMC9298313; doi:10.1002/anie.202110526)
Supplement: Supplementary file 1 — Supporting Information [file ANIE-60-25042-s001.zip › 1.cif]

data_1
_audit_creation_date               2021-03-09
_audit_creation_method
;
Olex2 1.2
(compiled 2018.05.29 svn.r3508 for OlexSys, GUI svn.r5506)
;
_shelx_SHELXL_version_number       '2016/6'
_audit_contact_author_address      ?
_audit_contact_author_email        ?
_audit_contact_author_name         ''
_audit_contact_author_phone        ?
_publ_contact_author_id_orcid      ?
_publ_section_references
;
Dolomanov, O.V., Bourhis, L.J., Gildea, R.J, Howard, J.A.K. & Puschmann, H.
 (2009), J. Appl. Cryst. 42, 339-341.

Kratzert, D., Holstein, J.J. & Krossing, I. (2015). J. Appl. Cryst. 48, 933-938.

Sheldrick, G.M. (2008). Acta Cryst. A64, 112-122.
;
_chemical_name_common              ?
_chemical_name_systematic          ?
_chemical_formula_moiety           'C4 H12 Au4 Sb, 3(C18 H36 K N2 O6), C5 H5 N'
_chemical_formula_sum              'C63 H125 Au4 K3 N7 O18 Sb'
_chemical_formula_weight           2295.61
_chemical_melting_point            ?
loop_
  _atom_type_symbol
  _atom_type_description
  _atom_type_scat_dispersion_real
  _atom_type_scat_dispersion_imag
  _atom_type_scat_source
 'C' 'C' 0.0033 0.0016 'International Tables Vol C Tables 4.2.6.8 and 6.1.1.4'
 'H' 'H' 0.0000 0.0000 'International Tables Vol C Tables 4.2.6.8 and 6.1.1.4'
 'Au' 'Au' -2.0133 8.8022
 'International Tables Vol C Tables 4.2.6.8 and 6.1.1.4'
 'K' 'K' 0.2009 0.2494 'International Tables Vol C Tables 4.2.6.8 and 6.1.1.4'
 'N' 'N' 0.0061 0.0033 'International Tables Vol C Tables 4.2.6.8 and 6.1.1.4'
 'O' 'O' 0.0106 0.0060 'International Tables Vol C Tables 4.2.6.8 and 6.1.1.4'
 'Sb' 'Sb' -0.5866 1.5461
 'International Tables Vol C Tables 4.2.6.8 and 6.1.1.4'

_shelx_space_group_comment
;
The symmetry employed for this shelxl refinement is uniquely defined
by the following loop, which should always be used as a source of
symmetry information in preference to the above space-group names.
They are only intended as comments.
;
_space_group_crystal_system        'monoclinic'
_space_group_IT_number             14
_space_group_name_H-M_alt          'P 1 21/c 1'
_space_group_name_Hall             '-P 2ybc'
loop_
  _space_group_symop_operation_xyz
 'x, y, z'
 '-x, y+1/2, -z+1/2'
 '-x, -y, -z'
 'x, -y-1/2, z-1/2'

_cell_length_a                     11.921(2)
_cell_length_b                     20.179(4)
_cell_length_c                     36.075(7)
_cell_angle_alpha                  90
_cell_angle_beta                   97.35(3)
_cell_angle_gamma                  90
_cell_volume                       8607(3)
_cell_formula_units_Z              4
_cell_measurement_reflns_used      17667
_cell_measurement_temperature      100
_cell_measurement_theta_max        26.607
_cell_measurement_theta_min        1.521
_shelx_estimated_absorpt_T_max     0.711
_shelx_estimated_absorpt_T_min     0.158
_exptl_absorpt_coefficient_mu      7.310
_exptl_absorpt_correction_T_max    0.694
_exptl_absorpt_correction_T_min    0.083
_exptl_absorpt_correction_type     numerical
_exptl_absorpt_process_details     ?
_exptl_absorpt_special_details     ?
_exptl_crystal_colour              'clear yellowish yellow'
_exptl_crystal_colour_lustre       clear
_exptl_crystal_colour_modifier     yellowish
_exptl_crystal_colour_primary      yellow
_exptl_crystal_density_diffrn      1.772
_exptl_crystal_density_meas        ?
_exptl_crystal_density_method      ?
_exptl_crystal_description         plate
_exptl_crystal_F_000               4480
_exptl_crystal_size_max            0.4
_exptl_crystal_size_mid            0.3
_exptl_crystal_size_min            0.05
_exptl_transmission_factor_max     ?
_exptl_transmission_factor_min     ?
_diffrn_reflns_av_R_equivalents    0.0693
_diffrn_reflns_av_unetI/netI       0.0556
_diffrn_reflns_Laue_measured_fraction_full  0.995
_diffrn_reflns_Laue_measured_fraction_max  0.980
_diffrn_reflns_limit_h_max         14
_diffrn_reflns_limit_h_min         -14
_diffrn_reflns_limit_k_max         11
_diffrn_reflns_limit_k_min         -24
_diffrn_reflns_limit_l_max         44
_diffrn_reflns_limit_l_min         -45
_diffrn_reflns_number              106453
_diffrn_reflns_point_group_measured_fraction_full  0.995
_diffrn_reflns_point_group_measured_fraction_max  0.980
_diffrn_reflns_theta_full          25.242
_diffrn_reflns_theta_max           26.607
_diffrn_reflns_theta_min           1.521
_diffrn_ambient_temperature        100.0
_diffrn_detector_area_resol_mean   ?
_diffrn_measured_fraction_theta_full  0.995
_diffrn_measured_fraction_theta_max  0.980
_diffrn_measurement_device_type    'Bruker P4'
_diffrn_measurement_method         '\w scans'
_diffrn_radiation_monochromator    'graphite'
_diffrn_radiation_type             MoK\a
_diffrn_radiation_wavelength       0.71073
_diffrn_source                     ?
_reflns_Friedel_coverage           0.000
_reflns_Friedel_fraction_full      .
_reflns_Friedel_fraction_max       .
_reflns_number_gt                  11766
_reflns_number_total               17667
_reflns_special_details
;
 Reflections were merged by SHELXL according to the crystal
 class for the calculation of statistics and refinement.
 
 Structure factors included contributions from the .fab file.
 
 _reflns_Friedel_fraction is defined as the number of unique
 Friedel pairs measured divided by the number that would be
 possible theoretically, ignoring centric projections and
 systematic absences.
;
_reflns_threshold_expression       'I > 2\s(I)'
_computing_cell_refinement         ?
_computing_data_collection         ?
_computing_data_reduction          ?
_computing_molecular_graphics      'Olex2 (Dolomanov et al., 2009)'
_computing_publication_material    'Olex2 (Dolomanov et al., 2009)'
_computing_structure_refinement    'XL (Sheldrick, 2008)'
_computing_structure_solution      'XS (Sheldrick, 2008)'
_refine_diff_density_max           1.339
_refine_diff_density_min           -2.635
_refine_diff_density_rms           0.218
_refine_ls_extinction_coef         .
_refine_ls_extinction_method       none
_refine_ls_goodness_of_fit_ref     0.938
_refine_ls_hydrogen_treatment      constr
_refine_ls_matrix_type             full
_refine_ls_number_parameters       869
_refine_ls_number_reflns           17667
_refine_ls_number_restraints       528
_refine_ls_R_factor_all            0.0835
_refine_ls_R_factor_gt             0.0610
_refine_ls_restrained_S_all        0.931
_refine_ls_shift/su_max            0.004
_refine_ls_shift/su_mean           0.000
_refine_ls_structure_factor_coef   Fsqd
_refine_ls_weighting_details      
 'w=1/[\s^2^(Fo^2^)+(0.1143P)^2^] where P=(Fo^2^+2Fc^2^)/3'
_refine_ls_weighting_scheme        calc
_refine_ls_wR_factor_gt            0.1559
_refine_ls_wR_factor_ref           0.1721
_refine_special_details            ?
_olex2_refinement_description
;
1. Fixed Uiso
 At 1.2 times of:
  All C(H) groups, All C(H,H) groups
 At 1.5 times of:
  All C(H,H,H) groups
2. Restrained distances
 H57A-H52A
 2 with sigma of 0.02
 N7-C63 \\sim N7-C59
 with sigma of 0.02
 C63-C62 \\sim C62-C61 \\sim C61-C60 \\sim C60-C59
 with sigma of 0.02
 N7-C60 \\sim N7-C62
 with sigma of 0.04
 C61-C59 \\sim C61-C63 \\sim C60-C62 \\sim C59-C63
 with sigma of 0.04
 O18-C57 \\sim O18-C56 \\sim O17-C55 \\sim O17-C54 \\sim O16-C51 \\sim O16-C50
\\sim O15-C49 \\sim O15-C48
 \\sim O14-C45 \\sim O14-C44 \\sim O13-C43 \\sim O13-C42
 with sigma of 0.02
 C58-C57 \\sim C56-C55 \\sim C54-C53 \\sim C52-C51 \\sim C50-C49 \\sim C48-C47
\\sim C46-C45 \\sim C44-C43
 \\sim C42-C41
 with sigma of 0.02
 C57-C56 \\sim C55-C54 \\sim C51-C50 \\sim C49-C48 \\sim C45-C44 \\sim C43-C42
 with sigma of 0.04
 O18-C58 \\sim O18-C55 \\sim O17-C56 \\sim O17-C53 \\sim O16-C52 \\sim O16-C49
\\sim O15-C50 \\sim O15-C47
 \\sim O14-C46 \\sim O14-C43 \\sim O13-C44 \\sim O13-C41
 with sigma of 0.04
3. Restrained planarity
 N7, C59, C60, C61, C62, C63
 with sigma of 0.1
4. Uiso/Uaniso restraints and constraints
N5 \\sim N6 \\sim C41 \\sim C46: within 2A with sigma of 0.01 and sigma for
terminal atoms of 0.02
N7 \\sim C59 \\sim C60 \\sim C61 \\sim C62 \\sim C63: within 2A with sigma of
0.04 and sigma for terminal atoms of 0.08
O13 \\sim O14 \\sim O15 \\sim O16 \\sim O17 \\sim O18 \\sim C41 \\sim C42 \\sim
C43 \\sim C44 \\sim C45 \\sim C46 \\sim C47 \\sim C48 \\sim C49 \\sim C50 \\sim
C51 \\sim C52 \\sim C53 \\sim C54 \\sim C55 \\sim C56 \\sim C57 \\sim C58:
within 2A with sigma of 0.04 and sigma for terminal atoms of 0.08
5. Rigid body (RIGU) restrains
 N7, C59, C60, C61, C62, C63
 with sigma for 1-2 distances of 0.004 and sigma for 1-3 distances of 0.004
 O13, O14, O15, O16, O17, O18, C41, C42, C43, C44, C45, C46, C47, C48, C49,
 C50, C51, C52, C53, C54, C55, C56, C57, C58
 with sigma for 1-2 distances of 0.004 and sigma for 1-3 distances of 0.004
6.a Secondary CH2 refined with riding coordinates:
 C41(H41A,H41B), C42(H42A,H42B), C43(H43A,H43B), C44(H44A,H44B), C45(H45A,
 H45B), C46(H46A,H46B), C47(H47A,H47B), C48(H48A,H48B), C49(H49A,H49B),
 C50(H50A,H50B), C51(H51A,H51B), C52(H52A,H52B), C53(H53A,H53B), C54(H54A,H54B),
  C55(H55A,H55B), C56(H56A,H56B), C57(H57A,H57B), C58(H58A,H58B), C5(H5A,H5B),
 C6(H6A,H6B), C7(H7A,H7B), C8(H8A,H8B), C9(H9A,H9B), C10(H10A,H10B), C11(H11A,
 H11B), C12(H12A,H12B), C13(H13A,H13B), C14(H14A,H14B), C15(H15A,H15B),
 C16(H16A,H16B), C17(H17A,H17B), C18(H18A,H18B), C19(H19A,H19B), C20(H20A,H20B),
  C21(H21A,H21B), C22(H22A,H22B), C23(H23A,H23B), C24(H24A,H24B), C25(H25A,
 H25B), C26(H26A,H26B), C27(H27A,H27B), C28(H28A,H28B), C29(H29A,H29B),
 C30(H30A,H30B), C31(H31A,H31B), C32(H32A,H32B), C33(H33A,H33B), C34(H34A,H34B),
  C35(H35A,H35B), C36(H36A,H36B), C37(H37A,H37B), C38(H38A,H38B), C39(H39A,
 H39B), C40(H40A,H40B)
6.b Aromatic/amide H refined with riding coordinates:
 C59(H59), C60(H60), C61(H61), C62(H62), C63(H63)
6.c Idealised Me refined as rotating group:
 C1(H1A,H1B,H1C), C2(H2A,H2B,H2C), C3(H3A,H3B,H3C), C4(H4A,H4B,H4C)
;
_atom_sites_solution_hydrogens     geom
_atom_sites_solution_primary       ?
_atom_sites_solution_secondary     ?
loop_
  _atom_site_label
  _atom_site_type_symbol
  _atom_site_fract_x
  _atom_site_fract_y
  _atom_site_fract_z
  _atom_site_U_iso_or_equiv
  _atom_site_adp_type
  _atom_site_occupancy
  _atom_site_site_symmetry_order
  _atom_site_calc_flag
  _atom_site_refinement_flags_posn
  _atom_site_refinement_flags_adp
  _atom_site_refinement_flags_occupancy
  _atom_site_disorder_assembly
  _atom_site_disorder_group
 Au1 Au 0.26981(4) 0.36615(2) 1.37492(2) 0.05380(12) Uani 1 1 d . . . . .
 C1 C 0.3192(13) 0.4547(6) 1.3510(4) 0.073(4) Uani 1 1 d . . . . .
 H1A H 0.367862 0.480107 1.369838 0.109 Uiso 1 1 calc GR . . . .
 H1B H 0.251950 0.480818 1.342032 0.109 Uiso 1 1 calc GR . . . .
 H1C H 0.360907 0.444332 1.330018 0.109 Uiso 1 1 calc GR . . . .
 Sb1 Sb 0.21588(6) 0.25267(3) 1.40132(2) 0.04270(15) Uani 1 1 d . . . . .
 Au2 Au 0.01404(4) 0.22188(2) 1.36954(2) 0.05501(12) Uani 1 1 d . . . . .
 C2 C -0.1415(10) 0.1957(7) 1.3391(3) 0.071(4) Uani 1 1 d . . . . .
 H2A H -0.172941 0.233979 1.324553 0.107 Uiso 1 1 calc GR . . . .
 H2B H -0.194106 0.181785 1.356329 0.107 Uiso 1 1 calc GR . . . .
 H2C H -0.130101 0.159145 1.322055 0.107 Uiso 1 1 calc GR . . . .
 Au3 Au 0.34518(4) 0.17194(2) 1.36983(2) 0.05265(12) Uani 1 1 d . . . . .
 C3 C 0.4443(10) 0.1110(7) 1.3401(3) 0.066(3) Uani 1 1 d . . . . .
 H3A H 0.469066 0.072136 1.355334 0.098 Uiso 1 1 calc GR . . . .
 H3B H 0.510612 0.135724 1.334344 0.098 Uiso 1 1 calc GR . . . .
 H3C H 0.399626 0.096521 1.316846 0.098 Uiso 1 1 calc GR . . . .
 K3 K 0.3745(2) 0.15540(14) 1.23069(7) 0.0624(7) Uani 1 1 d . . . . .
 Au4 Au 0.24136(3) 0.25160(2) 1.47420(2) 0.04590(11) Uani 1 1 d . . . . .
 C4 C 0.2599(10) 0.2517(6) 1.5334(2) 0.055(3) Uani 1 1 d . . . . .
 H4A H 0.336483 0.266170 1.543142 0.082 Uiso 1 1 calc GR . . . .
 H4B H 0.247110 0.206863 1.542439 0.082 Uiso 1 1 calc GR . . . .
 H4C H 0.204597 0.282114 1.542047 0.082 Uiso 1 1 calc GR . . . .
 N5 N 0.1300(11) 0.1377(8) 1.2401(5) 0.105(4) Uani 1 1 d . U . . .
 N6 N 0.6252(14) 0.1733(10) 1.2181(5) 0.122(5) Uani 1 1 d . U . . .
 O13 O 0.2807(6) 0.2379(4) 1.2756(2) 0.062(2) Uani 1 1 d D U . . .
 O14 O 0.5008(7) 0.2682(5) 1.2614(2) 0.073(2) Uani 1 1 d D U . . .
 O15 O 0.2041(10) 0.1925(6) 1.1710(2) 0.108(4) Uani 1 1 d D U . . .
 O16 O 0.4373(11) 0.1857(6) 1.1571(3) 0.114(4) Uani 1 1 d D U . . .
 O17 O 0.2945(10) 0.0273(5) 1.2427(4) 0.119(4) Uani 1 1 d D U . . .
 O18 O 0.5311(9) 0.0501(6) 1.2434(3) 0.105(4) Uani 1 1 d D U . . .
 C41 C 0.1177(13) 0.1694(8) 1.2770(6) 0.103(4) Uani 1 1 d D U . . .
 H41A H 0.036571 0.170604 1.280328 0.123 Uiso 1 1 calc R . . . .
 H41B H 0.157292 0.141836 1.297319 0.123 Uiso 1 1 calc R . . . .
 C42 C 0.1640(8) 0.2380(7) 1.2804(4) 0.069(3) Uani 1 1 d D U . . .
 H42A H 0.121604 0.266770 1.261278 0.082 Uiso 1 1 calc R . . . .
 H42B H 0.154782 0.256182 1.305365 0.082 Uiso 1 1 calc R . . . .
 C43 C 0.3333(9) 0.2994(6) 1.2848(4) 0.068(3) Uani 1 1 d D U . . .
 H43A H 0.301992 0.319166 1.306414 0.082 Uiso 1 1 calc R . . . .
 H43B H 0.318110 0.330238 1.263383 0.082 Uiso 1 1 calc R . . . .
 C44 C 0.4563(9) 0.2898(7) 1.2941(3) 0.067(3) Uani 1 1 d D U . . .
 H44A H 0.492611 0.331940 1.303122 0.081 Uiso 1 1 calc R . . . .
 H44B H 0.471632 0.256269 1.314144 0.081 Uiso 1 1 calc R . . . .
 C45 C 0.6177(11) 0.2553(10) 1.2695(5) 0.108(6) Uani 1 1 d D U . . .
 H45A H 0.630335 0.217605 1.287114 0.130 Uiso 1 1 calc R . . . .
 H45B H 0.656850 0.294603 1.281344 0.130 Uiso 1 1 calc R . . . .
 C46 C 0.6644(16) 0.2390(12) 1.2341(6) 0.128(6) Uani 1 1 d D U . . .
 H46A H 0.748047 0.239005 1.238961 0.153 Uiso 1 1 calc R . . . .
 H46B H 0.641533 0.274059 1.215409 0.153 Uiso 1 1 calc R . . . .
 C47 C 0.0568(14) 0.1711(10) 1.2084(5) 0.118(5) Uani 1 1 d D U . . .
 H47A H 0.054321 0.219297 1.213334 0.141 Uiso 1 1 calc R . . . .
 H47B H -0.021259 0.153714 1.206918 0.141 Uiso 1 1 calc R . . . .
 C48 C 0.1006(13) 0.1599(9) 1.1714(4) 0.127(5) Uani 1 1 d D U . . .
 H48A H 0.110619 0.111815 1.167429 0.153 Uiso 1 1 calc R . . . .
 H48B H 0.045040 0.176831 1.150831 0.153 Uiso 1 1 calc R . . . .
 C49 C 0.2414(13) 0.1929(8) 1.1349(3) 0.127(5) Uani 1 1 d D U . . .
 H49A H 0.186666 0.218089 1.117308 0.152 Uiso 1 1 calc R . . . .
 H49B H 0.243926 0.146907 1.125552 0.152 Uiso 1 1 calc R . . . .
 C50 C 0.3554(13) 0.2235(9) 1.1362(5) 0.141(6) Uani 1 1 d D U . . .
 H50A H 0.374687 0.228074 1.110423 0.169 Uiso 1 1 calc R . . . .
 H50B H 0.354106 0.268380 1.147197 0.169 Uiso 1 1 calc R . . . .
 C51 C 0.5478(14) 0.2108(10) 1.1567(5) 0.134(6) Uani 1 1 d D U . . .
 H51A H 0.552247 0.255780 1.167753 0.161 Uiso 1 1 calc R . . . .
 H51B H 0.563265 0.214666 1.130472 0.161 Uiso 1 1 calc R . . . .
 C52 C 0.6357(15) 0.1684(10) 1.1776(5) 0.128(7) Uani 1 1 d D U . . .
 H52A H 0.625603 0.121816 1.169245 0.154 Uiso 1 1 calc DR . . . .
 H52B H 0.711815 0.183281 1.172958 0.154 Uiso 1 1 calc R . . . .
 C53 C 0.1029(14) 0.0670(9) 1.2419(8) 0.160(10) Uani 1 1 d D U . . .
 H53A H 0.083590 0.049798 1.216196 0.193 Uiso 1 1 calc R . . . .
 H53B H 0.035616 0.061551 1.255121 0.193 Uiso 1 1 calc R . . . .
 C54 C 0.1987(13) 0.0272(9) 1.2616(6) 0.138(7) Uani 1 1 d D U . . .
 H54A H 0.219546 0.045429 1.287031 0.165 Uiso 1 1 calc R . . . .
 H54B H 0.173229 -0.019037 1.264196 0.165 Uiso 1 1 calc R . . . .
 C55 C 0.3773(13) -0.0200(8) 1.2565(6) 0.130(6) Uani 1 1 d D U . . .
 H55A H 0.346384 -0.065218 1.252145 0.156 Uiso 1 1 calc R . . . .
 H55B H 0.397599 -0.013891 1.283804 0.156 Uiso 1 1 calc R . . . .
 C56 C 0.4791(13) -0.0120(8) 1.2375(4) 0.122(5) Uani 1 1 d D U . . .
 H56A H 0.534413 -0.046922 1.246516 0.146 Uiso 1 1 calc R . . . .
 H56B H 0.457844 -0.018634 1.210352 0.146 Uiso 1 1 calc R . . . .
 C57 C 0.6373(13) 0.0528(9) 1.2297(5) 0.131(6) Uani 1 1 d D U . . .
 H57A H 0.627124 0.044209 1.202502 0.158 Uiso 1 1 calc DR . . . .
 H57B H 0.687998 0.018195 1.242050 0.158 Uiso 1 1 calc R . . . .
 C58 C 0.6888(16) 0.1190(10) 1.2374(6) 0.137(7) Uani 1 1 d D U . . .
 H58A H 0.696004 0.127333 1.264644 0.165 Uiso 1 1 calc R . . . .
 H58B H 0.765917 0.118627 1.230008 0.165 Uiso 1 1 calc R . . . .
 K1 K 0.75601(18) 0.08164(11) 1.52937(6) 0.0426(4) Uani 1 1 d . . . . .
 N1 N 0.7766(13) 0.0821(6) 1.6140(3) 0.082(4) Uani 1 1 d . . . . .
 O1 O 0.8689(7) -0.0224(4) 1.5706(2) 0.058(2) Uani 1 1 d . . . . .
 N2 N 0.7329(7) 0.0827(4) 1.4460(2) 0.0413(18) Uani 1 1 d . . . . .
 O2 O 0.7999(5) -0.0334(3) 1.4916(2) 0.0435(15) Uani 1 1 d . . . . .
 O3 O 0.5556(8) 0.0863(4) 1.5663(2) 0.066(2) Uani 1 1 d . . . . .
 O4 O 0.5481(5) 0.1125(3) 1.4891(2) 0.0469(17) Uani 1 1 d . . . . .
 C5 C 0.8651(15) 0.0341(7) 1.6283(4) 0.082(5) Uani 1 1 d . . . . .
 H5A H 0.862593 0.027133 1.655387 0.098 Uiso 1 1 calc R . . . .
 H5B H 0.940262 0.052579 1.625224 0.098 Uiso 1 1 calc R . . . .
 O5 O 0.8778(7) 0.1880(4) 1.5701(2) 0.0538(18) Uani 1 1 d . . . . .
 C6 C 0.8504(14) -0.0312(7) 1.6085(4) 0.079(4) Uani 1 1 d . . . . .
 H6A H 0.905117 -0.063818 1.620821 0.094 Uiso 1 1 calc R . . . .
 H6B H 0.773095 -0.048336 1.609590 0.094 Uiso 1 1 calc R . . . .
 O6 O 0.8918(6) 0.1656(3) 1.4930(2) 0.0454(16) Uani 1 1 d . . . . .
 C7 C 0.8525(9) -0.0843(5) 1.5516(3) 0.051(3) Uani 1 1 d . . . . .
 H7A H 0.773294 -0.099061 1.551532 0.061 Uiso 1 1 calc R . . . .
 H7B H 0.902733 -0.118194 1.564832 0.061 Uiso 1 1 calc R . . . .
 C8 C 0.8784(9) -0.0775(5) 1.5120(4) 0.056(3) Uani 1 1 d . . . . .
 H8A H 0.956195 -0.060344 1.512083 0.068 Uiso 1 1 calc R . . . .
 H8B H 0.873897 -0.121485 1.499778 0.068 Uiso 1 1 calc R . . . .
 C9 C 0.8143(9) -0.0303(5) 1.4533(3) 0.052(3) Uani 1 1 d . . . . .
 H9A H 0.808688 -0.075289 1.442301 0.062 Uiso 1 1 calc R . . . .
 H9B H 0.890071 -0.012227 1.450548 0.062 Uiso 1 1 calc R . . . .
 C10 C 0.7248(10) 0.0133(5) 1.4333(3) 0.052(3) Uani 1 1 d . . . . .
 H10A H 0.730485 0.011953 1.406210 0.062 Uiso 1 1 calc R . . . .
 H10B H 0.649651 -0.004343 1.437146 0.062 Uiso 1 1 calc R . . . .
 C11 C 0.6703(18) 0.0658(9) 1.6266(4) 0.104(6) Uani 1 1 d . . . . .
 H11A H 0.674957 0.076510 1.653583 0.124 Uiso 1 1 calc R . . . .
 H11B H 0.657580 0.017527 1.623823 0.124 Uiso 1 1 calc R . . . .
 C12 C 0.5674(16) 0.1029(9) 1.6053(5) 0.102(6) Uani 1 1 d . . . . .
 H12A H 0.497710 0.090443 1.615888 0.123 Uiso 1 1 calc R . . . .
 H12B H 0.578275 0.151339 1.608440 0.123 Uiso 1 1 calc R . . . .
 C13 C 0.4672(10) 0.1250(6) 1.5464(4) 0.064(3) Uani 1 1 d . . . . .
 H13A H 0.488169 0.172510 1.547575 0.077 Uiso 1 1 calc R . . . .
 H13B H 0.396560 0.119483 1.557793 0.077 Uiso 1 1 calc R . . . .
 C14 C 0.4497(9) 0.1028(6) 1.5072(4) 0.061(3) Uani 1 1 d . . . . .
 H14A H 0.429514 0.055172 1.506375 0.074 Uiso 1 1 calc R . . . .
 H14B H 0.385639 0.127630 1.493563 0.074 Uiso 1 1 calc R . . . .
 C15 C 0.5272(9) 0.0984(5) 1.4509(3) 0.052(3) Uani 1 1 d . . . . .
 H15A H 0.459213 0.122806 1.439683 0.062 Uiso 1 1 calc R . . . .
 H15B H 0.512751 0.050417 1.447269 0.062 Uiso 1 1 calc R . . . .
 C16 C 0.6289(8) 0.1187(5) 1.4317(3) 0.050(2) Uani 1 1 d . . . . .
 H16A H 0.611400 0.110378 1.404514 0.060 Uiso 1 1 calc R . . . .
 H16B H 0.642089 0.166854 1.435260 0.060 Uiso 1 1 calc R . . . .
 C17 C 0.8090(15) 0.1508(8) 1.6268(4) 0.091(5) Uani 1 1 d . . . . .
 H17A H 0.828749 0.150413 1.654313 0.109 Uiso 1 1 calc R . . . .
 H17B H 0.742859 0.180306 1.620824 0.109 Uiso 1 1 calc R . . . .
 C18 C 0.9076(13) 0.1791(6) 1.6094(3) 0.070(4) Uani 1 1 d . . . . .
 H18A H 0.930063 0.222185 1.621134 0.085 Uiso 1 1 calc R . . . .
 H18B H 0.973074 0.148611 1.613927 0.085 Uiso 1 1 calc R . . . .
 C19 C 0.9732(9) 0.2051(5) 1.5522(3) 0.056(3) Uani 1 1 d . . . . .
 H19A H 1.026062 0.167135 1.553485 0.067 Uiso 1 1 calc R . . . .
 H19B H 1.013261 0.242894 1.565546 0.067 Uiso 1 1 calc R . . . .
 C20 C 0.9389(9) 0.2234(5) 1.5127(4) 0.052(3) Uani 1 1 d . . . . .
 H20A H 0.881968 0.259327 1.511105 0.063 Uiso 1 1 calc R . . . .
 H20B H 1.005326 0.239424 1.501409 0.063 Uiso 1 1 calc R . . . .
 C21 C 0.8625(9) 0.1782(6) 1.4539(3) 0.049(2) Uani 1 1 d . . . . .
 H21A H 0.927222 0.199097 1.443820 0.059 Uiso 1 1 calc R . . . .
 H21B H 0.797674 0.209188 1.450190 0.059 Uiso 1 1 calc R . . . .
 C22 C 0.8322(9) 0.1156(5) 1.4338(3) 0.045(2) Uani 1 1 d . . . . .
 H22A H 0.816457 0.125032 1.406671 0.054 Uiso 1 1 calc R . . . .
 H22B H 0.897530 0.084981 1.437631 0.054 Uiso 1 1 calc R . . . .
 K2 K 0.74670(18) 0.41239(10) 1.47192(6) 0.0420(4) Uani 1 1 d . . . . .
 N3 N 0.7757(7) 0.4154(4) 1.5558(2) 0.0432(18) Uani 1 1 d . . . . .
 N4 N 0.7198(9) 0.4103(5) 1.3900(3) 0.057(2) Uani 1 1 d . . . . .
 O7 O 0.6125(6) 0.3327(3) 1.51121(19) 0.0440(15) Uani 1 1 d . . . . .
 O8 O 0.6301(6) 0.3071(3) 1.43448(18) 0.0429(15) Uani 1 1 d . . . . .
 O9 O 0.6975(6) 0.5282(3) 1.5078(2) 0.0454(16) Uani 1 1 d . . . . .
 O10 O 0.6182(6) 0.5152(3) 1.4315(2) 0.0529(18) Uani 1 1 d . . . . .
 O11 O 0.9584(6) 0.3862(3) 1.5129(2) 0.0472(16) Uani 1 1 d . . . . .
 O12 O 0.9423(6) 0.4173(4) 1.4351(2) 0.0516(17) Uani 1 1 d . . . . .
 C23 C 0.6792(9) 0.3835(5) 1.5698(3) 0.046(2) Uani 1 1 d . . . . .
 H23A H 0.614105 0.414329 1.566834 0.056 Uiso 1 1 calc R . . . .
 H23B H 0.698655 0.374363 1.596833 0.056 Uiso 1 1 calc R . . . .
 C24 C 0.6445(9) 0.3190(5) 1.5498(3) 0.046(2) Uani 1 1 d . . . . .
 H24A H 0.708351 0.287300 1.552851 0.055 Uiso 1 1 calc R . . . .
 H24B H 0.580167 0.298907 1.560576 0.055 Uiso 1 1 calc R . . . .
 C25 C 0.5658(9) 0.2762(5) 1.4919(3) 0.047(2) Uani 1 1 d . . . . .
 H25A H 0.499528 0.260853 1.503544 0.057 Uiso 1 1 calc R . . . .
 H25B H 0.622539 0.240116 1.494229 0.057 Uiso 1 1 calc R . . . .
 C26 C 0.5301(8) 0.2906(5) 1.4515(3) 0.046(2) Uani 1 1 d . . . . .
 H26A H 0.492319 0.251394 1.439034 0.056 Uiso 1 1 calc R . . . .
 H26B H 0.476179 0.328161 1.448842 0.056 Uiso 1 1 calc R . . . .
 C27 C 0.6054(9) 0.3072(6) 1.3943(3) 0.052(3) Uani 1 1 d . . . . .
 H27A H 0.534147 0.331540 1.386557 0.063 Uiso 1 1 calc R . . . .
 H27B H 0.596058 0.261130 1.384950 0.063 Uiso 1 1 calc R . . . .
 C28 C 0.7020(9) 0.3402(5) 1.3783(3) 0.052(3) Uani 1 1 d . . . . .
 H28A H 0.772303 0.315006 1.386169 0.062 Uiso 1 1 calc R . . . .
 H28B H 0.687304 0.338370 1.350681 0.062 Uiso 1 1 calc R . . . .
 C29 C 0.7830(9) 0.4858(5) 1.5666(3) 0.048(2) Uani 1 1 d . . . . .
 H29A H 0.857124 0.503338 1.561599 0.057 Uiso 1 1 calc R . . . .
 H29B H 0.779904 0.489246 1.593830 0.057 Uiso 1 1 calc R . . . .
 C30 C 0.6901(9) 0.5287(6) 1.5463(3) 0.052(3) Uani 1 1 d . . . . .
 H30A H 0.615307 0.511604 1.550939 0.062 Uiso 1 1 calc R . . . .
 H30B H 0.697762 0.574658 1.555884 0.062 Uiso 1 1 calc R . . . .
 C31 C 0.6223(8) 0.5747(6) 1.4890(4) 0.055(3) Uani 1 1 d . . . . .
 H31A H 0.635186 0.618709 1.500911 0.066 Uiso 1 1 calc R . . . .
 H31B H 0.543457 0.561229 1.490985 0.066 Uiso 1 1 calc R . . . .
 C32 C 0.6393(10) 0.5791(5) 1.4490(4) 0.056(3) Uani 1 1 d . . . . .
 H32A H 0.587086 0.612413 1.436225 0.067 Uiso 1 1 calc R . . . .
 H32B H 0.717789 0.593236 1.446956 0.067 Uiso 1 1 calc R . . . .
 C33 C 0.6211(11) 0.5186(6) 1.3926(4) 0.067(3) Uani 1 1 d . . . . .
 H33A H 0.689495 0.543089 1.387595 0.081 Uiso 1 1 calc R . . . .
 H33B H 0.554054 0.543137 1.380791 0.081 Uiso 1 1 calc R . . . .
 C34 C 0.6223(11) 0.4494(6) 1.3754(3) 0.063(3) Uani 1 1 d . . . . .
 H34A H 0.552897 0.425599 1.380085 0.076 Uiso 1 1 calc R . . . .
 H34B H 0.620815 0.453842 1.348038 0.076 Uiso 1 1 calc R . . . .
 C35 C 0.8833(9) 0.3814(5) 1.5710(3) 0.051(2) Uani 1 1 d . . . . .
 H35A H 0.900612 0.392010 1.597947 0.061 Uiso 1 1 calc R . . . .
 H35B H 0.871967 0.332921 1.568756 0.061 Uiso 1 1 calc R . . . .
 C36 C 0.9818(8) 0.4003(5) 1.5519(3) 0.044(2) Uani 1 1 d . . . . .
 H36A H 0.997654 0.448210 1.555525 0.053 Uiso 1 1 calc R . . . .
 H36B H 1.049541 0.375342 1.562788 0.053 Uiso 1 1 calc R . . . .
 C37 C 1.0524(8) 0.3991(6) 1.4935(3) 0.051(3) Uani 1 1 d . . . . .
 H37A H 1.119132 0.374668 1.505708 0.061 Uiso 1 1 calc R . . . .
 H37B H 1.070130 0.447011 1.494987 0.061 Uiso 1 1 calc R . . . .
 C38 C 1.0296(9) 0.3789(5) 1.4536(4) 0.054(3) Uani 1 1 d . . . . .
 H38A H 1.098895 0.384710 1.441486 0.065 Uiso 1 1 calc R . . . .
 H38B H 1.008153 0.331498 1.451970 0.065 Uiso 1 1 calc R . . . .
 C39 C 0.9306(11) 0.4036(7) 1.3961(3) 0.064(3) Uani 1 1 d . . . . .
 H39A H 0.926879 0.355146 1.392019 0.076 Uiso 1 1 calc R . . . .
 H39B H 0.997345 0.420833 1.385433 0.076 Uiso 1 1 calc R . . . .
 C40 C 0.8259(12) 0.4353(6) 1.3769(3) 0.068(4) Uani 1 1 d . . . . .
 H40A H 0.830797 0.483814 1.381031 0.082 Uiso 1 1 calc R . . . .
 H40B H 0.821771 0.427383 1.349678 0.082 Uiso 1 1 calc R . . . .
 N7 N 0.0019(16) 0.3710(10) 1.2993(6) 0.150(7) Uani 1 1 d D U . . .
 C59 C -0.0791(16) 0.3412(9) 1.2752(6) 0.128(6) Uani 1 1 d D U . . .
 H59 H -0.132032 0.313116 1.285066 0.154 Uiso 1 1 calc R . . . .
 C60 C -0.0873(12) 0.3493(7) 1.2394(5) 0.096(5) Uani 1 1 d D U . . .
 H60 H -0.146561 0.329569 1.222974 0.116 Uiso 1 1 calc R . . . .
 C61 C -0.0114(13) 0.3855(8) 1.2273(5) 0.099(5) Uani 1 1 d D U . . .
 H61 H -0.012258 0.389665 1.201017 0.119 Uiso 1 1 calc R . . . .
 C62 C 0.0661(15) 0.4166(10) 1.2488(6) 0.131(7) Uani 1 1 d D U . . .
 H62 H 0.118412 0.444151 1.238311 0.157 Uiso 1 1 calc R . . . .
 C63 C 0.0722(17) 0.4103(10) 1.2838(6) 0.131(7) Uani 1 1 d D U . . .
 H63 H 0.128284 0.434302 1.299411 0.158 Uiso 1 1 calc R . . . .

loop_
  _atom_site_aniso_label
  _atom_site_aniso_U_11
  _atom_site_aniso_U_22
  _atom_site_aniso_U_33
  _atom_site_aniso_U_23
  _atom_site_aniso_U_13
  _atom_site_aniso_U_12
 Au1 0.0662(3) 0.0421(2) 0.0543(2) 0.00158(18) 0.01225(19) -0.00308(19)
 C1 0.103(11) 0.057(8) 0.067(7) 0.014(6) 0.045(7) -0.008(7)
 Sb1 0.0450(3) 0.0342(3) 0.0493(3) 0.0005(3) 0.0076(3) -0.0014(3)
 Au2 0.0541(3) 0.0533(3) 0.0578(2) -0.00146(19) 0.00781(18) -0.0068(2)
 C2 0.060(7) 0.093(10) 0.058(7) 0.004(7) -0.001(6) -0.019(7)
 Au3 0.0520(2) 0.0492(3) 0.0565(2) -0.00117(18) 0.00623(18) 0.00122(18)
 C3 0.060(7) 0.072(9) 0.064(7) -0.010(6) 0.002(6) 0.016(6)
 K3 0.0719(17) 0.0600(17) 0.0537(13) -0.0085(11) 0.0018(12) 0.0104(13)
 Au4 0.0464(2) 0.0371(2) 0.0547(2) 0.00040(16) 0.00851(16) -0.00121(16)
 C4 0.081(8) 0.056(7) 0.026(4) -0.001(4) 0.007(4) -0.001(6)
 N5 0.071(7) 0.103(9) 0.132(11) 0.013(8) -0.020(7) -0.012(7)
 N6 0.104(10) 0.164(14) 0.110(10) -0.035(10) 0.059(8) 0.003(10)
 O13 0.058(4) 0.064(5) 0.067(5) -0.003(4) 0.014(4) 0.014(4)
 O14 0.075(5) 0.085(7) 0.060(5) -0.022(4) 0.019(4) -0.011(5)
 O15 0.146(8) 0.102(8) 0.063(5) -0.026(5) -0.039(5) 0.060(7)
 O16 0.158(9) 0.125(10) 0.056(5) -0.013(6) 0.007(6) 0.066(8)
 O17 0.118(8) 0.057(6) 0.169(12) 0.021(7) -0.031(8) 0.001(6)
 O18 0.111(7) 0.117(8) 0.080(6) -0.038(6) -0.014(5) 0.061(6)
 C41 0.063(7) 0.114(9) 0.128(11) 0.017(9) 0.002(8) -0.002(6)
 C42 0.047(5) 0.101(8) 0.060(6) 0.005(6) 0.012(5) 0.020(5)
 C43 0.081(6) 0.058(6) 0.067(7) -0.003(6) 0.015(6) 0.011(5)
 C44 0.077(6) 0.072(8) 0.053(6) -0.006(5) 0.014(5) 0.002(6)
 C45 0.076(7) 0.146(15) 0.107(11) -0.053(10) 0.027(7) -0.006(9)
 C46 0.103(10) 0.171(15) 0.120(10) -0.043(10) 0.058(9) -0.006(10)
 C47 0.099(11) 0.105(13) 0.134(12) -0.025(11) -0.046(8) 0.023(10)
 C48 0.146(11) 0.109(12) 0.105(9) -0.052(9) -0.071(8) 0.037(9)
 C49 0.185(11) 0.124(13) 0.056(6) -0.029(7) -0.039(7) 0.097(11)
 C50 0.193(11) 0.144(15) 0.083(10) -0.006(10) 0.010(10) 0.101(11)
 C51 0.168(11) 0.171(17) 0.072(9) -0.007(11) 0.050(10) 0.052(11)
 C52 0.129(12) 0.178(19) 0.089(11) -0.013(12) 0.056(10) 0.046(13)
 C53 0.094(11) 0.093(14) 0.27(3) 0.040(16) -0.049(14) -0.035(9)
 C54 0.110(11) 0.072(11) 0.22(2) 0.041(12) -0.017(11) -0.028(9)
 C55 0.153(12) 0.076(11) 0.145(15) 0.002(10) -0.043(10) 0.027(9)
 C56 0.168(11) 0.114(10) 0.068(8) -0.029(8) -0.043(8) 0.051(9)
 C57 0.122(11) 0.176(16) 0.094(11) -0.025(12) 0.007(9) 0.078(10)
 C58 0.109(13) 0.200(19) 0.106(14) -0.020(15) 0.031(12) 0.053(11)
 K1 0.0444(11) 0.0343(11) 0.0494(10) -0.0004(8) 0.0069(8) 0.0006(8)
 N1 0.128(11) 0.071(8) 0.051(5) -0.013(5) 0.021(6) -0.029(7)
 O1 0.064(5) 0.044(4) 0.062(4) 0.006(4) -0.006(4) -0.009(4)
 N2 0.038(4) 0.040(5) 0.045(4) 0.007(3) 0.004(3) -0.001(3)
 O2 0.040(4) 0.028(3) 0.063(4) -0.001(3) 0.006(3) 0.007(3)
 O3 0.082(6) 0.051(5) 0.073(5) -0.009(4) 0.042(5) 0.000(4)
 O4 0.031(3) 0.034(4) 0.078(5) 0.008(3) 0.015(3) -0.003(3)
 C5 0.128(13) 0.054(8) 0.056(7) 0.009(6) -0.018(7) -0.015(8)
 O5 0.063(5) 0.042(4) 0.055(4) -0.002(3) 0.004(3) -0.009(4)
 C6 0.113(12) 0.053(8) 0.062(7) 0.004(6) -0.015(7) -0.009(8)
 O6 0.040(4) 0.032(4) 0.065(4) -0.003(3) 0.013(3) 0.000(3)
 C7 0.050(6) 0.026(5) 0.075(7) 0.002(5) 0.004(5) -0.001(4)
 C8 0.040(6) 0.031(6) 0.102(9) 0.014(6) 0.022(6) 0.008(4)
 C9 0.055(6) 0.038(6) 0.066(6) -0.007(5) 0.020(5) -0.004(5)
 C10 0.070(7) 0.037(6) 0.052(5) -0.009(4) 0.016(5) -0.011(5)
 C11 0.156(18) 0.109(15) 0.049(7) 0.001(8) 0.022(9) -0.029(13)
 C12 0.132(16) 0.097(13) 0.093(11) -0.015(10) 0.072(12) -0.012(12)
 C13 0.058(7) 0.041(7) 0.103(10) -0.001(6) 0.049(7) 0.003(5)
 C14 0.042(6) 0.035(6) 0.109(10) 0.022(6) 0.015(6) 0.004(4)
 C15 0.043(6) 0.037(6) 0.074(7) 0.012(5) 0.001(5) 0.003(4)
 C16 0.050(6) 0.040(6) 0.056(5) 0.011(4) -0.008(4) -0.004(4)
 C17 0.147(16) 0.073(10) 0.051(7) 0.004(7) 0.007(8) -0.014(10)
 C18 0.108(11) 0.037(7) 0.061(7) 0.001(5) -0.010(7) -0.021(6)
 C19 0.053(6) 0.033(6) 0.079(7) -0.019(5) -0.001(5) 0.001(5)
 C20 0.044(6) 0.026(5) 0.089(8) -0.003(5) 0.015(5) -0.007(4)
 C21 0.040(5) 0.054(7) 0.056(5) 0.008(5) 0.019(4) -0.010(5)
 C22 0.051(6) 0.044(6) 0.041(4) 0.006(4) 0.012(4) -0.009(4)
 K2 0.0421(11) 0.0332(11) 0.0503(10) -0.0007(8) 0.0049(8) -0.0001(8)
 N3 0.037(4) 0.044(5) 0.050(4) -0.002(4) 0.008(3) 0.004(3)
 N4 0.070(6) 0.050(6) 0.050(5) 0.007(4) -0.001(4) -0.008(5)
 O7 0.042(4) 0.037(4) 0.053(4) -0.002(3) 0.010(3) -0.006(3)
 O8 0.046(4) 0.038(4) 0.045(3) 0.001(3) 0.007(3) -0.004(3)
 O9 0.042(4) 0.028(4) 0.066(4) -0.005(3) 0.006(3) 0.005(3)
 O10 0.061(5) 0.031(4) 0.064(4) 0.009(3) -0.002(4) -0.002(3)
 O11 0.046(4) 0.034(4) 0.062(4) -0.007(3) 0.010(3) 0.004(3)
 O12 0.051(4) 0.049(5) 0.056(4) -0.005(3) 0.013(3) 0.001(3)
 C23 0.059(6) 0.038(6) 0.044(5) 0.001(4) 0.015(4) -0.003(5)
 C24 0.045(5) 0.035(5) 0.058(6) -0.003(4) 0.005(4) -0.002(4)
 C25 0.041(5) 0.041(6) 0.060(6) -0.006(5) 0.008(4) -0.006(4)
 C26 0.037(5) 0.040(6) 0.064(6) -0.007(5) 0.011(4) 0.004(4)
 C27 0.055(6) 0.048(6) 0.051(5) -0.007(5) -0.004(5) -0.006(5)
 C28 0.059(7) 0.052(7) 0.043(5) -0.005(4) 0.001(4) -0.006(5)
 C29 0.045(5) 0.040(6) 0.059(6) -0.014(5) 0.009(4) -0.007(4)
 C30 0.041(5) 0.044(6) 0.071(7) -0.003(5) 0.011(5) -0.004(4)
 C31 0.031(5) 0.046(6) 0.086(8) -0.004(6) 0.001(5) 0.002(4)
 C32 0.047(6) 0.038(6) 0.082(8) 0.009(5) 0.002(5) 0.000(5)
 C33 0.069(8) 0.056(8) 0.072(8) 0.012(6) -0.012(6) -0.006(6)
 C34 0.082(9) 0.057(7) 0.045(5) 0.002(5) -0.011(5) 0.001(6)
 C35 0.051(6) 0.043(6) 0.057(6) 0.007(5) 0.001(5) 0.006(5)
 C36 0.041(5) 0.036(5) 0.058(5) -0.010(4) 0.012(4) 0.005(4)
 C37 0.037(5) 0.043(6) 0.075(7) 0.008(5) 0.016(5) 0.007(4)
 C38 0.042(6) 0.040(6) 0.081(8) -0.003(5) 0.012(5) 0.001(4)
 C39 0.079(8) 0.067(8) 0.047(5) -0.012(5) 0.014(5) -0.012(7)
 C40 0.095(10) 0.059(8) 0.051(6) 0.015(5) 0.011(6) -0.028(7)
 N7 0.132(15) 0.173(18) 0.141(13) -0.004(12) 0.001(10) 0.046(11)
 C59 0.117(14) 0.121(14) 0.147(12) 0.039(12) 0.015(10) 0.012(10)
 C60 0.076(9) 0.072(10) 0.136(11) 0.010(9) -0.008(8) 0.007(7)
 C61 0.086(10) 0.084(11) 0.122(11) 0.023(9) -0.012(8) 0.002(7)
 C62 0.092(11) 0.124(14) 0.167(14) -0.002(12) -0.025(10) 0.000(9)
 C63 0.120(14) 0.101(14) 0.157(13) -0.024(12) -0.048(11) 0.026(9)

_geom_special_details
;
 All esds (except the esd in the dihedral angle between two l.s. planes)
 are estimated using the full covariance matrix.  The cell esds are taken
 into account individually in the estimation of esds in distances, angles
 and torsion angles; correlations between esds in cell parameters are only
 used when they are defined by crystal symmetry.  An approximate (isotropic)
 treatment of cell esds is used for estimating esds involving l.s. planes.
;
loop_
  _geom_bond_atom_site_label_1
  _geom_bond_atom_site_label_2
  _geom_bond_distance
  _geom_bond_site_symmetry_2
  _geom_bond_publ_flag
 Au1 C1 2.100(11) . ?
 Au1 Sb1 2.5923(9) . ?
 Sb1 Au2 2.6046(11) . ?
 Sb1 Au3 2.6015(9) . ?
 Sb1 Au4 2.6079(9) . ?
 Au2 C2 2.099(12) . ?
 Au3 C3 2.093(12) . ?
 K3 N5 3.000(15) . ?
 K3 N6 3.101(16) . ?
 K3 O13 2.666(8) . ?
 K3 O14 2.872(9) . ?
 K3 O15 2.864(10) . ?
 K3 O16 2.913(12) . ?
 K3 O17 2.808(12) . ?
 K3 O18 2.827(10) . ?
 Au4 C4 2.119(9) . ?
 N5 C41 1.50(2) . ?
 N5 C47 1.51(2) . ?
 N5 C53 1.46(2) . ?
 N6 C46 1.50(2) . ?
 N6 C52 1.48(2) . ?
 N6 C58 1.46(3) . ?
 O13 C42 1.424(10) . ?
 O13 C43 1.412(11) . ?
 O14 C44 1.422(10) . ?
 O14 C45 1.411(12) . ?
 O15 C48 1.399(12) . ?
 O15 C49 1.429(11) . ?
 O16 C50 1.384(12) . ?
 O16 C51 1.413(13) . ?
 O17 C54 1.401(13) . ?
 O17 C55 1.417(12) . ?
 O18 C56 1.402(12) . ?
 O18 C57 1.418(12) . ?
 C41 C42 1.490(13) . ?
 C43 C44 1.474(12) . ?
 C45 C46 1.493(14) . ?
 C47 C48 1.510(14) . ?
 C49 C50 1.488(15) . ?
 C51 C52 1.483(14) . ?
 C53 C54 1.499(14) . ?
 C55 C56 1.477(14) . ?
 C57 C58 1.481(15) . ?
 K1 N1 3.030(11) . ?
 K1 O1 2.814(8) . ?
 K1 N2 2.984(8) . ?
 K1 O2 2.774(7) . ?
 K1 O3 2.882(8) . ?
 K1 O4 2.778(7) . ?
 K1 O5 2.885(8) . ?
 K1 O6 2.786(7) . ?
 N1 C5 1.477(19) . ?
 N1 C11 1.44(2) . ?
 N1 C17 1.496(17) . ?
 O1 C6 1.424(15) . ?
 O1 C7 1.426(12) . ?
 N2 C10 1.473(13) . ?
 N2 C16 1.472(12) . ?
 N2 C22 1.473(12) . ?
 O2 C8 1.426(12) . ?
 O2 C9 1.418(12) . ?
 O3 C12 1.435(17) . ?
 O3 C13 1.430(15) . ?
 O4 C14 1.428(13) . ?
 O4 C15 1.397(14) . ?
 C5 C6 1.499(18) . ?
 O5 C18 1.427(13) . ?
 O5 C19 1.420(14) . ?
 O6 C20 1.443(12) . ?
 O6 C21 1.428(12) . ?
 C7 C8 1.505(16) . ?
 C9 C10 1.495(15) . ?
 C11 C12 1.55(2) . ?
 C13 C14 1.472(18) . ?
 C15 C16 1.528(15) . ?
 C17 C18 1.514(19) . ?
 C19 C20 1.479(17) . ?
 C21 C22 1.479(14) . ?
 K2 N3 3.004(8) . ?
 K2 N4 2.931(9) . ?
 K2 O7 2.781(7) . ?
 K2 O8 2.791(7) . ?
 K2 O9 2.771(7) . ?
 K2 O10 2.866(7) . ?
 K2 O11 2.808(7) . ?
 K2 O12 2.829(8) . ?
 N3 C23 1.463(13) . ?
 N3 C29 1.472(13) . ?
 N3 C35 1.495(12) . ?
 N4 C28 1.484(14) . ?
 N4 C34 1.448(14) . ?
 N4 C40 1.493(16) . ?
 O7 C24 1.422(12) . ?
 O7 C25 1.411(11) . ?
 O8 C26 1.447(12) . ?
 O8 C27 1.441(12) . ?
 O9 C30 1.402(13) . ?
 O9 C31 1.410(12) . ?
 O10 C32 1.443(13) . ?
 O10 C33 1.407(14) . ?
 O11 C36 1.425(12) . ?
 O11 C37 1.419(12) . ?
 O12 C38 1.397(12) . ?
 O12 C39 1.422(12) . ?
 C23 C24 1.520(13) . ?
 C25 C26 1.496(15) . ?
 C27 C28 1.509(15) . ?
 C29 C30 1.518(14) . ?
 C31 C32 1.485(17) . ?
 C33 C34 1.527(17) . ?
 C35 C36 1.487(14) . ?
 C37 C38 1.488(16) . ?
 C39 C40 1.493(18) . ?
 N7 C59 1.353(19) . ?
 N7 C63 1.328(19) . ?
 C59 C60 1.293(15) . ?
 C60 C61 1.283(14) . ?
 C61 C62 1.291(15) . ?
 C62 C63 1.261(16) . ?

loop_
  _geom_angle_atom_site_label_1
  _geom_angle_atom_site_label_2
  _geom_angle_atom_site_label_3
  _geom_angle
  _geom_angle_site_symmetry_1
  _geom_angle_site_symmetry_3
  _geom_angle_publ_flag
 C1 Au1 Sb1 176.2(4) . . ?
 Au1 Sb1 Au2 107.91(3) . . ?
 Au1 Sb1 Au3 101.78(3) . . ?
 Au1 Sb1 Au4 112.04(3) . . ?
 Au2 Sb1 Au4 115.07(4) . . ?
 Au3 Sb1 Au2 102.94(3) . . ?
 Au3 Sb1 Au4 115.84(3) . . ?
 C2 Au2 Sb1 174.4(4) . . ?
 C3 Au3 Sb1 175.1(4) . . ?
 N5 K3 N6 178.1(5) . . ?
 O13 K3 N5 61.1(4) . . ?
 O13 K3 N6 120.2(4) . . ?
 O13 K3 O14 60.7(2) . . ?
 O13 K3 O15 88.9(3) . . ?
 O13 K3 O16 126.8(3) . . ?
 O13 K3 O17 107.6(4) . . ?
 O13 K3 O18 133.6(3) . . ?
 O14 K3 N5 121.3(4) . . ?
 O14 K3 N6 59.8(4) . . ?
 O14 K3 O16 90.1(3) . . ?
 O15 K3 N5 60.7(4) . . ?
 O15 K3 N6 117.6(4) . . ?
 O15 K3 O14 111.7(3) . . ?
 O15 K3 O16 60.0(3) . . ?
 O16 K3 N5 119.7(4) . . ?
 O16 K3 N6 58.5(4) . . ?
 O17 K3 N5 61.2(4) . . ?
 O17 K3 N6 118.9(5) . . ?
 O17 K3 O14 147.3(4) . . ?
 O17 K3 O15 97.7(4) . . ?
 O17 K3 O16 117.8(4) . . ?
 O17 K3 O18 60.9(3) . . ?
 O18 K3 N5 121.5(4) . . ?
 O18 K3 N6 58.9(5) . . ?
 O18 K3 O14 103.3(3) . . ?
 O18 K3 O15 135.1(3) . . ?
 O18 K3 O16 93.7(3) . . ?
 C4 Au4 Sb1 179.1(3) . . ?
 C41 N5 K3 104.8(9) . . ?
 C41 N5 C47 111.8(14) . . ?
 C47 N5 K3 109.6(11) . . ?
 C53 N5 K3 110.1(11) . . ?
 C53 N5 C41 109.2(18) . . ?
 C53 N5 C47 111.1(15) . . ?
 C46 N6 K3 107.8(10) . . ?
 C52 N6 K3 109.9(12) . . ?
 C52 N6 C46 112.1(17) . . ?
 C58 N6 K3 107.1(12) . . ?
 C58 N6 C46 111.4(18) . . ?
 C58 N6 C52 108.4(15) . . ?
 C42 O13 K3 124.6(7) . . ?
 C43 O13 K3 118.9(6) . . ?
 C43 O13 C42 112.4(9) . . ?
 C44 O14 K3 109.3(7) . . ?
 C45 O14 K3 112.8(9) . . ?
 C45 O14 C44 110.5(9) . . ?
 C48 O15 K3 114.3(9) . . ?
 C48 O15 C49 112.9(11) . . ?
 C49 O15 K3 114.4(8) . . ?
 C50 O16 K3 111.5(9) . . ?
 C50 O16 C51 113.0(14) . . ?
 C51 O16 K3 115.7(9) . . ?
 C54 O17 K3 113.0(10) . . ?
 C54 O17 C55 113.8(13) . . ?
 C55 O17 K3 116.0(9) . . ?
 C56 O18 K3 112.2(8) . . ?
 C56 O18 C57 112.2(11) . . ?
 C57 O18 K3 121.0(9) . . ?
 C42 C41 N5 113.1(14) . . ?
 O13 C42 C41 110.2(10) . . ?
 O13 C43 C44 109.6(9) . . ?
 O14 C44 C43 108.5(9) . . ?
 O14 C45 C46 109.3(13) . . ?
 C45 C46 N6 113.0(17) . . ?
 N5 C47 C48 111.9(14) . . ?
 O15 C48 C47 110.0(11) . . ?
 O15 C49 C50 111.3(12) . . ?
 O16 C50 C49 111.5(14) . . ?
 O16 C51 C52 112.8(15) . . ?
 N6 C52 C51 108.6(14) . . ?
 N5 C53 C54 112.5(15) . . ?
 O17 C54 C53 112.8(16) . . ?
 O17 C55 C56 110.0(13) . . ?
 O18 C56 C55 113.5(13) . . ?
 O18 C57 C58 109.7(13) . . ?
 N6 C58 C57 114.3(18) . . ?
 O1 K1 N1 59.9(3) . . ?
 O1 K1 N2 121.0(2) . . ?
 O1 K1 O3 98.5(3) . . ?
 O1 K1 O5 96.3(2) . . ?
 N2 K1 N1 179.1(3) . . ?
 O2 K1 N1 120.1(3) . . ?
 O2 K1 O1 61.8(2) . . ?
 O2 K1 N2 60.7(2) . . ?
 O2 K1 O3 118.3(2) . . ?
 O2 K1 O4 98.2(2) . . ?
 O2 K1 O5 139.3(2) . . ?
 O2 K1 O6 96.9(2) . . ?
 O3 K1 N1 59.9(3) . . ?
 O3 K1 N2 119.4(3) . . ?
 O3 K1 O5 97.6(2) . . ?
 O4 K1 N1 118.5(3) . . ?
 O4 K1 O1 141.0(2) . . ?
 O4 K1 N2 60.7(2) . . ?
 O4 K1 O3 59.9(3) . . ?
 O4 K1 O5 117.2(2) . . ?
 O4 K1 O6 98.6(2) . . ?
 O5 K1 N1 60.9(3) . . ?
 O5 K1 N2 118.9(2) . . ?
 O6 K1 N1 119.7(3) . . ?
 O6 K1 O1 115.8(2) . . ?
 O6 K1 N2 60.3(2) . . ?
 O6 K1 O3 139.8(2) . . ?
 O6 K1 O5 60.2(2) . . ?
 C5 N1 K1 108.3(8) . . ?
 C5 N1 C17 110.7(13) . . ?
 C11 N1 K1 111.0(9) . . ?
 C11 N1 C5 110.9(13) . . ?
 C11 N1 C17 108.4(13) . . ?
 C17 N1 K1 107.4(8) . . ?
 C6 O1 K1 118.6(8) . . ?
 C6 O1 C7 108.9(9) . . ?
 C7 O1 K1 111.9(6) . . ?
 C10 N2 K1 107.5(6) . . ?
 C16 N2 K1 108.8(6) . . ?
 C16 N2 C10 109.9(8) . . ?
 C16 N2 C22 110.2(8) . . ?
 C22 N2 K1 109.4(5) . . ?
 C22 N2 C10 111.0(8) . . ?
 C8 O2 K1 115.0(7) . . ?
 C9 O2 K1 119.8(6) . . ?
 C9 O2 C8 112.2(8) . . ?
 C12 O3 K1 118.6(9) . . ?
 C13 O3 K1 112.7(6) . . ?
 C13 O3 C12 109.9(11) . . ?
 C14 O4 K1 117.4(7) . . ?
 C15 O4 K1 120.3(6) . . ?
 C15 O4 C14 111.7(9) . . ?
 N1 C5 C6 112.0(11) . . ?
 C18 O5 K1 117.2(6) . . ?
 C19 O5 K1 109.3(6) . . ?
 C19 O5 C18 111.7(10) . . ?
 O1 C6 C5 109.0(11) . . ?
 C20 O6 K1 118.1(6) . . ?
 C21 O6 K1 119.3(6) . . ?
 C21 O6 C20 112.0(8) . . ?
 O1 C7 C8 110.1(9) . . ?
 O2 C8 C7 110.2(9) . . ?
 O2 C9 C10 109.1(8) . . ?
 N2 C10 C9 113.3(9) . . ?
 N1 C11 C12 113.8(14) . . ?
 O3 C12 C11 110.2(13) . . ?
 O3 C13 C14 108.8(9) . . ?
 O4 C14 C13 111.9(10) . . ?
 O4 C15 C16 110.0(8) . . ?
 N2 C16 C15 112.9(8) . . ?
 N1 C17 C18 113.8(12) . . ?
 O5 C18 C17 110.6(11) . . ?
 O5 C19 C20 111.1(9) . . ?
 O6 C20 C19 108.5(9) . . ?
 O6 C21 C22 110.3(8) . . ?
 N2 C22 C21 113.0(8) . . ?
 N4 K2 N3 179.5(3) . . ?
 O7 K2 N3 59.8(2) . . ?
 O7 K2 N4 120.6(3) . . ?
 O7 K2 O8 61.5(2) . . ?
 O7 K2 O10 112.0(2) . . ?
 O7 K2 O11 99.2(2) . . ?
 O7 K2 O12 145.2(2) . . ?
 O8 K2 N3 119.3(2) . . ?
 O8 K2 N4 61.2(2) . . ?
 O8 K2 O10 96.0(2) . . ?
 O8 K2 O11 118.1(2) . . ?
 O8 K2 O12 100.9(2) . . ?
 O9 K2 N3 61.0(2) . . ?
 O9 K2 N4 118.8(3) . . ?
 O9 K2 O7 94.6(2) . . ?
 O9 K2 O8 138.3(2) . . ?
 O9 K2 O10 59.7(2) . . ?
 O9 K2 O11 98.2(2) . . ?
 O9 K2 O12 115.3(2) . . ?
 O10 K2 N3 118.9(2) . . ?
 O10 K2 N4 61.0(3) . . ?
 O11 K2 N3 59.5(2) . . ?
 O11 K2 N4 120.2(3) . . ?
 O11 K2 O10 142.2(2) . . ?
 O11 K2 O12 61.0(2) . . ?
 O12 K2 N3 118.5(2) . . ?
 O12 K2 N4 61.1(3) . . ?
 O12 K2 O10 98.9(2) . . ?
 C23 N3 K2 110.1(6) . . ?
 C23 N3 C29 110.9(8) . . ?
 C23 N3 C35 110.3(8) . . ?
 C29 N3 K2 106.3(6) . . ?
 C29 N3 C35 109.1(8) . . ?
 C35 N3 K2 110.0(6) . . ?
 C28 N4 K2 107.1(6) . . ?
 C28 N4 C40 109.2(10) . . ?
 C34 N4 K2 109.7(7) . . ?
 C34 N4 C28 109.7(9) . . ?
 C34 N4 C40 111.9(10) . . ?
 C40 N4 K2 109.1(7) . . ?
 C24 O7 K2 120.8(6) . . ?
 C25 O7 K2 115.6(6) . . ?
 C25 O7 C24 111.4(8) . . ?
 C26 O8 K2 110.9(5) . . ?
 C27 O8 K2 120.7(6) . . ?
 C27 O8 C26 110.7(8) . . ?
 C30 O9 K2 120.8(6) . . ?
 C30 O9 C31 110.8(8) . . ?
 C31 O9 K2 119.7(6) . . ?
 C32 O10 K2 111.8(6) . . ?
 C33 O10 K2 117.5(7) . . ?
 C33 O10 C32 111.7(9) . . ?
 C36 O11 K2 122.1(5) . . ?
 C37 O11 K2 114.7(6) . . ?
 C37 O11 C36 112.5(8) . . ?
 C38 O12 K2 111.4(7) . . ?
 C38 O12 C39 109.8(9) . . ?
 C39 O12 K2 118.4(7) . . ?
 N3 C23 C24 113.1(8) . . ?
 O7 C24 C23 108.8(8) . . ?
 O7 C25 C26 111.6(9) . . ?
 O8 C26 C25 108.2(8) . . ?
 O8 C27 C28 108.5(8) . . ?
 N4 C28 C27 113.6(9) . . ?
 N3 C29 C30 114.1(8) . . ?
 O9 C30 C29 109.8(9) . . ?
 O9 C31 C32 110.5(9) . . ?
 O10 C32 C31 109.6(9) . . ?
 O10 C33 C34 111.3(10) . . ?
 N4 C34 C33 113.5(10) . . ?
 C36 C35 N3 113.8(9) . . ?
 O11 C36 C35 109.9(8) . . ?
 O11 C37 C38 111.7(9) . . ?
 O12 C38 C37 110.1(9) . . ?
 O12 C39 C40 110.3(10) . . ?
 N4 C40 C39 113.5(10) . . ?
 C63 N7 C59 116(2) . . ?
 C60 C59 N7 122.7(18) . . ?
 C61 C60 C59 116.5(15) . . ?
 C60 C61 C62 123.6(15) . . ?
 C63 C62 C61 119.9(17) . . ?
 C62 C63 N7 121.4(18) . . ?

_smtbx_masks_special_details       ?
loop_
  _smtbx_masks_void_nr
  _smtbx_masks_void_average_x
  _smtbx_masks_void_average_y
  _smtbx_masks_void_average_z
  _smtbx_masks_void_volume
  _smtbx_masks_void_count_electrons
  _smtbx_masks_void_content
 1 -0.089 0.050 0.162 32.8 0.0 ?
 2 -0.252 -0.057 0.332 179.8 51.0 ?
 3 0.252 0.057 0.668 179.8 48.1 ?
 4 0.089 -0.050 0.838 32.8 3.2 ?
 5 -0.252 0.557 0.832 179.8 50.1 ?
 6 -0.089 0.450 0.662 32.8 0.8 ?
 7 0.252 0.443 0.168 179.8 49.1 ?
 8 0.089 0.550 0.338 32.8 1.3 ?

_shelx_res_file
;
TITL 1_a.res in P2(1)/c
    1.res
    created by SHELXL-2016/6 at 16:08:48 on 09-Mar-2021
REM Old TITL 1_a.res in P2(1)/c
REM SHELXT solution in P2(1)/c
REM R1 0.156, Rweak 0.009, Alpha 0.029, Orientation as input
REM Formula found by SHELXT: Au5 C68 K3 N6 O13
CELL 0.71073 11.921 20.179 36.075 90 97.35 90
ZERR 4 0.0024 0.004 0.0072 0 0.03 0
LATT 1
SYMM -X,0.5+Y,0.5-Z
SFAC C H Au K N O Sb
UNIT 252 500 16 12 28 72 4
DFIX 2 H57a H52a
SADI N7 C63 N7 C59
SADI C63 C62 C62 C61 C61 C60 C60 C59
SADI 0.04 N7 C60 N7 C62
SADI 0.04 C61 C59 C61 C63 C60 C62 C59 C63
SADI O18 C57 O18 C56 O17 C55 O17 C54 O16 C51 O16 C50 O15 C49 O15 C48 O14 =
 C45 O14 C44 O13 C43 O13 C42
SADI C58 C57 C56 C55 C54 C53 C52 C51 C50 C49 C48 C47 C46 C45 C44 C43 C42 C41
SADI 0.04 C57 C56 C55 C54 C51 C50 C49 C48 C45 C44 C43 C42
SADI 0.04 O18 C58 O18 C55 O17 C56 O17 C53 O16 C52 O16 C49 O15 C50 O15 C47 =
 O14 C46 O14 C43 O13 C44 O13 C41
FLAT N7 C59 C60 C61 C62 C63
SIMU 0.01 0.02 2 N5 N6 C41 C46
SIMU N7 > C63
SIMU O13 > C58
RIGU N7 > C63
RIGU O13 > C58

L.S. 50
PLAN  5
SIZE 0.4 0.3 0.05
TEMP -173.15
list 4
ABIN
fmap 2 53
acta
OMIT 2 2 4
OMIT -3 2 4
OMIT 0 1 8
OMIT 0 8 4
OMIT 2 3 8
OMIT 5 5 4
OMIT 2 24 2
OMIT 1 0 4
OMIT -1 1 7
OMIT -2 2 6
OMIT -1 1 1
OMIT -6 6 3
REM <olex2.extras>
REM <HklSrc "%.\\pan53.hkl">
REM </olex2.extras>

WGHT    0.114300
FVAR       0.09718
AU1   3    0.269812    0.366149    1.374923    11.00000    0.06617    0.04215 =
         0.05425    0.00158    0.01225   -0.00308
C1    1    0.319221    0.454652    1.351015    11.00000    0.10340    0.05681 =
         0.06701    0.01396    0.04450   -0.00768
AFIX 137
H1A   2    0.367862    0.480107    1.369838    11.00000   -1.50000
H1B   2    0.251950    0.480818    1.342032    11.00000   -1.50000
H1C   2    0.360907    0.444332    1.330018    11.00000   -1.50000
AFIX   0
SB1   7    0.215882    0.252671    1.401317    11.00000    0.04499    0.03419 =
         0.04933    0.00051    0.00756   -0.00140
AU2   3    0.014043    0.221879    1.369537    11.00000    0.05405    0.05332 =
         0.05783   -0.00146    0.00781   -0.00682
C2    1   -0.141505    0.195709    1.339056    11.00000    0.06032    0.09297 =
         0.05834    0.00423   -0.00130   -0.01857
AFIX 137
H2A   2   -0.172941    0.233979    1.324553    11.00000   -1.50000
H2B   2   -0.194106    0.181785    1.356329    11.00000   -1.50000
H2C   2   -0.130101    0.159145    1.322055    11.00000   -1.50000
AFIX   0
AU3   3    0.345178    0.171939    1.369830    11.00000    0.05199    0.04922 =
         0.05654   -0.00117    0.00623    0.00122
C3    1    0.444297    0.110976    1.340142    11.00000    0.05980    0.07161 =
         0.06393   -0.01033    0.00249    0.01640
AFIX 137
H3A   2    0.469066    0.072136    1.355334    11.00000   -1.50000
H3B   2    0.510612    0.135724    1.334344    11.00000   -1.50000
H3C   2    0.399626    0.096521    1.316846    11.00000   -1.50000
AFIX   0

K3    4    0.374547    0.155400    1.230687    11.00000    0.07193    0.06003 =
         0.05365   -0.00846    0.00184    0.01043
AU4   3    0.241357    0.251597    1.474199    11.00000    0.04638    0.03711 =
         0.05473    0.00040    0.00851   -0.00121
C4    1    0.259875    0.251700    1.533415    11.00000    0.08144    0.05640 =
         0.02613   -0.00069    0.00719   -0.00061
AFIX 137
H4A   2    0.336483    0.266170    1.543142    11.00000   -1.50000
H4B   2    0.247110    0.206863    1.542439    11.00000   -1.50000
H4C   2    0.204597    0.282114    1.542047    11.00000   -1.50000
AFIX   0

N5    5    0.129978    0.137668    1.240126    11.00000    0.07140    0.10289 =
         0.13153    0.01312   -0.02002   -0.01198
N6    5    0.625245    0.173303    1.218092    11.00000    0.10440    0.16446 =
         0.10986   -0.03493    0.05903    0.00262
O13   6    0.280724    0.237853    1.275614    11.00000    0.05756    0.06362 =
         0.06739   -0.00257    0.01442    0.01356
O14   6    0.500822    0.268187    1.261433    11.00000    0.07506    0.08545 =
         0.05999   -0.02243    0.01929   -0.01108
O15   6    0.204053    0.192483    1.171019    11.00000    0.14561    0.10230 =
         0.06286   -0.02616   -0.03908    0.05965
O16   6    0.437273    0.185726    1.157110    11.00000    0.15845    0.12466 =
         0.05592   -0.01346    0.00694    0.06586
O17   6    0.294466    0.027314    1.242747    11.00000    0.11791    0.05696 =
         0.16921    0.02141   -0.03052    0.00054
O18   6    0.531108    0.050067    1.243445    11.00000    0.11102    0.11734 =
         0.07997   -0.03821   -0.01429    0.06103
C41   1    0.117716    0.169413    1.277020    11.00000    0.06346    0.11384 =
         0.12824    0.01716    0.00171   -0.00225
AFIX  23
H41A  2    0.036571    0.170604    1.280328    11.00000   -1.20000
H41B  2    0.157292    0.141836    1.297319    11.00000   -1.20000
AFIX   0
C42   1    0.164014    0.238038    1.280438    11.00000    0.04713    0.10061 =
         0.05957    0.00544    0.01247    0.02047
AFIX  23
H42A  2    0.121604    0.266770    1.261278    11.00000   -1.20000
H42B  2    0.154782    0.256182    1.305365    11.00000   -1.20000
AFIX   0
C43   1    0.333305    0.299445    1.284801    11.00000    0.08079    0.05795 =
         0.06736   -0.00315    0.01538    0.01113
AFIX  23
H43A  2    0.301992    0.319166    1.306414    11.00000   -1.20000
H43B  2    0.318110    0.330238    1.263383    11.00000   -1.20000
AFIX   0
C44   1    0.456290    0.289806    1.294107    11.00000    0.07740    0.07246 =
         0.05338   -0.00565    0.01399    0.00208
AFIX  23
H44A  2    0.492611    0.331940    1.303122    11.00000   -1.20000
H44B  2    0.471632    0.256269    1.314144    11.00000   -1.20000
AFIX   0
C45   1    0.617723    0.255256    1.269479    11.00000    0.07603    0.14614 =
         0.10671   -0.05323    0.02741   -0.00605
AFIX  23
H45A  2    0.630335    0.217605    1.287114    11.00000   -1.20000
H45B  2    0.656850    0.294603    1.281344    11.00000   -1.20000
AFIX   0
C46   1    0.664413    0.239047    1.234078    11.00000    0.10282    0.17138 =
         0.11982   -0.04312    0.05751   -0.00552
AFIX  23
H46A  2    0.748047    0.239005    1.238961    11.00000   -1.20000
H46B  2    0.641533    0.274059    1.215409    11.00000   -1.20000
AFIX   0
C47   1    0.056828    0.171109    1.208353    11.00000    0.09923    0.10489 =
         0.13351   -0.02537   -0.04643    0.02291
AFIX  23
H47A  2    0.054321    0.219297    1.213334    11.00000   -1.20000
H47B  2   -0.021259    0.153714    1.206918    11.00000   -1.20000
AFIX   0
C48   1    0.100594    0.159887    1.171394    11.00000    0.14605    0.10901 =
         0.10462   -0.05248   -0.07076    0.03732
AFIX  23
H48A  2    0.110619    0.111815    1.167429    11.00000   -1.20000
H48B  2    0.045040    0.176831    1.150831    11.00000   -1.20000
AFIX   0
C49   1    0.241367    0.192934    1.134908    11.00000    0.18546    0.12422 =
         0.05576   -0.02914   -0.03940    0.09676
AFIX  23
H49A  2    0.186666    0.218089    1.117308    11.00000   -1.20000
H49B  2    0.243926    0.146907    1.125552    11.00000   -1.20000
AFIX   0
C50   1    0.355372    0.223490    1.136186    11.00000    0.19302    0.14397 =
         0.08265   -0.00621    0.00956    0.10146
AFIX  23
H50A  2    0.374687    0.228074    1.110423    11.00000   -1.20000
H50B  2    0.354106    0.268380    1.147197    11.00000   -1.20000
AFIX   0
C51   1    0.547796    0.210802    1.156702    11.00000    0.16817    0.17132 =
         0.07164   -0.00716    0.05020    0.05179
AFIX  23
H51A  2    0.552247    0.255780    1.167753    11.00000   -1.20000
H51B  2    0.563265    0.214666    1.130472    11.00000   -1.20000
AFIX   0
C52   1    0.635747    0.168392    1.177630    11.00000    0.12877    0.17824 =
         0.08892   -0.01298    0.05565    0.04551
AFIX  23
H52A  2    0.625603    0.121816    1.169245    11.00000   -1.20000
H52B  2    0.711815    0.183281    1.172958    11.00000   -1.20000
AFIX   0
C53   1    0.102881    0.067048    1.241912    11.00000    0.09434    0.09323 =
         0.27498    0.03960   -0.04901   -0.03515
AFIX  23
H53A  2    0.083590    0.049798    1.216196    11.00000   -1.20000
H53B  2    0.035616    0.061551    1.255121    11.00000   -1.20000
AFIX   0
C54   1    0.198709    0.027233    1.261596    11.00000    0.11015    0.07215 =
         0.22098    0.04115   -0.01734   -0.02778
AFIX  23
H54A  2    0.219546    0.045429    1.287031    11.00000   -1.20000
H54B  2    0.173229   -0.019037    1.264196    11.00000   -1.20000
AFIX   0
C55   1    0.377289   -0.019957    1.256539    11.00000    0.15265    0.07632 =
         0.14537    0.00236   -0.04274    0.02683
AFIX  23
H55A  2    0.346384   -0.065218    1.252145    11.00000   -1.20000
H55B  2    0.397599   -0.013891    1.283804    11.00000   -1.20000
AFIX   0
C56   1    0.479144   -0.012034    1.237534    11.00000    0.16802    0.11449 =
         0.06777   -0.02898   -0.04338    0.05074
AFIX  23
H56A  2    0.534413   -0.046922    1.246516    11.00000   -1.20000
H56B  2    0.457844   -0.018634    1.210352    11.00000   -1.20000
AFIX   0
C57   1    0.637315    0.052767    1.229748    11.00000    0.12165    0.17642 =
         0.09410   -0.02538    0.00660    0.07814
AFIX  23
H57A  2    0.627124    0.044209    1.202502    11.00000   -1.20000
H57B  2    0.687998    0.018195    1.242050    11.00000   -1.20000
AFIX   0
C58   1    0.688753    0.118973    1.237400    11.00000    0.10915    0.20049 =
         0.10635   -0.02046    0.03090    0.05266
AFIX  23
H58A  2    0.696004    0.127333    1.264644    11.00000   -1.20000
H58B  2    0.765917    0.118627    1.230008    11.00000   -1.20000
AFIX   0

K1    4    0.756007    0.081636    1.529374    11.00000    0.04443    0.03434 =
         0.04937   -0.00038    0.00688    0.00056
N1    5    0.776589    0.082124    1.613952    11.00000    0.12821    0.07059 =
         0.05090   -0.01280    0.02060   -0.02891
O1    6    0.868865   -0.022440    1.570604    11.00000    0.06380    0.04406 =
         0.06178    0.00564   -0.00618   -0.00949
N2    5    0.732879    0.082737    1.446024    11.00000    0.03794    0.04039 =
         0.04530    0.00727    0.00418   -0.00101
O2    6    0.799881   -0.033354    1.491645    11.00000    0.03977    0.02790 =
         0.06276   -0.00149    0.00583    0.00724
O3    6    0.555643    0.086342    1.566336    11.00000    0.08162    0.05052 =
         0.07298   -0.00870    0.04203   -0.00030
O4    6    0.548108    0.112490    1.489102    11.00000    0.03071    0.03382 =
         0.07845    0.00837    0.01534   -0.00262
C5    1    0.865113    0.034095    1.628341    11.00000    0.12802    0.05351 =
         0.05631    0.00924   -0.01795   -0.01489
AFIX  23
H5A   2    0.862593    0.027133    1.655387    11.00000   -1.20000
H5B   2    0.940262    0.052579    1.625224    11.00000   -1.20000
AFIX   0
O5    6    0.877817    0.187967    1.570108    11.00000    0.06334    0.04226 =
         0.05484   -0.00207    0.00366   -0.00934
C6    1    0.850449   -0.031235    1.608513    11.00000    0.11344    0.05317 =
         0.06249    0.00399   -0.01507   -0.00869
AFIX  23
H6A   2    0.905117   -0.063818    1.620821    11.00000   -1.20000
H6B   2    0.773095   -0.048336    1.609590    11.00000   -1.20000
AFIX   0
O6    6    0.891768    0.165597    1.492955    11.00000    0.04018    0.03230 =
         0.06530   -0.00284    0.01317    0.00046
C7    1    0.852530   -0.084318    1.551604    11.00000    0.05050    0.02575 =
         0.07493    0.00244    0.00372   -0.00054
AFIX  23
H7A   2    0.773294   -0.099061    1.551532    11.00000   -1.20000
H7B   2    0.902733   -0.118194    1.564832    11.00000   -1.20000
AFIX   0
C8    1    0.878367   -0.077494    1.512028    11.00000    0.03978    0.03104 =
         0.10179    0.01446    0.02235    0.00791
AFIX  23
H8A   2    0.956195   -0.060344    1.512083    11.00000   -1.20000
H8B   2    0.873897   -0.121485    1.499778    11.00000   -1.20000
AFIX   0
C9    1    0.814337   -0.030265    1.453283    11.00000    0.05502    0.03813 =
         0.06579   -0.00727    0.02004   -0.00385
AFIX  23
H9A   2    0.808688   -0.075289    1.442301    11.00000   -1.20000
H9B   2    0.890071   -0.012227    1.450548    11.00000   -1.20000
AFIX   0
C10   1    0.724793    0.013341    1.433338    11.00000    0.06958    0.03678 =
         0.05208   -0.00891    0.01627   -0.01116
AFIX  23
H10A  2    0.730485    0.011953    1.406210    11.00000   -1.20000
H10B  2    0.649651   -0.004343    1.437146    11.00000   -1.20000
AFIX   0
C11   1    0.670343    0.065843    1.626644    11.00000    0.15550    0.10873 =
         0.04902    0.00088    0.02244   -0.02880
AFIX  23
H11A  2    0.674957    0.076510    1.653583    11.00000   -1.20000
H11B  2    0.657580    0.017527    1.623823    11.00000   -1.20000
AFIX   0
C12   1    0.567432    0.102922    1.605336    11.00000    0.13180    0.09721 =
         0.09319   -0.01500    0.07163   -0.01233
AFIX  23
H12A  2    0.497710    0.090443    1.615888    11.00000   -1.20000
H12B  2    0.578275    0.151339    1.608440    11.00000   -1.20000
AFIX   0
C13   1    0.467216    0.125013    1.546382    11.00000    0.05762    0.04118 =
         0.10334   -0.00088    0.04882    0.00261
AFIX  23
H13A  2    0.488169    0.172510    1.547575    11.00000   -1.20000
H13B  2    0.396560    0.119483    1.557793    11.00000   -1.20000
AFIX   0
C14   1    0.449659    0.102792    1.507217    11.00000    0.04152    0.03538 =
         0.10883    0.02212    0.01509    0.00393
AFIX  23
H14A  2    0.429514    0.055172    1.506375    11.00000   -1.20000
H14B  2    0.385639    0.127630    1.493563    11.00000   -1.20000
AFIX   0
C15   1    0.527240    0.098429    1.450933    11.00000    0.04287    0.03699 =
         0.07445    0.01240    0.00082    0.00313
AFIX  23
H15A  2    0.459213    0.122806    1.439683    11.00000   -1.20000
H15B  2    0.512751    0.050417    1.447269    11.00000   -1.20000
AFIX   0
C16   1    0.628903    0.118707    1.431683    11.00000    0.05003    0.03952 =
         0.05578    0.01117   -0.00752   -0.00411
AFIX  23
H16A  2    0.611400    0.110378    1.404514    11.00000   -1.20000
H16B  2    0.642089    0.166854    1.435260    11.00000   -1.20000
AFIX   0
C17   1    0.809042    0.150796    1.626809    11.00000    0.14689    0.07316 =
         0.05096    0.00436    0.00689   -0.01366
AFIX  23
H17A  2    0.828749    0.150413    1.654313    11.00000   -1.20000
H17B  2    0.742859    0.180306    1.620824    11.00000   -1.20000
AFIX   0
C18   1    0.907641    0.179056    1.609364    11.00000    0.10845    0.03680 =
         0.06069    0.00149   -0.01031   -0.02097
AFIX  23
H18A  2    0.930063    0.222185    1.621134    11.00000   -1.20000
H18B  2    0.973074    0.148611    1.613927    11.00000   -1.20000
AFIX   0
C19   1    0.973201    0.205142    1.552242    11.00000    0.05280    0.03345 =
         0.07930   -0.01918   -0.00086    0.00135
AFIX  23
H19A  2    1.026062    0.167135    1.553485    11.00000   -1.20000
H19B  2    1.013261    0.242894    1.565546    11.00000   -1.20000
AFIX   0
C20   1    0.938932    0.223397    1.512718    11.00000    0.04359    0.02555 =
         0.08913   -0.00321    0.01485   -0.00694
AFIX  23
H20A  2    0.881968    0.259327    1.511105    11.00000   -1.20000
H20B  2    1.005326    0.239424    1.501409    11.00000   -1.20000
AFIX   0
C21   1    0.862465    0.178163    1.453950    11.00000    0.03978    0.05421 =
         0.05640    0.00773    0.01881   -0.00962
AFIX  23
H21A  2    0.927222    0.199097    1.443820    11.00000   -1.20000
H21B  2    0.797674    0.209188    1.450190    11.00000   -1.20000
AFIX   0
C22   1    0.832175    0.115588    1.433768    11.00000    0.05116    0.04422 =
         0.04122    0.00583    0.01178   -0.00919
AFIX  23
H22A  2    0.816457    0.125032    1.406671    11.00000   -1.20000
H22B  2    0.897530    0.084981    1.437631    11.00000   -1.20000
AFIX   0

K2    4    0.746700    0.412392    1.471919    11.00000    0.04210    0.03323 =
         0.05030   -0.00069    0.00492   -0.00008
N3    5    0.775677    0.415419    1.555848    11.00000    0.03658    0.04367 =
         0.05004   -0.00203    0.00767    0.00433
N4    5    0.719839    0.410290    1.390018    11.00000    0.06977    0.05024 =
         0.04984    0.00712   -0.00116   -0.00825
O7    6    0.612532    0.332659    1.511209    11.00000    0.04242    0.03718 =
         0.05344   -0.00187    0.01013   -0.00564
O8    6    0.630055    0.307123    1.434482    11.00000    0.04581    0.03779 =
         0.04538    0.00143    0.00723   -0.00435
O9    6    0.697536    0.528222    1.507846    11.00000    0.04185    0.02820 =
         0.06588   -0.00482    0.00571    0.00478
O10   6    0.618229    0.515244    1.431452    11.00000    0.06127    0.03101 =
         0.06379    0.00932   -0.00246   -0.00232
O11   6    0.958438    0.386184    1.512943    11.00000    0.04571    0.03435 =
         0.06243   -0.00707    0.01036    0.00415
O12   6    0.942291    0.417255    1.435089    11.00000    0.05102    0.04937 =
         0.05597   -0.00550    0.01269    0.00146
C23   1    0.679182    0.383458    1.569808    11.00000    0.05939    0.03838 =
         0.04377    0.00092    0.01503   -0.00297
AFIX  23
H23A  2    0.614105    0.414329    1.566834    11.00000   -1.20000
H23B  2    0.698655    0.374363    1.596833    11.00000   -1.20000
AFIX   0
C24   1    0.644456    0.319002    1.549773    11.00000    0.04483    0.03489 =
         0.05805   -0.00325    0.00498   -0.00201
AFIX  23
H24A  2    0.708351    0.287300    1.552851    11.00000   -1.20000
H24B  2    0.580167    0.298907    1.560576    11.00000   -1.20000
AFIX   0
C25   1    0.565816    0.276205    1.491945    11.00000    0.04105    0.04127 =
         0.05959   -0.00622    0.00782   -0.00563
AFIX  23
H25A  2    0.499528    0.260853    1.503544    11.00000   -1.20000
H25B  2    0.622539    0.240116    1.494229    11.00000   -1.20000
AFIX   0
C26   1    0.530113    0.290638    1.451486    11.00000    0.03651    0.03965 =
         0.06415   -0.00691    0.01113    0.00433
AFIX  23
H26A  2    0.492319    0.251394    1.439034    11.00000   -1.20000
H26B  2    0.476179    0.328161    1.448842    11.00000   -1.20000
AFIX   0
C27   1    0.605371    0.307175    1.394311    11.00000    0.05507    0.04828 =
         0.05072   -0.00715   -0.00352   -0.00578
AFIX  23
H27A  2    0.534147    0.331540    1.386557    11.00000   -1.20000
H27B  2    0.596058    0.261130    1.384950    11.00000   -1.20000
AFIX   0
C28   1    0.702032    0.340207    1.378299    11.00000    0.05876    0.05235 =
         0.04317   -0.00475    0.00066   -0.00592
AFIX  23
H28A  2    0.772303    0.315006    1.386169    11.00000   -1.20000
H28B  2    0.687304    0.338370    1.350681    11.00000   -1.20000
AFIX   0
C29   1    0.782979    0.485789    1.566604    11.00000    0.04503    0.03980 =
         0.05903   -0.01363    0.00944   -0.00713
AFIX  23
H29A  2    0.857124    0.503338    1.561599    11.00000   -1.20000
H29B  2    0.779904    0.489246    1.593830    11.00000   -1.20000
AFIX   0
C30   1    0.690110    0.528689    1.546307    11.00000    0.04065    0.04397 =
         0.07120   -0.00335    0.01145   -0.00405
AFIX  23
H30A  2    0.615307    0.511604    1.550939    11.00000   -1.20000
H30B  2    0.697762    0.574658    1.555884    11.00000   -1.20000
AFIX   0
C31   1    0.622346    0.574675    1.489023    11.00000    0.03114    0.04563 =
         0.08562   -0.00437    0.00126    0.00205
AFIX  23
H31A  2    0.635186    0.618709    1.500911    11.00000   -1.20000
H31B  2    0.543457    0.561229    1.490985    11.00000   -1.20000
AFIX   0
C32   1    0.639323    0.579068    1.449022    11.00000    0.04748    0.03771 =
         0.08175    0.00868    0.00242    0.00043
AFIX  23
H32A  2    0.587086    0.612413    1.436225    11.00000   -1.20000
H32B  2    0.717789    0.593236    1.446956    11.00000   -1.20000
AFIX   0
C33   1    0.621122    0.518555    1.392620    11.00000    0.06932    0.05562 =
         0.07165    0.01212   -0.01244   -0.00568
AFIX  23
H33A  2    0.689495    0.543089    1.387595    11.00000   -1.20000
H33B  2    0.554054    0.543137    1.380791    11.00000   -1.20000
AFIX   0
C34   1    0.622329    0.449429    1.375429    11.00000    0.08174    0.05670 =
         0.04545    0.00202   -0.01109    0.00120
AFIX  23
H34A  2    0.552897    0.425599    1.380085    11.00000   -1.20000
H34B  2    0.620815    0.453842    1.348038    11.00000   -1.20000
AFIX   0
C35   1    0.883250    0.381428    1.571027    11.00000    0.05083    0.04278 =
         0.05700    0.00691    0.00095    0.00624
AFIX  23
H35A  2    0.900612    0.392010    1.597947    11.00000   -1.20000
H35B  2    0.871967    0.332921    1.568756    11.00000   -1.20000
AFIX   0
C36   1    0.981811    0.400332    1.551864    11.00000    0.04059    0.03639 =
         0.05756   -0.01033    0.01201    0.00533
AFIX  23
H36A  2    0.997654    0.448210    1.555525    11.00000   -1.20000
H36B  2    1.049541    0.375342    1.562788    11.00000   -1.20000
AFIX   0
C37   1    1.052351    0.399085    1.493528    11.00000    0.03673    0.04345 =
         0.07512    0.00770    0.01637    0.00710
AFIX  23
H37A  2    1.119132    0.374668    1.505708    11.00000   -1.20000
H37B  2    1.070130    0.447011    1.494987    11.00000   -1.20000
AFIX   0
C38   1    1.029586    0.378906    1.453609    11.00000    0.04241    0.04027 =
         0.08129   -0.00292    0.01199    0.00150
AFIX  23
H38A  2    1.098895    0.384710    1.441486    11.00000   -1.20000
H38B  2    1.008153    0.331498    1.451970    11.00000   -1.20000
AFIX   0
C39   1    0.930608    0.403650    1.396115    11.00000    0.07862    0.06684 =
         0.04717   -0.01175    0.01392   -0.01197
AFIX  23
H39A  2    0.926879    0.355146    1.392019    11.00000   -1.20000
H39B  2    0.997345    0.420833    1.385433    11.00000   -1.20000
AFIX   0
C40   1    0.825854    0.435344    1.376897    11.00000    0.09452    0.05948 =
         0.05129    0.01516    0.01106   -0.02830
AFIX  23
H40A  2    0.830797    0.483814    1.381031    11.00000   -1.20000
H40B  2    0.821771    0.427383    1.349678    11.00000   -1.20000
AFIX   0

N7    5    0.001892    0.371025    1.299254    11.00000    0.13158    0.17324 =
         0.14109   -0.00351    0.00071    0.04618
C59   1   -0.079091    0.341191    1.275229    11.00000    0.11670    0.12127 =
         0.14676    0.03880    0.01544    0.01172
AFIX  43
H59   2   -0.132032    0.313116    1.285066    11.00000   -1.20000
AFIX   0
C60   1   -0.087349    0.349343    1.239426    11.00000    0.07581    0.07165 =
         0.13579    0.00978   -0.00790    0.00718
AFIX  43
H60   2   -0.146561    0.329569    1.222974    11.00000   -1.20000
AFIX   0
C61   1   -0.011416    0.385523    1.227283    11.00000    0.08568    0.08405 =
         0.12216    0.02332   -0.01185    0.00198
AFIX  43
H61   2   -0.012258    0.389665    1.201017    11.00000   -1.20000
AFIX   0
C62   1    0.066054    0.416599    1.248807    11.00000    0.09198    0.12376 =
         0.16669   -0.00161   -0.02473    0.00014
AFIX  43
H62   2    0.118412    0.444151    1.238311    11.00000   -1.20000
AFIX   0
C63   1    0.072164    0.410348    1.283785    11.00000    0.11980    0.10058 =
         0.15651   -0.02437   -0.04820    0.02587
AFIX  43
H63   2    0.128284    0.434302    1.299411    11.00000   -1.20000
AFIX   0
HKLF 4


REM  1_a.res in P2(1)/c
REM R1 =  0.0610 for   11766 Fo > 4sig(Fo)  and  0.0835 for all   17667 data
REM    869 parameters refined using    528 restraints

END

WGHT      0.1143      0.0000

REM Highest difference peak  1.339,  deepest hole -2.635,  1-sigma level  0.218
Q1    1  -0.0591  0.2316  1.3182  11.00000  0.05    1.34
Q2    1   1.2167  0.3629  1.4203  11.00000  0.05    1.08
Q3    1   0.3633  0.3570  1.4222  11.00000  0.05    1.07
Q4    1   0.4032  0.1781  1.3202  11.00000  0.05    1.04
Q5    1   0.2354  0.2964  1.3573  11.00000  0.05    1.00
;
_shelx_res_checksum                61202
_shelx_hkl_file
;
  -5   0   1    2.29    4.35   0
  -4   0   0 1647.65   19.17   0
  -2   2   0   13.45    4.39   0
  -2   6   4 1301.02   21.44   0
  -1  -6   0  810.79   11.37   0
  -1   3   1   57.06    4.72   0
  -1   5   3  122.41    6.41   0
  -1   7   6  493.11   13.27   0
   0   2   1   41.04    2.12   0
   1  -6   2   -2.73    5.16   0
   1  -4   1    9.06    4.71   0
   2  -6   4 1203.41   20.96   0
   2   0   3    1.07    2.80   0
   3   4  10  149.07    3.89   0
   4  -1  10 2737.41   35.72   0
  -5   2   2   29.43    6.65   0
  -2  -9   2  912.07   15.82   0
  -2  -8   1  369.35    9.19   0
  -1  -3  -1   95.70    2.41   0
  -1   4   2  475.47    9.97   0
   0  -9   3   34.63    6.67   0
   0  -8   2  494.05   13.23   0
   0   5   4  242.48    6.95   0
   0   8  10  344.86   12.41   0
   2  -5   3  113.90    8.05   0
   3  -3   5 1245.68   20.40   0
   3   2   7 1192.13   12.80   0
   4  -2   9  584.64   18.06   0
   4   0  10 1037.71   21.16   0
   4   1  11   62.51    8.00   0
  -5  -1   1  236.27    8.96   0
  -4  -1   0   98.94    5.51   0
  -4   3   2  143.04    9.08   0
  -4   4   3  130.20    9.64   0
  -3   1   0 2724.96   22.56   0
  -2  -1  -1  106.62    3.19   0
  -2   4   2 4086.60   32.54   0
  -2   5   3  132.29    7.59   0
  -1  -9   2 1695.28   23.16   0
  -1   8   9  547.35   16.69   0
   0  -7   1  341.17    9.89   0
   0  -5   0    8.06    3.59   0
   1  -5   1 4743.59   31.67   0
   3  -4   5  107.70    8.67   0
   3  -1   5  429.85   10.72   0
   3   1   6 3426.31   23.51   0
   4  -1   9   18.53    6.77   0
  -5  -3   1  454.87   10.54   0
  -5  -2   1   77.83    5.53   0
  -5   1   2  908.36   18.40   0
  -1  -8   1  398.31   10.45   0
  -1   7   7  420.76   12.65   0
   0   3   2 1087.45   10.08   0
   0   4   3  307.11    6.84   0
   0   6   6   19.02    4.73   0
   0   7   8    5.37    4.60   0
   1  -7   2   21.17    5.82   0
   1   7  10   36.05    6.05   0
   2  -6   3   39.16    6.61   0
   2   2   4  136.01    2.86   0
   3  -5   5   16.28    6.70   0
   3   3   8   13.96    2.84   0
  -6  -1   3  496.06   14.50   0
  -4   1   1  112.51    7.20   0
  -3  -8   1   18.96    3.17   0
  -2  -7   0  819.03   10.97   0
  -2   6   5   61.40    7.04   0
  -1   1   0 5134.10   20.15   0
   0   8  11    3.24    6.91   0
   1   0   1    1.62    1.31   0
   2  -4   2    0.61    5.65   0
   2  -2   2  426.54    8.73   0
   3   0   5    1.11    3.35   0
   4  -2   8  510.19   16.38   0
   4   0   9   10.61    6.00   0
   4   1  10 2713.90   29.77   0
  -6  -2   3  231.27   11.26   0
  -2   1   0   51.81    4.32   0
  -1  -7   0  295.17    7.98   0
  -1   5   4 2328.88   23.35   0
   0  -9   2 1053.25   19.92   0
   1  -6   1   32.64    4.40   0
   1   5   6 1172.15   11.87   0
   1   6   8  533.47   10.19   0
   2  -5   2  605.36   13.96   0
   2  -1   2  580.71    9.32   0
   3  -4   4  470.20   13.90   0
   3  -3   4  821.85   16.39   0
   4  -1   8  184.05   10.26   0
  -5   0   2   33.36    5.65   0
  -4   2   2  134.78    8.62   0
  -4   3   3   21.79    6.76   0
  -2   5   4 1334.48   20.40   0
   0  -8   1    8.30    5.13   0
   3  -5   4  308.10   12.32   0
   4  -3   7  537.18   17.78   0
   4  -2   7   10.26    6.92   0
  -4   0   1    2.99    3.97   0
  -2  -5  -1   23.96    1.82   0
  -2   6   6  161.22    9.40   0
  -1 -10   2  857.15   18.27   0
  -1  -9   1  889.18   17.05   0
  -1  -5  -1 4900.52   23.19   0
  -1   4   3   23.95    4.49   0
  -1   6   6 1379.01   19.97   0
  -1   7   8    3.08    5.46   0
   0   5   5  904.69   13.10   0
   0   7   9  362.47   11.46   0
   1  -7   1  885.10   17.09   0
   1  -4   0  182.59    6.89   0
   1  -3   0 2166.09   17.43   0
   1   7  11    5.34    5.80   0
   2  -6   2   40.77    5.36   0
   4   0   8 2193.05   26.75   0
   4   1   9   26.61    6.14   0
  -5  -1   2  864.99   15.71   0
  -5   1   3    1.67    6.18   0
  -2  -9   1  192.79    7.89   0
  -2   2   1   15.57    3.64   0
  -2   4   3    6.99    4.21   0
  -1   2   1  349.53    6.89   0
   0  -7   0   -0.76    4.20   0
   0   6   7  905.58   14.79   0
   1  -5   0  342.29    9.60   0
   4  -1   7  259.97   10.78   0
  -3   1   1 2679.75   23.35   0
  -1  -8   0  126.13    6.50   0
  -1   3   2 3649.21   23.62   0
   0  -9   1   57.02    6.68   0
   0  -4  -1 1658.18   14.64   0
   1  -2   0  264.92    5.59   0
   2  -7   2  122.09    7.68   0
   2  -4   1 2504.22   24.43   0
   2  -3   1  267.36    8.72   0
   3  -5   3   58.64    7.71   0
   3  -4   3  473.33   12.76   0
   3  -3   3  264.21    9.98   0
   3   1   5  438.27    8.36   0
   4  -3   6    9.95    5.00   0
   4  -2   6   22.87    6.68   0
   4   2  10   90.80    7.01   0
  -6  -2   4 1810.98   26.32   0
  -5  -2   2   18.21    4.34   0
  -4  -1   1  115.96    5.94   0
  -4   2   3  672.47   15.82   0
  -4   3   4  346.73   13.17   0
  -3  -7   0  907.02    7.85   0
  -3  -1   0 2683.62   18.65   0
  -2  -8   0 1297.34   15.33   0
  -2   5   5  111.82    8.17   0
  -1  -6  -1   37.16    3.39   0
  -1   7   9  117.61    8.47   0
   0  -3  -1    3.25    2.48   0
   0   7  10  343.77   11.82   0
   1  -8   1  524.88   14.06   0
   1  -6   0  822.46   15.07   0
   2  -5   1   23.98    4.81   0
   2   0   2 2113.23   14.72   0
   3  -2   3  780.09   14.37   0
   3   0   4 3915.62   25.95   0
   3   2   6  207.54    5.33   0
   4   0   7    0.43    5.52   0
  -5  -3   2 4619.85   31.76   0
  -5   0   3    3.07    5.13   0
  -3   5   6  292.66   12.42   0
  -2   0   0 3660.58   19.47   0
  -1   5   5  471.76   10.72   0
  -1   6   7   34.03    5.41   0
   0  -8   0 1304.84   19.75   0
   1   6   9  102.51    5.94   0
   2  -6   1    1.97    4.14   0
   2  -2   1  583.07    9.99   0
   4  -3   5   66.37    8.50   0
   4  -1   6  188.78    8.94   0
   4   1   8  194.90    8.12   0
  -5  -4   2   10.53    3.93   0
  -5   1   4  173.96    9.93   0
  -2  -6  -1    1.91    1.97   0
  -1 -10   1    3.68    5.48   0
  -1   7  10  690.65   17.83   0
   0  -6  -1 1129.35   15.40   0
   1   4   5   89.18    3.65   0
   2  -7   1   54.64    7.20   0
  -4   0   2  325.23    9.86   0
  -1  -7  -1 1030.68   14.00   0
   0   6   8   25.80    4.24   0
   0   7  11  687.81   16.99   0
   1  -1   0 5043.70   20.04   0
   1   5   7  808.40   10.89   0
   2   5   9  273.52    5.64   0
   3  -5   2  114.57    7.80   0
   3  -4   2    4.54    4.35   0
   3  -3   2 1930.06   23.24   0
   4   2   9  615.06   12.33   0
  -3   5   7  381.23   14.45   0
  -2   3   3    9.52    5.36   0
  -2   5   6 3507.98   33.52   0
  -1   4   4 3443.56   26.53   0
  -1   6   8  502.71   13.21   0
   0  -9   0   10.04    5.31   0
   0  -7  -1  344.38   10.01   0
   0  -2  -1   43.81    2.28   0
   0   5   6 1573.43   17.35   0
   1  -8   0  135.03    8.77   0
   2  -5   0 1681.53   21.77   0
   2  -4   0  145.50    8.28   0
   2  -1   1  111.80    5.16   0
   4   0   6   51.37    6.24   0
  -5   0   4  747.56   17.24   0
  -4   2   4   30.75    5.32   0
  -3  -2   0  510.30    7.54   0
  -3   0   1    3.62    3.95   0
  -2  -9   0   22.33    4.77   0
  -2   1   1   67.98    4.13   0
  -2   2   2  117.73    6.60   0
  -1   7  11 1271.13   24.52   0
   0   3   3    8.62    3.21   0
   0   7  12  917.44   20.36   0
   1  -5  -1  534.56   11.24   0
   1  -4  -1   72.85    4.82   0
   2  -6   0  163.47    8.81   0
   3  -2   2  366.83   10.26   0
   4  -3   4  315.88   11.65   0
   4  -1   5  165.11    8.39   0
   4   1   7  257.47    9.02   0
  -5  -2   3  819.97   15.22   0
  -5   1   5  202.13   10.11   0
  -3   1   2   15.01    4.94   0
   0  -8  -1    6.57    4.45   0
   1  -3  -1   50.24    4.90   0
   1   6  10   27.36    4.10   0
   2  -7   0  833.64   17.93   0
   3  -5   1 1092.28   20.00   0
   4  -2   4  394.04   12.52   0
  -1   3   3   12.39    3.14   0
   3  -4   1  307.99   10.22   0
   0  -1   9  354.81   11.08   0
   0   1  13   -0.57    8.10   0
   0   2  -2   53.68    2.87   0
   0   3  14  743.05   27.11   0
   0   4  -2  143.82    9.53   0
   0   7   1  330.80   16.68   0
   1  -1  -6   19.30    6.95   0
   1  -1  17   13.42    8.48   0
   1   0  -7   -2.33    5.22   0
   2  -6   0  152.97   14.00   0
   2  -5  -4 1292.35   27.61   0
   2  -3  -8   -1.99   10.17   0
   2   0 -11   -2.63    6.14   0
   2   4 -12 1656.54   16.15   0
   3   0 -14 1606.18   31.96   0
   0   2  13  116.44   13.29   0
   1  -4   0  182.67   11.65   0
   1  -3  -3   26.06    8.79   0
   1  -2  -5   11.07    8.16   0
   1   8  -5  201.10   10.96   0
   1   9  -3  108.22   14.28   0
   2   2 -12  129.97    7.62   0
   0   1  12  558.44   19.09   0
   0   3  -2 1150.44   14.04   0
   0   3  13   -2.30   12.22   0
   0   7   4  279.55   19.80   0
   0   7   5  346.48   22.49   0
   1   6  -7   35.53    4.51   0
   3  -8   3   14.87   14.14   0
   3  -8   4   83.74   15.13   0
   3  -8   5   77.73   14.49   0
   3  -8   6  102.28   14.90   0
   3  -2 -13 1231.30   31.41   0
   3   2 -15  387.78   16.92   0
   3   3 -15 1137.68   22.96   0
   0   2  12 1952.71   36.74   0
   0   4  12  245.24   20.14   0
   0   5  11 1088.34   34.84   0
   0   6   9  961.54   33.92   0
   1  -4  -1   75.05   10.74   0
   1   0  17    3.23    9.12   0
   2  -6  -2 3134.65   44.92   0
   2  -3  -9  896.28   22.98   0
   2  -2 -10  381.93   15.83   0
   2  -1 -11  139.84   10.73   0
   2   1 -12  277.06   10.73   0
   3  -1 -14  903.00   26.51   0
   3   1 -15  322.24   16.59   0
   0   0  10 1012.08   20.61   0
   0   4  11  486.92   24.15   0
   0   5   0   12.58    9.11   0
   0   5  10   14.95   14.94   0
   0   6   2 2697.18   42.66   0
   0   6   3  356.06   20.09   0
   0   6   6    6.35   15.36   0
   0   6   8   22.68   11.55   0
   1  -3  -4   -3.02   11.01   0
   1  -1  16   95.14   10.45   0
   1   9  -1  880.62   30.68   0
   2  -6  -3   -5.16   12.23   0
   0   4  10   54.68   15.50   0
   0   5   1  443.28   18.13   0
   0   6   5 1735.36   38.32   0
   1  -4  -2  486.27   17.25   0
   1  -2  -6   -0.14    8.93   0
   1  -1  -7  450.34   13.58   0
   1   1  17   13.49   11.81   0
   1   9   0 4821.16   70.22   0
   2  -7   3   21.35    9.22   0
   2  -7   4   35.16   10.43   0
   2  -7   5    8.65    7.66   0
   2  -5  -6 3312.50   44.68   0
   2   0 -12  159.37   10.16   0
   0   3  10 1370.21   33.23   0
   1  -5   3   64.39    8.71   0
   1  -5   5  485.82   13.16   0
   1  -5   6 1141.02   17.95   0
   1   0  16  483.19   21.32   0
   1   7  -5   12.07    8.49   0
   1   8  -3  151.54   13.96   0
   2  -7   1   53.15   11.94   0
   2  -7   2  107.39   12.75   0
   2  -7   6  203.17   12.77   0
   2  -6  -4 1302.05   31.91   0
   2  -3 -10  271.86   16.30   0
   2   6 -11   10.74    2.71   0
   0   4   0   53.94   10.31   0
   0   5   5  856.97   28.62   0
   2  -7   0  826.01   27.56   0
   2  -7   7    3.20    8.66   0
   2  -5  -7   35.31   13.55   0
   2  -4  -9   20.31   11.24   0
   2  -1 -12  244.78   13.76   0
   2   7 -10  344.56    9.13   0
   3  -1 -15  283.30   18.14   0
   0   2  -1   42.62    4.49   0
   0   4   1 1602.11   28.46   0
   1  -5   7  840.62   14.32   0
   1  -1  15    8.14    8.40   0
   1   1  16  103.61   14.78   0
   1   8  -2  707.75   25.15   0
   2  -7  -1    9.20   12.33   0
   2  -6  -5   54.87   11.16   0
   2   1 -13  190.00   11.33   0
   2   2 -13   14.20    6.58   0
   3   1 -16 1199.36   30.04   0
   3   2 -16  798.11   24.07   0
   0   3   8   22.16   14.26   0
   0   4   5 2402.35   41.37   0
   0   4   6   -4.87   14.00   0
   1  -5   0  327.15   16.91   0
   1  -2  -7    6.42    9.97   0
   1  -1  -8 2706.44   31.90   0
   1   7  -4  193.55   13.95   0
   2  -6  -6  191.19   17.29   0
   2  -5  -8  827.59   26.79   0
   2  -3 -11  169.22   14.72   0
   2   3 -13  524.80   12.88   0
   3   0 -16 1654.99   38.45   0
   0   0   7    2.13    7.30   0
   0   1   8   81.69   11.58   0
   0   2   8 2145.27   34.73   0
   0   3   7  447.17   21.33   0
   0   4   4  248.17   15.92   0
   1  -5  -1  534.94   20.72   0
   1  -4  -4 3580.44   43.83   0
   1  -3  -6 1820.01   31.74   0
   1   0  15    3.63    9.01   0
   1   1  -9   44.93    7.33   0
   1   2  -9  255.15    8.16   0
   1   2  15   29.83   12.45   0
   1   8   0  127.25   16.98   0
   2  -2 -12  152.37   13.38   0
   2   0 -13    4.02    6.90   0
   2   8  -8  264.58   15.86   0
   2   9  -6   28.22   11.79   0
   0   1   7  166.79   13.76   0
   0   2   7  113.29   14.37   0
   0   3   1    4.56    8.17   0
   0   3   6  237.92   18.76   0
   1  -5  -2 5244.72   58.22   0
   1  -1  14  165.75   12.12   0
   1   1  15  -10.48   11.85   0
   2  -7  -4 1791.09   42.97   0
   2  -7   9    8.93    6.95   0
   2  -6  -7   17.02   15.33   0
   2  -5  -9   93.42   14.79   0
   0   0   6   56.74    8.13   0
   0   2   0 4370.86   30.25   0
   0   2   6  271.24   17.15   0
   0   3   3   13.65   11.58   0
   0   3   5  364.78   17.67   0
   1  -4  -5  103.00   12.73   0
   1   3  14  318.39   23.91   0
   1   7  -3 2056.60   36.28   0
   2   9  -5   -3.53   13.06   0
   0   1   6 2449.07   31.70   0
   0   2   5   52.65   13.55   0
   1  -2  13   30.52    7.03   0
   1   0  14   77.80   12.09   0
   1   1  14  163.33   16.65   0
   1   2  14  216.13   18.86   0
   1   7  -2 1925.00   38.27   0
   2  -8   2  -10.13   14.80   0
   2  -8   4   45.65   16.00   0
   2  -7  -5    9.33   11.30   0
   2  -4 -11    6.94    8.75   0
   2  -2 -13   25.63   11.14   0
   3   1 -17  250.83   19.77   0
   0   0   5   -6.51    6.34   0
   0   2   4  835.55   21.29   0
   1  -5  -4 2421.13   44.50   0
   1  -4  -6 1218.49   32.35   0
   1   3  13   -9.30   15.97   0
   2  -8  -1  355.23   25.77   0
   2  -8   5   34.76   13.30   0
   2   0 -14  330.68   15.78   0
   2   1 -14 1256.16   25.09   0
   2   9  -4  417.87   24.47   0
   3   0 -17    3.38   12.63   0
   0   1   5    0.55    6.21   0
   0   2   2   52.06    9.22   0
   0   2   3  223.87   11.12   0
   1  -6   2   10.94   10.93   0
   1  -6   4   23.01   10.97   0
   1  -3  -8  362.85   20.46   0
   1   4  12  103.35   16.14   0
   1   7   3  250.56   22.38   0
   1   7   4   18.67   17.78   0
   2  -8   6   14.86   12.92   0
   2  -4 -12 1611.48   39.62   0
   2  -3 -13  585.29   25.97   0
   2  -1 -14 1216.42   30.60   0
   2   2 -14  115.94   10.23   0
   2   9  -3  792.37   33.20   0
   0   0   4  573.72   11.82   0
   0   1   4  496.72   14.55   0
   1  -4  -7   86.57   17.92   0
   1  -2  -9  251.52   14.39   0
   1  -1  13  184.23   11.75   0
   1   2  13   42.70   13.62   0
   1   5  10   16.52   17.79   0
   1   6  -4 1692.37   30.61   0
   1   4  11  336.46   22.49   0
   1   6   7  403.29   23.97   0
   2  -2 -14  124.39   14.07   0
  -3  -4  11   13.72    5.78   0
  -3  -3  10    0.26    4.61   0
  -2  -3   6 1956.88   17.69   0
  -2  -1   5  597.54   10.91   0
  -2   2   5  933.76   14.67   0
  -2   4   6  634.22   13.87   0
  -2   6   8    8.48    6.67   0
   0  -8   6   71.26    2.81   0
   0   8   5  744.68   13.56   0
   1  -8   4   84.87    4.96   0
   3  -8   2 1441.09   24.93   0
   3  -4  -2   10.81    5.88   0
   3  -2  -3  107.50    7.74   0
  -3  -5  13  460.98   15.43   0
  -3   0   9    0.36    6.19   0
  -3   1   9    9.68    6.52   0
  -3   3  10    5.21    7.76   0
  -2   0   5    2.08    4.95   0
  -2   1   5  603.04   12.06   0
  -1   6   5  801.24   14.52   0
  -1   8   8   13.77    6.52   0
   0   9   7   33.34    6.81   0
   2  -3  -2  287.77    8.47   0
   3   3  -3  415.69    9.32   0
   3   5  -2 1083.02   12.94   0
   4  -3  -3   21.28    5.83   0
   4   4  -3  140.07    7.66   0
  -3  -4  12  759.68   19.05   0
  -3  -2  10    8.24    5.68   0
  -2   3   6 1907.51   22.94   0
  -2   6   9    2.51    7.82   0
   1   7   2   14.19    2.30   0
   2  -9   4  246.16    9.75   0
   2  -7   1   50.83    5.02   0
   2  -6   0  152.54    7.34   0
   3  -3  -3  390.92   12.00   0
   4  -1  -4   80.86    8.33   0
   4   0  -4   16.94    6.78   0
   5   4  -3  142.36   10.12   0
  -3  -5  14  599.44   18.36   0
  -3  -3  11  776.18   17.74   0
  -2   4   7 1160.84   20.01   0
  -1   3   3   11.93    4.22   0
   0   7   4  304.20    7.90   0
   1  -3  -1   50.20    3.85   0
   1   9   5   50.32    5.00   0
   2   0  -3    3.45    4.29   0
   3  -7   0  900.82   18.81   0
   3  -6  -1  255.28   10.58   0
   4  -4  -3  136.08   10.45   0
   4  -2  -4   42.40    7.40   0
   4   2  -4   30.12    5.89   0
   5   2  -4 1284.73   23.87   0
  -3   0  10  291.16   12.65   0
  -3   1  10  177.32    9.80   0
  -2  -6  10 1742.88   18.86   0
  -2  -2   6   35.34    4.59   0
  -2   2   6   42.55    6.41   0
  -1   7   7  446.17   12.98   0
  -1   8   9  570.68   17.71   0
   0  -6   3  384.75    5.07   0
   0   5   2   27.94    2.75   0
   0   6   3  409.43    8.51   0
   1  -6   1   35.16    3.79   0
   1   6   1   28.93    1.88   0
   2  -8   2    4.85    4.17   0
   2  -1  -3    9.00    4.86   0
   2   1  -3   10.67    4.17   0
   2   4  -2 4060.10   18.77   0
   3  -8   1   30.58    7.14   0
   4   6  -2 3320.26   27.40   0
   5   3  -4 1519.62   25.25   0
  -3  -4  13 1134.40   24.50   0
  -3  -3  12  585.87   17.52   0
  -3  -2  11  130.91   10.14   0
  -3   2  11  139.73   11.91   0
  -1   6   6 1400.66   20.28   0
   0  -5   2   33.25    2.04   0
   0   8   6   76.97    6.65   0
   0   9   8   79.60    8.50   0
   1  -7   2   12.47    3.28   0
   1  -5   0  339.75    7.70   0
   2  -4  -2 3888.90   28.33   0
   3  -4  -3  103.11    7.78   0
   3  -1  -4  204.28    9.07   0
   3   1  -4  212.00    8.17   0
   3   4  -3  101.58    5.05   0
   4  -3  -4  345.54   13.06   0
   5   5  -3   89.30    8.19   0
  -3  -4  14 2861.90   41.34   0
  -3   0  11    2.67    7.86   0
  -3   1  11   16.16    8.59   0
  -2  -1   6  346.73    8.86   0
  -2   1   6  353.05   10.30   0
  -2   3   7   91.28    8.31   0
  -2   5   9  118.79   10.22   0
  -1  -6   6 1348.41    8.33   0
  -1   4   4 3470.04   25.79   0
   2  -2  -3 1505.05   17.56   0
   2   2  -3 1558.19   14.35   0
   2   8   2    3.35    1.88   0
   3  -2  -4   89.89    7.35   0
   4   5  -3  347.40    9.71   0
  -3  -3  13   65.46    9.73   0
  -3  -2  12   35.48    9.24   0
  -2  -5   9  104.36    5.81   0
  -2  -3   7   79.74    4.98   0
  -2   0   6  579.23   11.27   0
  -2   4   8 1614.48   24.60   0
  -1  -4   4 3477.11   13.53   0
  -1   2   3  165.65    5.73   0
  -1   7   8   -1.09    6.29   0
   2  -9   3   44.61    6.43   0
   3  -7  -1 1053.51   20.52   0
   3  -6  -2   72.16    7.15   0
   4  -4  -4  548.49   16.87   0
   4  -1  -5  128.91    8.88   0
   4   0  -5   -9.51    6.08   0
   5   2  -5   29.46    9.22   0
   5   4  -4 2084.86   28.34   0
  -3   0  12  683.61   21.39   0
  -2  -6  11   13.01    5.26   0
  -2   2   7  552.33   13.81   0
  -2   5  10  250.22   13.81   0
   0  -7   4  293.15    4.55   0
   0   9   9   33.69    8.56   0
   1  -8   3  204.14    6.65   0
   1  -4  -1   75.89    5.18   0
   1  -1  -2  395.67    6.54   0
   1   0  -2 2881.06   15.07   0
   2  -7   0  818.54   14.95   0
   2  -6  -1   42.63    5.39   0
   2  -3  -3    0.05    5.58   0
   3  -8   0  159.46   10.34   0
   3  -3  -4 2855.52   28.92   0
   4  -2  -5  137.63    9.91   0
   4   4  -4  566.68   12.69   0
  -3  -3  14  206.49   14.41   0
  -3  -2  13 1364.19   29.25   0
  -3  -1  13  243.84   15.93   0
  -2   3   8    7.17    7.64   0
  -2   4   9    6.50    8.13   0
  -1  -5   5  479.48    5.31   0
  -1  -2   3  160.93    3.72   0
  -1   6   7   30.89    6.27   0
   0   7   5  360.94    9.54   0
   1   8   4   90.61    5.01   0
   1   9   6   22.05    5.89   0
   2  -8   1    3.47    4.21   0
   3   3  -4 2995.70   24.33   0
   4  -3  -5  674.64   17.29   0
   4   2  -5  133.71    8.06   0
   5   3  -5 1717.84   27.06   0
  -2   1   7  147.81    8.50   0
  -1   1   3    7.41    3.17   0
  -1   3   4    2.10    4.65   0
  -1   7   9  118.81   10.15   0
   0   3   1    3.69    1.95   0
   0   8   7   13.98    5.02   0
   1   1  -2  398.50    5.31   0
   3  -4  -4  399.77   12.43   0
   5   5  -4   16.34    7.35   0
  -2  -6  12  314.87   12.33   0
  -2  -5  10  247.60    9.23   0
  -2  -1   7  132.78    7.44   0
  -2   0   7    5.92    5.76   0
  -2   4  10 1008.46   23.76   0
  -1   4   5  109.88    6.83   0
   1  -2  -2 1146.45   11.26   0
   2  -4  -3    9.10    5.15   0
   3  -7  -2 1286.81   22.74   0
   3  -1  -5    7.97    6.54   0
   3   0  -5   -3.93    5.90   0
   3   6  -2   70.67    3.83   0
   4   3  -5  687.10   14.45   0
  -2  -4   9   11.02    3.98   0
  -2   3   9 1101.30   23.11   0
  -1  -1   3    6.98    2.34   0
  -1   0   3   -2.68    2.63   0
   0   6   4 1293.31   15.74   0
   2  -9   2 1468.24   21.13   0
   2  -1  -4   27.41    6.01   0
   2   0  -4  360.11    9.10   0
   3  -8  -1   18.33    6.92   0
   3  -6  -3  582.05   15.33   0
   3  -2  -5 1042.43   17.84   0
   3   1  -5    4.96    5.41   0
   3   5  -3  798.15   11.45   0
   4  -1  -6   44.25    7.09   0
   4   0  -6 1505.89   23.04   0
   4   6  -3    9.45    5.44   0
   5   4  -5   10.68    8.43   0
  -2   1   8  383.38   13.00   0
  -2   4  11    5.84    9.52   0
   0   7   6  431.37   11.61   0
   0   8   8  253.03   11.33   0
   1  -9   4    7.01    3.37   0
   1  -7   1  992.03   13.25   0
   1  -6   0  852.07   11.94   0
   2  -7  -1   -1.21    3.87   0
   2  -6  -2 2997.61   27.50   0
   2  -2  -4  694.39   12.94   0
   3  -5  -4 1182.50   20.45   0
   3  -3  -5   17.18    6.97   0
   3   7  -1 1086.54    9.44   0
   4  -2  -6  270.36   10.90   0
   4   5  -4 1172.97   17.29   0
  -2  -6  13   -1.33    7.20   0
  -2  -5  11    2.28    4.58   0
  -2   0   8    8.45    6.80   0
  -1   2   4 1235.72   14.17   0
   0   5   3  571.22    9.43   0
   1  -5  -1  529.17    9.50   0
   1  -3  -2 3511.74   21.28   0
   2  -8   0 1358.74   19.89   0
   2   1  -4   30.06    4.50   0
   3   4  -4  433.23    9.26   0
   4  -3  -6  233.03   10.38   0
   4   2  -6  286.81   10.61   0
   5   3  -6  166.42   10.38   0
  -2  -6  14 2538.16   36.37   0
  -2  -4  10  934.62   17.58   0
   0   8   9  108.10    9.83   0
   1  -8   2  806.41   11.89   0
   1   7   3  238.39    6.28   0
   1   8   5  318.11    9.31   0
   2  -3  -4  959.99   15.06   0
   3  -4  -5  862.86   17.85   0
   4   4  -5   14.20    4.41   0
  -2   3  11  182.89   13.03   0
  -1   3   5  157.31    7.61   0
  -1   4   6 1276.21   18.40   0
  -1   6  10   22.08    8.75   0
   3  -8  -2  710.19   17.80   0
   3  -7  -3  235.72   11.31   0
   5   5  -5   96.50    8.08   0
   3  -1  -6 3188.95   30.23   0
   4  -1  -7  205.50    9.37   0
  -1  -2 -13   15.72   10.82   0
  -1   1  -4  544.02    8.28   0
  -1   4  -3    5.75    1.33   0
  -1   7  -5  216.43    5.58   0
   0  -4  -8    7.05    5.90   0
   0   6   1 1124.20   16.21   0
   1   2   4   10.87    3.34   0
   1   5   4 1647.26   21.64   0
   3   0   6   19.39    4.62   0
   3   3   7   10.84    6.38   0
   5   0   7    5.80    6.36   0
  -1  -2 -11   22.71    9.63   0
  -1  -2 -10  917.47   22.79   0
  -1  -1  -7  326.35   11.87   0
  -1   0  -5    1.90    4.37   0
  -1   6  -4   14.41    2.33   0
  -1   8  -7  193.79    5.51   0
   0  -4  -7    6.89    8.39   0
   0   7   0    1.28    3.52   0
   0   8  -1    7.15    4.65   0
   1  -6  -8  547.80   17.39   0
   1   3   4  440.29   10.59   0
   1   4   4  312.94   10.20   0
   2  -7  -7   67.00    8.15   0
   3  -8  -8    8.03    7.85   0
   3  -7  -4    8.44    4.41   0
   4  -1   6  183.04    7.95   0
   4   1   7  238.82   11.70   0
  -1  -2  -9   20.30    9.40   0
   0  -3  -4  185.78    8.09   0
   1   9   1  212.24   10.54   0
   2  -5  -1   90.79    3.94   0
   2   6   5   18.34    6.85   0
   4  -2   5  118.25    6.45   0
   4   2   7   10.26    7.31   0
   5  -1   6  302.12   12.04   0
  -1  -1  -6  606.90   13.75   0
   0  -5 -11  822.46   23.22   0
   0  -5 -10   -1.12    9.69   0
   0  -4  -6   15.30    7.60   0
   0   2   1   37.36    2.68   0
   0   9  -3   33.66    7.17   0
   1  -6  -7   28.92    7.54   0
   1   6   3  294.69   11.13   0
   2  -7  -6  321.47   12.06   0
   2  -6  -3    5.19    3.77   0
   2   1   5   98.58    5.30   0
   3  -8  -7   55.72    8.75   0
   4  -3   4  318.31    7.75   0
  -1  -3 -12   46.48   11.14   0
  -1  -2  -8  372.61   13.20   0
   0  -5  -9  529.35   18.42   0
   0  -2  -2   55.73    3.12   0
   0   3   1    1.56    2.84   0
   0   4   1 1734.58   16.18   0
   3  -6  -1  238.07    5.38   0
   4   0   6   48.44    6.39   0
   5  -2   5  654.38   15.00   0
  -1  -3 -11  128.01   10.75   0
  -1  -3 -10   66.86   11.29   0
  -1  -2  -7   87.58    9.41   0
  -1   2  -3    8.03    1.61   0
   0  -5  -8   23.09    8.48   0
   1  -6  -6 1408.39   22.47   0
   1  -3   0 2170.74   10.46   0
   1   1   3   45.91    3.84   0
   1   5   3   75.73    7.26   0
   1   7   2   11.05    6.30   0
   1   8   1  544.23   15.59   0
   1   9   0 5303.30   48.08   0
   2   3   5    1.16    5.60   0
   3  -8  -6   19.79    7.77   0
   3  -4   2    5.75    1.20   0
   3  -2   4 1956.48   16.84   0
   3   2   6  208.34    9.04   0
   3   3   6   25.78    6.95   0
   3   4   6  412.65   13.62   0
   5  -3   4   35.43    5.59   0
   5   0   6   86.58    9.56   0
  -2   2 -15   20.04   11.41   0
  -2   2 -13   47.86    9.43   0
  -2   2 -12   16.47    8.54   0
  -2   3 -13   -0.39    7.60   0
  -2   3 -12  881.49   20.21   0
  -2   4 -14  120.66   12.21   0
  -1   0  -4  268.86    6.90   0
   0  -4  -5 2508.89   26.15   0
   0  -3  -3    9.94    4.27   0
   0   7  -1  353.92    9.91   0
   1  -7  -9  118.34   12.04   0
   1  10  -2  887.08   21.17   0
   2  -7  -5   -0.14    4.58   0
   2   6   4 1264.39   22.42   0
   3  -7  -3  254.44    7.51   0
   4   1   6  184.98   10.57   0
  -2   1 -15   55.08   14.53   0
  -2   1 -14   63.55   11.02   0
  -2   1 -13    5.13    8.58   0
  -2   2 -11  583.07   16.14   0
  -2   3 -11  248.09   10.48   0
  -1  -3  -9  129.42    9.72   0
  -1  -1  -5   20.53    4.45   0
   0  -5  -7 1051.38   20.97   0
   0   9  -4  358.57   12.23   0
   1  -5  -3  108.79    5.96   0
   1   2   3    4.78    3.93   0
   1   3   3    7.88    4.83   0
   1   4   3    1.93    4.04   0
   2   0   4 2071.91   17.57   0
   2   7   3   20.83    7.07   0
   4  -1   5  172.32    7.62   0
   4   2   6   22.92    7.52   0
  -2   0 -14 2426.44   43.06   0
  -2   1 -12 2086.62   33.03   0
  -2   1 -11   95.84    8.96   0
  -2   3 -10    9.97    6.29   0
  -2   4 -11  154.45    8.46   0
  -1  -3  -8  210.44   12.56   0
  -1  -2  -6   17.14    7.03   0
   1  -7  -8    1.96    7.86   0
   1  -6  -5  813.44   16.00   0
   1   6   2    0.77    3.86   0
   1   9  -1  897.47   20.30   0
   3  -8  -5   22.00    6.28   0
   5  -1   5   72.72    7.56   0
  -2   0 -13    6.33    9.63   0
  -2   0 -12  822.79   23.07   0
  -2   2 -10  324.15   11.51   0
  -2   5 -12  281.62   10.21   0
  -1  -4 -11  306.76   15.18   0
  -1  -4 -10   17.84    9.05   0
   0  -6  -9  970.43   23.37   0
   0  -5  -6 1594.04   23.62   0
   0  -4  -4  255.24    9.01   0
   1   7   1 1016.38   18.44   0
   1   8   0  118.81    8.93   0
   2  -8  -7  203.71   11.76   0
   2  -6  -2 3016.77   21.32   0
   3   4   5  106.18    8.98   0
  -2  -1 -13   -1.73    9.99   0
  -2   0 -11    5.57    7.89   0
  -2   1 -10 1229.23   22.35   0
  -2   4 -10  139.22    7.15   0
  -1  -3  -7   17.91    7.94   0
  -1   1  -3   44.25    2.81   0
   0   8  -3  122.45    6.67   0
   1  -7  -7  449.19   15.18   0
   1   5   2   10.41    5.81   0
   2  -7  -4 1733.02   20.99   0
   2   1   4 2359.29   20.54   0
   2   3   4  100.77    7.02   0
   2   6   3   30.21    6.92   0
   3   2   5  141.69    8.37   0
   3   3   5 1276.29   20.67   0
   4  -2   4  400.76    9.92   0
   4   0   5    4.48    4.53   0
   5  -2   4   10.69    5.80   0
   5   0   5    0.54    5.85   0
  -2  -1 -12 2381.53   37.73   0
  -2   0 -10  556.63   16.63   0
  -2   1  -9   16.29    5.91   0
  -2   2  -9 1003.93   17.28   0
  -2   3  -9    3.97    3.74   0
  -2   5 -11   12.41    5.26   0
  -1  -4  -9   17.97    7.09   0
  -1  -2  -5  128.15    8.02   0
  -1  -1  -4  535.51    9.85   0
   0  -6  -8   17.67    8.47   0
   0   7  -2  398.70    9.83   0
   0   9  -5  106.11    7.97   0
   1  -6  -4 1617.54   19.76   0
   2   2   4  133.88    6.26   0
   2   7   2  122.22    8.87   0
   4   1   5  179.06    9.33   0
  -1  -4  -8  373.40   14.84   0
  -1   5  -4 1751.45    9.72   0
  -1   6  -5  104.79    3.56   0
   0  -5  -5  869.26   16.26   0
   0   4   0   59.95    3.70   0
   1  -7  -6  479.37   13.69   0
   1  -5  -2 5167.71   27.30   0
   1  10  -4  217.44   11.48   0
   2  -8  -6  139.48    8.81   0
   2   5   3  104.44    7.90   0
   3   5   4  318.52   12.48   0
  -2   2  -8   26.62    5.57   0
  -2   4  -9   93.86    5.41   0
  -1  -5 -10   11.41    9.19   0
  -1  -3  -6  635.00   14.19   0
   0  -6  -7  866.82   19.46   0
   0  -3  -2 1004.75   11.28   0
   1   4   2   44.44    4.33   0
   1   7   0  287.92   10.43   0
   1   8  -1  409.64   12.69   0
   3  -8  -4  529.65   11.93   0
   3  -7  -2 1222.98   12.92   0
   4  -3   3  321.04    7.70   0
   5  -3   3  713.05   13.25   0
   5  -1   4   90.86    8.18   0
  -2  -2 -11  625.92   20.29   0
  -2   1  -8  265.60    9.71   0
  -2   3  -8   32.64    4.42   0
  -2   5 -10  369.38    8.37   0
  -1  -4  -7  115.32    9.97   0
  -1   0  -3    0.85    2.51   0
   0  -4  -3  308.82    8.34   0
   0  -2  -1   38.22    2.44   0
   0   8  -4   57.40    5.49   0
   1  -8  -8   16.39    6.98   0
   1   0   2 4642.80   17.60   0
   4  -1   4 1123.46   16.88   0
  -2  -2 -10  332.49   14.93   0
  -2  -1  -9   14.16    5.84   0
  -1  -5  -9   88.23    8.75   0
   0   3   0    0.73    2.03   0
   0   9  -6   41.02    6.08   0
   1  -7  -5    3.51    4.72   0
   1   3   2  456.53    8.83   0
   1   9  -3  103.97    8.38   0
   2  -8  -5  419.92   12.02   0
   2  -7  -3    8.44    3.10   0
   3   3   4  828.86   16.29   0
   5   0   4    6.21    5.70   0
  -1  -5  -8  553.56   17.32   0
  -1  -3  -5   51.49    5.72   0
  -1  -2  -4    4.99    3.65   0
   0  -7  -8    6.41    8.41   0
   0  -5  -4  250.43    8.93   0
   0   7  -3  498.47   10.50   0
   1  -8  -7  341.67   13.39   0
   1  -6  -3  165.58    6.70   0
   1   1   2   91.52    3.80   0
   1   2   2 1620.85   14.44   0
   1   5   1 4645.39   31.45   0
   1   8  -2  671.37   15.50   0
   2   3   3  962.16   15.44   0
   4   0   4  265.12    9.68   0
   4   3   4  320.81   13.09   0
  -2  -3 -11  274.91   14.18   0
   4   1   4 1059.11   19.04   0
   0  -1   2 6749.69   25.89   0
   0   6  12    6.92   10.53   0
   0   7   9  368.24   17.42   0
   1  -1  -6   22.33    6.89   0
   2  -6  12   87.18   12.89   0
   2   5 -11    2.45    8.45   0
   2   7 -10  347.02   16.87   0
   2   8  -9  497.04   18.47   0
   3  -4 -10  141.43   10.97   0
   0   1  13   -1.57   12.82   0
   0   6  11  419.83   20.48   0
   0   7   7  421.25   16.65   0
   0   7   8    8.46    8.09   0
   1  -2  -5   14.79    6.63   0
   1   0  -7    1.53    8.16   0
   1   2  -8  102.64   10.16   0
   1   3  -8  309.58   11.98   0
   2   0 -11   -3.22    9.72   0
   2   6 -11   -5.62    8.47   0
   0  -1   8   78.49   13.33   0
   0  -1   9  336.09   15.82   0
   0   2  13  134.70   12.77   0
   0   3  -2 1185.49   11.59   0
   0   3  13   10.25   12.82   0
   0   5  12  675.78   25.24   0
   0   6   1  986.73    9.36   0
   0   6  10  175.12   14.94   0
   1  -4  11  377.85   18.01   0
   1   6  -7   34.93    6.56   0
   2  -6  11   38.44   12.28   0
   2  -5  -5  105.68    7.83   0
   2  -4  -7 1078.07   19.84   0
   2   2 -12  138.23   13.17   0
   2   3 -12 1471.63   29.56   0
   2   4 -12 1514.50   31.57   0
   3  -7  -4    3.52    5.74   0
   3  -6  -7  549.42   15.79   0
   3  -5  -9   27.45    7.65   0
   3  -3 -12  552.14   21.80   0
   4  -6 -10   17.77   10.99   0
   0  -1   3    7.34    4.57   0
   0  -1   7  155.74   14.11   0
   0   2  12 1911.61   39.10   0
   0   3  12  405.60   22.26   0
   0   5  11 1051.01   29.62   0
   0   6   9 1040.81   27.10   0
   1  -4  10    6.42    9.21   0
   1  -3  13    8.04   12.69   0
   1   1  -8 2571.37   30.35   0
   1   5  -8  467.33   15.32   0
   1   8  -5  184.94   10.59   0
   2  -6  -2 3053.63   22.26   0
   2  -2 -10  419.46   16.67   0
   2  -1 -11  151.30   12.98   0
   2   1 -12  271.60   14.46   0
   2   5 -12 2526.78   41.56   0
   3  -4 -11   14.00    9.97   0
   4  -7  -8   19.06    8.35   0
   0  -1   4  455.86   12.28   0
   0  -1   5    4.52    7.66   0
   0   0   9    1.16   12.79   0
   0   2  -2   59.76    3.81   0
   0   2  11 1419.10   34.05   0
   0   5  10    9.86   11.80   0
   0   6   8   33.05    9.54   0
   1  -4   9   30.57    9.87   0
   1  -1  -7  415.09   14.80   0
   1   9  -3  107.85    7.31   0
   2   0 -12  150.17   14.60   0
   2   7 -11    3.56    9.84   0
   2   8 -10  420.74   19.52   0
   0   3  11  203.73   15.51   0
   0   6   7  936.74   24.21   0
   1  -3  -4   11.97    5.90   0
   1  -3  12   59.59   10.91   0
   1   0  -8   34.05   10.47   0
   1   2  -9  260.97   14.45   0
   1   3  -9   37.74    9.97   0
   2  -6   9    9.00    8.77   0
   2   2 -13   21.24   12.21   0
   2   6 -12  272.92   16.73   0
   3  -7  -5  247.60   11.79   0
   3  -6  -8   43.09    9.80   0
   3  -5 -10  185.85   13.76   0
   0   0   8 9696.76   70.28   0
   0   2  10  123.78   16.73   0
   0   3  10 1355.24   33.23   0
   0   5   9  563.76   21.75   0
   0   6   6   24.29    9.83   0
   1  -2  -6   17.19    6.00   0
   1  -2  13   34.76   13.57   0
   1   1  -9   42.24   11.73   0
   2  -5  -6 3282.30   34.77   0
   2  -2 -11 1144.63   27.06   0
   2  -1 -12  268.76   17.61   0
   2   1 -13  181.59   16.31   0
   0   0   7    4.71   13.59   0
   0   5   8   26.50   10.75   0
   0   6   5 1794.06   27.98   0
   1   5  -9   30.13    9.19   0
   2  -6   8 1063.09   25.02   0
   2   0 -13   12.73   11.11   0
   2   8 -11    0.65   11.64   0
   0   0   6   63.71   11.94   0
   0   1   8   96.58   15.69   0
   0   2   9   10.60   10.95   0
   0   3   9   -6.25   13.36   0
   0   5   7 1030.77   25.48   0
   1  -2  12  521.00   24.15   0
   1  -1  -8 2598.26   35.07   0
   1   0  -9   14.98   11.30   0
   1   3 -10  853.72   23.87   0
   1   8  -6   16.72    9.08   0
   2  -6  -3    2.93    5.18   0
   2  -6   7   37.00    9.10   0
   2  -5  11   10.62   11.26   0
   3  -6  -9  142.53   14.18   0
   0   0   5    2.87    8.98   0
   0   1  -2 6700.80   29.80   0
   0   1   7  157.03   16.66   0
   0   3  -3    4.79    6.19   0
   0   3   8    0.24   12.37   0
   1  -4   6 3076.91   35.54   0
   1  -3  -5  161.32   10.55   0
   1  -2  -7   11.58   10.25   0
   1  -1  13  170.47   18.05   0
   1   2 -10 1131.74   25.56   0
   1   4 -10    5.14   10.86   0
   1   6  -9  983.02   25.23   0
   1   9  -4   22.81    7.79   0
   2  -5  -7   33.19    9.68   0
   2  -4  -9    8.46    9.05   0
   2  -2 -12  138.17   14.85   0
   2  -1 -13  189.94   17.05   0
   3  -7  -6  160.13   11.23   0
   0   2  -3  273.02    9.00   0
   1  -4   5   90.63   10.23   0
   1  -2  11   12.99   13.00   0
   1   1 -10  280.11   15.01   0
   1   7  -8   -1.65    8.84   0
   1   8  10  570.84   27.32   0
   2  -6   6  171.39   11.34   0
   2  -5  10  380.12   19.76   0
   0   0   4  599.72   13.88   0
   0   1   6 2379.32   33.89   0
   0   2   7  128.12   14.31   0
   0   3   7  444.58   19.52   0
   0   5   5  845.55   20.64   0
   1  -1  -9   36.96   13.81   0
   1  -1  12  981.07   30.82   0
   1   0  13  -15.77   15.48   0
   1   3 -11    0.31   12.40   0
   1   8  -7  389.77   17.71   0
   1   9   7 1169.10   31.11   0
   2  -4  12  907.26   31.02   0
   3  -7  -7   31.45   11.50   0
   3  -6 -10   79.99   13.06   0
   0   0   3   -7.21    5.61   0
   0   5  -2   26.92    4.82   0
   1  -4   4  299.47   11.77   0
   1  -3  -6 1811.73   28.86   0
   1   1 -11  473.44   22.20   0
   1   1  13  180.74   17.79   0
   1   2 -11  124.16   12.35   0
   1   4 -11  107.00   14.14   0
   1   6 -10   10.52   10.89   0
   1   7  11    6.96   17.06   0
   2  -5  -8  833.48   22.67   0
   2  -5   9  270.08   17.31   0
   2  -2 -13   24.05   13.01   0
   0   1   5    4.52    9.83   0
   0   2   6  290.97   13.58   0
   0   3  -4  193.47   11.18   0
   0   3   6  222.85   15.15   0
   0   5   4  221.80   11.33   0
   1  -1  11   23.15   14.28   0
   1   7  -9  129.17   14.09   0
   1   9   6   10.36   13.30   0
   3  -7   7  720.13   23.54   0
   0   1  -3   -7.40    5.69   0
   0   2  -4  849.15   17.17   0
   1  -1 -10  302.63   19.12   0
   1   0 -11    2.22   14.11   0
   1   2 -12 1434.43   34.72   0
   1   3 -12  205.48   18.06   0
   1   6  11  609.82   27.65   0
   1   7  10   37.86   14.95   0
   1   8   8  155.50   19.87   0
   1   9   5   43.93   12.99   0
   2  -6  -5   61.00    8.82   0
   2  -4 -11    4.20   11.27   0
   3  -7  -8  267.69   16.49   0
   0   1   4  466.19   13.93   0
   0   3   5  340.00   15.38   0
   1  -3  -7   41.28   11.82   0
   1  -2  -9  243.06   17.81   0
   1   1 -12 1294.22   33.41   0
   1   2  12  464.72   24.20   0
   1   3  12   59.11   15.80   0
   1   4 -12 2461.40   44.99   0
   1   6 -11  187.01   16.32   0
   1   8  -8   26.43   12.02   0
   2  -5  -9   96.28   11.98   0
   2  -5   8  971.15   25.10   0
   2  -3  12  967.86   31.75   0
   0   3  -5  358.70   14.82   0
   1  -1 -11  470.94   22.80   0
   1   5 -12  749.57   28.94   0
   1   5  11  227.03   20.35   0
   1   6  10   38.60   13.82   0
   1   7   9  374.35   21.49   0
   2  -4 -12 1509.85   36.58   0
   2  -4  10  153.65   15.63   0
   1   0 -12  906.25   27.28   0
  -4   4  -3  490.37   12.98   0
  -3  -5  -5    5.64    7.31   0
  -3  -3  -3  271.08   10.70   0
  -2  -6  -5   22.59    6.17   0
  -1   0   0   13.97    2.31   0
   1  -7  -6  499.47    7.11   0
   1   8  -3  150.80    7.84   0
   1   9  -4   15.64    6.32   0
   2   1  -1   67.67    5.71   0
   2   3  -1  582.41   11.87   0
   2   7  -3    4.60    5.97   0
   2   9  -5    4.03    8.32   0
   4   0  -4   30.19    6.36   0
   5  -4  -9   11.63    6.71   0
   5  -3  -8   12.57    7.16   0
  -4  -1  -3  113.21    9.21   0
  -4   6  -4   49.98    6.11   0
  -3  -2  -2  334.63   11.87   0
  -3   1  -1   19.77    5.33   0
   0  -5  -3  588.01    8.67   0
   2  -2  -2  113.19    4.40   0
   2   2  -1   22.69    4.39   0
   2   8  -4   18.15    6.45   0
   3   5  -3  804.68   17.81   0
   4  -2  -5  131.49    7.92   0
   4   1  -4   74.88    8.38   0
   4   2  -4   36.52    7.52   0
   4   3  -4  329.70   12.24   0
  -3   0  -1   -4.41    5.74   0
  -3   3  -1 1377.91   16.15   0
  -2  -7  -6  203.32   10.89   0
  -2  -2  -1  613.96   12.40   0
  -1  -6  -4   10.74    4.18   0
  -1  -4  -2   47.22    5.03   0
  -1   9  -4    7.81    3.01   0
   0  -6  -4 1327.81   13.96   0
   0   3   0    2.30    1.86   0
   0   7  -2  420.64    8.65   0
   0   9  -4  339.89   10.25   0
   2   5  -2  156.54    8.63   0
   3  -1  -3 1344.69   17.28   0
   4  -5  -8   17.62    5.58   0
   4  -3  -6  222.18    8.97   0
  -4   2  -2  734.82   15.87   0
  -4   5  -3   11.06    4.70   0
  -3  -5  -4  304.88   12.96   0
  -3   7  -3  211.04    5.72   0
  -2   1   0   50.13    4.20   0
  -2   2   0   10.05    3.04   0
  -1  -8  -7  195.62    9.72   0
  -1   7  -2   15.09    2.00   0
   0  -8  -7   12.73    3.71   0
   0   8  -3  119.03    6.08   0
   3   4  -3  113.50    7.81   0
   4  -4  -7  415.83   11.23   0
   4  -1  -5  137.25    8.73   0
   5  -2  -8   37.28    7.37   0
  -4   0  -2 3060.00   32.25   0
  -4   3  -2  487.12   12.59   0
  -3  -3  -2 1970.56   25.53   0
  -3  -1  -1   28.73    6.99   0
  -2  -6  -4 1257.07   20.84   0
  -2  -4  -2   11.46    6.03   0
  -1  -7  -5  197.09    8.48   0
  -1  -3  -1  102.12    5.05   0
  -1   8  -3  205.41    5.22   0
   1   6  -2    2.90    3.89   0
   2   6  -3   -4.97    5.88   0
   3   0  -3    1.29    5.39   0
   4   3  -5  658.70   18.11   0
   5  -4 -10   32.68    7.67   0
  -5   4  -4  293.53   12.83   0
  -4  -1  -2 1841.34   26.21   0
  -3   4  -1  303.68    7.67   0
  -2  -8  -7  464.80   16.14   0
  -2   0   0 3586.39   23.46   0
  -1  -1   0 5144.81   21.95   0
   0  -7  -5  340.11    8.16   0
   1   4  -1   75.51    5.24   0
   1   9  -5 1175.73   20.83   0
   2   7  -4 1784.54   25.83   0
   2   8  -5  450.34   14.76   0
   3   1  -3 1344.12   19.23   0
   3   5  -4 1189.76   21.71   0
   4   2  -5  138.93   10.24   0
  -5   2  -3  125.38   10.06   0
  -4   4  -2   36.93    5.28   0
  -3  -2  -1   75.58    7.64   0
  -3   6  -2  268.60    6.44   0
  -2  -7  -5    1.91    5.96   0
  -2  -3  -1  277.62    9.74   0
   1   7  -3 1958.41   22.34   0
   1   8  -4  912.95   17.25   0
   2  -1  -2  455.71    8.32   0
   4  -2  -6  276.94   10.48   0
  -5   5  -4   52.15    8.23   0
  -4  -2  -2  745.82   17.26   0
  -4   6  -3 1222.86   17.83   0
  -3  -5  -3   61.08    8.14   0
  -1  -9  -8  692.85   16.77   0
  -1  -8  -6    0.59    5.65   0
   0   5  -1  449.49    7.47   0
   3   4  -4  419.76   13.05   0
  -4   0  -1   10.26    6.50   0
  -4   2  -1 1132.70   18.43   0
  -3  -6  -4   63.44    7.32   0
  -3  -4  -2    1.89    4.39   0
  -3   1   0 2761.56   24.56   0
  -2  -8  -6   20.48    7.32   0
   0   2   0 4489.46   12.99   0
   1   3  -1   55.17    4.38   0
   2   5  -3  148.08    8.75   0
   4  -5  -9   56.39    6.37   0
   4  -4  -8   21.83    5.91   0
   4  -3  -7  188.40    8.59   0
   4  -1  -6   56.66    7.36   0
   4   3  -6  235.13   12.76   0
  -5   4  -3   69.06    8.33   0
  -4  -3  -2  495.10   14.87   0
  -4  -1  -1  169.30   10.00   0
  -4   3  -1   39.22    5.35   0
  -4   5  -2  942.30   15.37   0
  -3  -3  -1 1425.05   21.99   0
  -2  -6  -3   32.07    6.36   0
  -1  -6  -3  278.08    8.59   0
   0  -3  -1    4.71    1.63   0
   1  -8  -7  349.64    6.17   0
   1  -1  -1    7.62    1.61   0
   2   0  -2  929.31   12.16   0
   2   1  -2  460.50   10.12   0
   2   2  -2  124.71    6.41   0
   2   6  -4 1236.41   20.65   0
   2   8  -6  143.77   10.16   0
   3   5  -5  841.37   19.20   0
   4   0  -6 1486.12   24.10   0
   4   2  -6  278.74   13.08   0
  -5   2  -2  279.73   12.63   0
  -3  -1   0 2814.73   27.45   0
  -3   5  -1 1111.47   12.66   0
  -2  -7  -4   56.85    6.99   0
  -2  -4  -1 2608.48   25.86   0
  -2  -2   0    8.12    5.64   0
  -1  -7  -4   10.44    3.92   0
  -1  -2   0  267.22    6.17   0
   0  -8  -6   64.77    4.99   0
   1   9  -6   13.41    6.39   0
   2   7  -5    5.00    6.47   0
   4  -2  -7   57.36    6.71   0
  -5   3  -2   28.45    7.01   0
  -5   5  -3   62.54    8.60   0
  -4  -2  -1 1110.84   20.90   0
  -3  -5  -2  100.20    8.65   0
  -3   3   0 2041.81   19.19   0
  -1  -9  -7 1126.27   20.52   0
  -1  -4  -1    6.54    3.86   0
   0   6  -2 2908.42   20.33   0
   0   8  -4   63.65    5.61   0
   1   2  -1  336.24    7.07   0
   1   8  -5  211.37    9.70   0
   2   4  -3   18.61    5.86   0
   3   0  -4  281.86    9.15   0
   3   1  -4  200.51    9.46   0
  -4   4  -1  506.20   11.94   0
  -3  -4  -1  368.74   12.63   0
  -3  -2   0  532.68   14.01   0
  -2  -8  -5   23.22    6.42   0
  -2   4   0  158.64    3.96   0
   0   7  -3  470.84    9.80   0
   1   6  -3  168.57    7.56   0
   1   7  -4  168.43    7.97   0
   3   4  -5  847.78   17.87   0
   4  -3  -8   98.56    7.34   0
   4  -1  -7  223.43   10.61   0
  -5   1  -1   74.01    8.99   0
  -5   4  -2  414.78   13.65   0
  -4  -3  -1   43.58    6.26   0
  -4   0   0 1624.77   23.75   0
  -2  -3   0  114.60    7.87   0
  -1  -8  -5  309.68   10.26   0
   1   0  -1   -0.70    2.05   0
   1   1  -1    6.94    2.82   0
   2   5  -4 1340.10   20.37   0
   2   8  -7  187.13   11.80   0
   3  -5  -7  356.44    8.29   0
   3   5  -6  299.82   13.22   0
   4  -5 -10   84.10    7.12   0
   4  -4  -9    9.90    5.12   0
   4   1  -7  221.84   11.87   0
  -5   2  -1  985.70   20.59   0
  -4  -1   0   96.15    7.58   0
  -4   2   0 1281.86   19.53   0
  -3  -3   0 2170.89   26.89   0
  -2  -6  -2   33.84    6.35   0
   0  -6  -3  396.08    7.56   0
   1   4  -2  463.48    9.73   0
   1   9  -7   34.52    8.07   0
   2  -2  -3 1445.83   13.12   0
   2   3  -3    4.03    4.13   0
   2   6  -5   47.68    7.68   0
   2   7  -6  322.40   13.30   0
  -5   3  -1   86.40    8.37   0
  -4  -2   0 1310.22   23.15   0
  -4   3   0  216.85    9.08   0
  -4   6  -2   15.81    4.81   0
  -3   4   0  310.32    7.39   0
  -2  -9  -6   67.06    8.79   0
  -2  -7  -3   26.99    6.30   0
  -2  -5  -1   29.56    6.82   0
  -2   0   1    1.87    4.08   0
  -2   1   1   69.05    4.55   0
   0  -7  -4  302.76    7.30   0
   0  -5  -2   32.08    3.00   0
   0   9  -6   35.25    7.26   0
   3   4  -6 1857.51   28.19   0
   4  -2  -8  198.52   10.20   0
  -3  -5  -1 1160.93   21.16   0
  -3  -1   1 2688.50   27.00   0
  -3   0   1   -0.43    4.29   0
  -3   1   1 2670.72   24.33   0
  -2  -8  -4   28.67    6.90   0
  -2  -1   1   69.71    5.80   0
  -1  -9  -6   23.19    5.83   0
  -1  -6  -2    2.89    3.80   0
  -1  -3   0 2109.00   16.69   0
   1   8  -6    9.90    6.07   0
   2   2  -3 1443.82   17.55   0
  -4  -3   0  208.27   10.21   0
   2   4  -4 4102.56   32.40   0
  -7  -2  24    0.31   22.42   0
  -7  -2  25    3.98   26.78   0
  -6  -8  19   27.61   22.07   0
  -6  -7  17   34.27   19.33   0
  -6  -6  15   62.96   16.53   0
  -6  -2  14  414.10   20.89   0
  -6  -1  14 1132.30   33.75   0
  -5 -11  20    3.96   22.17   0
  -5 -10  16  295.30   27.09   0
  -5  -9  14    9.16   15.15   0
  -5  -8  12   45.35   13.82   0
  -5  -7  11  559.76   24.45   0
  -5  -6  10  432.53   20.22   0
  -5  -3   9  622.63   20.81   0
  -4 -12  16 1744.80   51.66   0
  -4 -10  11  323.99   21.03   0
  -4  -6   7  143.83   11.34   0
  -4  -4   6   12.17    8.00   0
  -4  -3   6  228.56   11.57   0
  -4  -2   6  269.26   11.88   0
  -4   1   7  216.66    9.91   0
  -4   4  10   87.92    6.53   0
  -3 -13  15  101.11   20.65   0
  -3 -12  12  250.77   19.78   0
  -3 -11  10  135.24   15.22   0
  -3 -10   8   74.88   10.77   0
  -3  -7   5  242.37   13.83   0
  -3  -5   4 1188.38   22.39   0
  -3   0   4  288.76    9.32   0
  -2 -14  15   -5.67   18.00   0
  -2 -10   6   20.47    9.71   0
  -7  -5  23   17.16   23.18   0
  -7  -4  22  162.11   30.11   0
  -7  -4  23   59.23   30.69   0
  -7  -4  24   28.82   25.62   0
  -7  -3  21  341.64   33.98   0
  -7  -3  22   35.80   26.40   0
  -7  -3  23   12.63   19.57   0
  -7  -2  21   89.99   26.05   0
  -7  -2  22   16.76   26.87   0
  -7  -2  23  145.03   29.15   0
  -7  -1  23   14.42   25.19   0
  -6  -9  20  203.03   30.09   0
  -6  -9  21    2.37   22.03   0
  -6  -8  17    7.31   20.00   0
  -6  -7  16  692.21   33.03   0
  -6  -5  14  915.41   32.21   0
  -6  -3  13   36.05   13.22   0
  -6  -2  13  693.80   25.91   0
  -6   0  14  462.00   21.79   0
  -6   1  15  409.96   21.39   0
  -5 -11  18  225.63   27.44   0
  -5 -11  19  109.03   21.10   0
  -5 -10  15    2.27   15.48   0
  -5  -9  13  209.18   20.08   0
  -5  -5   9   57.45   11.21   0
  -5  -4   9    9.54    7.04   0
  -5  -1   9  580.22   18.43   0
  -5   1  10   54.13    8.42   0
  -5   2  11  740.40   20.05   0
  -4 -12  15   13.98   17.08   0
  -4  -9   9  133.29   14.14   0
  -4  -8   8  895.07   28.04   0
  -4  -7   7 1218.82   30.26   0
  -4  -5   6   25.61    9.13   0
  -3 -13  14   53.60   17.45   0
  -3  -6   4 1077.96   22.74   0
  -2 -14  14    1.67   16.34   0
  -2 -13  11   28.70   13.14   0
  -2 -12   9  350.54   19.76   0
  -2 -11   7 1468.13   32.12   0
  -1  -6   1  876.37   15.42   0
  -7  -5  21   15.35   22.57   0
  -7  -5  22   36.81   24.02   0
  -7  -4  20   34.64   22.46   0
  -7  -4  21   24.71   24.42   0
  -7  -3  20    0.36   22.10   0
  -7  -2  20    6.43   19.24   0
  -7  -1  22    7.19   22.80   0
  -6  -9  19    4.76   21.93   0
  -6  -8  16    1.59   18.21   0
  -6  -7  15   11.98   16.53   0
  -6  -6  14   26.05   12.07   0
  -6  -5  13   -4.21   14.17   0
  -6  -1  13   -9.25   11.95   0
  -5 -11  17   19.37   17.87   0
  -5 -10  14  423.91   26.20   0
  -5  -8  11  236.63   18.58   0
  -5  -7  10   11.02   10.78   0
  -5   0   9   -0.97    7.29   0
  -5   3  12   56.72    8.28   0
  -4 -13  18  458.56   36.18   0
  -4 -10  10   62.35   14.61   0
  -4  -6   6   58.94   11.92   0
  -4   0   6 1526.66   23.16   0
  -3 -14  17   10.58   22.41   0
  -3 -12  11   43.54   14.41   0
  -3 -11   9  636.45   24.62   0
  -3   2   5 1047.36   14.26   0
  -1 -13   9    3.82   11.11   0
  -1 -12   7  300.95   16.76   0
  -1 -10   4  200.95   11.18   0
  -1  -9   3  114.14    9.02   0
  -1  -8   2  674.58   15.59   0
   0 -10   3    4.49    6.75   0
  -7  -6  21   53.18   26.66   0
  -7  -6  22   26.37   26.40   0
  -7  -5  19   28.69   21.54   0
  -7  -5  20   -1.78   23.13   0
  -7  -4  19  245.58   29.35   0
  -7  -3  19   54.53   23.83   0
  -7  -2  19  478.61   31.51   0
  -7  -1  20   58.07   22.33   0
  -6  -9  17   22.08   20.75   0
  -6  -9  18  134.05   22.23   0
  -6  -8  15   42.68   18.26   0
  -6  -7  14  183.80   20.34   0
  -6  -6  13   22.05   13.00   0
  -6  -4  12  251.42   18.02   0
  -6  -2  12  800.76   26.48   0
  -6   0  13    5.83    9.14   0
  -6   1  14 1154.32   31.75   0
  -5 -11  16  623.13   34.70   0
  -5  -9  12  148.63   15.05   0
  -5  -6   9  180.29   13.23   0
  -5  -4   8   85.22   11.63   0
  -5  -3   8    8.77    9.63   0
  -4 -13  17    5.37   21.52   0
  -4 -12  14  354.70   23.99   0
  -4  -4   5    9.81    8.06   0
  -4  -3   5  679.18   18.93   0
  -3 -14  16   29.51   21.51   0
  -3 -13  13    3.09   11.60   0
  -3 -12  10   19.57   13.54   0
  -3 -10   7  172.56   14.51   0
  -3  -8   5   22.37    7.48   0
  -3  -7   4    9.01    8.51   0
  -2 -14  13  184.39   20.35   0
  -2 -13  10   19.21   12.20   0
  -2 -12   8   17.00    9.24   0
  -2 -10   5 2241.78   36.02   0
  -2  -9   4  405.03   15.86   0
  -2  -8   3    5.15    6.52   0
  -2  -6   2 3030.40   32.00   0
  -1 -11   5  763.28   21.23   0
  -7  -5  18  492.95   34.61   0
  -7  -4  18   90.06   23.04   0
  -7  -3  18  351.71   28.46   0
  -7  -2  18   10.67   18.37   0
  -7  -1  19   37.44   19.51   0
  -6 -10  19   -3.32   20.54   0
  -6  -7  13    5.75   14.05   0
  -6  -5  12  428.77   21.32   0
  -6  -1  12  832.75   26.86   0
  -5 -11  15  259.34   23.87   0
  -5 -10  13  288.08   20.53   0
  -5  -9  11  274.74   20.79   0
  -5  -8  10  831.42   29.20   0
  -5  -5   8  393.48   16.99   0
  -5  -1   8    2.51    7.24   0
  -4 -13  16   13.60   19.03   0
  -4 -12  13   57.13   16.45   0
  -4 -11  11   26.10    9.82   0
  -4  -9   8   67.50   10.25   0
  -4  -7   6  126.36   13.12   0
  -4  -5   5   24.57    9.73   0
  -4  -2   5  129.70    8.80   0
  -4   2   7   59.36    6.22   0
  -4   3   8   89.90    7.34   0
  -3 -14  15   67.16   21.89   0
  -3 -13  12  332.19   24.04   0
  -3 -11   8   29.97   10.82   0
  -3  -5   3  804.95   18.49   0
  -3  -1   3 1322.10   18.67   0
  -3   1   4  214.66    7.37   0
  -2 -14  12   33.69   16.65   0
  -2 -11   6    6.08    8.73   0
  -1  -7   1   98.23    6.82   0
  -1  -3   0 2141.34   18.59   0
   0 -11   4  275.66   12.51   0
   0  -8   1    9.03    4.23   0
  -7  -7  20   44.77   24.63   0
  -7  -5  17   29.25   18.05   0
  -7  -4  17   18.54   19.10   0
  -7  -3  17  484.69   30.72   0
  -7  -2  17    8.21   18.39   0
  -7  -1  18  319.21   27.57   0
  -7   0  19   10.58   18.47   0
  -6 -10  18  393.60   32.36   0
  -6  -9  15   10.43   17.89   0
  -6  -8  14  120.40   17.96   0
  -6  -6  12   16.86   10.04   0
  -6  -5  11  108.16   15.55   0
  -6  -4  11   12.12   10.57   0
  -6  -2  11   62.96   12.10   0
  -6   0  12  933.58   26.57   0
  -6   1  13    8.30   10.58   0
  -5 -11  14   39.04   16.30   0
  -5 -10  12  117.81   16.84   0
  -5  -6   8    8.60    9.78   0
  -5   1   9  565.83   16.75   0
  -5   2  10  132.62   10.17   0
  -4 -13  15   52.68   19.45   0
  -4 -12  12  594.35   28.54   0
  -4 -11  10   34.33   11.90   0
  -4  -6   5 1065.92   25.86   0
  -4  -1   5  122.24    9.47   0
  -4   1   6   59.31    6.23   0
  -3 -14  14  575.91   32.26   0
  -3 -12   9  105.72   15.40   0
  -3 -10   6   72.28   11.23   0
  -3  -6   3  581.02   17.24   0
  -2 -13   9    3.24   12.04   0
  -2  -4   1 2010.31   24.23   0
  -2  -3   1  586.81   13.05   0
  -1 -12   6  199.97   13.64   0
  -1  -4   0  176.45    6.83   0
  -7  -8  20  298.77   35.74   0
  -7  -7  18  717.01   42.55   0
  -7  -7  19  133.99   23.73   0
  -7  -4  16  205.23   24.81   0
  -7  -2  16  336.40   24.91   0
  -7  -1  17   80.71   19.80   0
  -7   0  18    0.80   18.03   0
  -6 -10  16   38.63   19.13   0
  -6 -10  17  130.14   20.68   0
  -6  -8  13   59.14   17.61   0
  -6  -7  12    6.52   13.38   0
  -6  -6  11    9.78   11.24   0
  -6  -1  11  369.19   18.14   0
  -6   2  14  391.03   19.57   0
  -5 -11  13   16.04   14.70   0
  -5  -9  10   18.65   13.11   0
  -5  -8   9  363.29   20.49   0
  -5  -7   8  668.84   25.29   0
  -5  -5   7   85.81   12.13   0
  -5  -4   7  394.76   16.62   0
  -5  -3   7   66.16    9.33   0
  -5   0   8   61.63    8.88   0
  -5   3  11    6.53    6.54   0
  -4 -13  14 1948.62   53.28   0
  -4  -9   7  243.83   16.35   0
  -4  -8   6    4.80   12.03   0
  -3 -13  11   17.05   12.95   0
  -3 -11   7    2.27   10.35   0
  -2 -14  11   29.92   15.86   0
  -2 -12   7  111.39   12.50   0
  -2  -2   1   21.37    5.18   0
  -1 -10   3 1243.54   23.78   0
  -1  -9   2 1710.61   25.61   0
  -7  -8  19   22.32   21.33   0
  -7  -7  17  143.56   24.30   0
  -7  -6  16  674.22   35.80   0
  -7  -4  15  237.17   24.60   0
  -7  -3  15   63.45   21.27   0
  -7  -2  15  447.37   27.98   0
  -7  -1  16  208.65   22.17   0
  -7   0  17   -3.16   17.44   0
  -6 -10  15    4.05   16.71   0
  -6  -9  14   72.42   15.88   0
  -6  -8  12   21.01   12.73   0
  -6  -7  11   34.62   13.67   0
  -6  -5  10   31.89   11.91   0
  -6  -4  10  217.73   15.45   0
  -6  -2  10  624.20   22.55   0
  -6   1  12  817.23   25.48   0
  -5 -10  11   13.60    8.67   0
  -5  -6   7  278.69   17.07   0
  -5  -1   7   81.25    9.34   0
  -4 -13  13   26.44   16.91   0
  -4 -12  11   13.29   14.17   0
  -4 -11   9   47.39   11.96   0
  -4  -7   5  285.75   15.86   0
  -4  -4   4  567.94   17.51   0
  -4  -3   4  357.14   14.06   0
  -4   0   5   -3.58    5.78   0
  -4   4   9    5.13    4.49   0
  -3 -14  13   88.69   18.96   0
  -3 -13  10  100.58   15.65   0
  -3  -7   3  245.48   13.31   0
  -3   0   3    1.82    4.43   0
  -2 -11   5   74.87   10.37   0
  -2 -10   4   82.56    8.40   0
  -2  -9   3  861.38   21.17   0
  -1 -11   4   43.81    8.32   0
   0  -7   0    4.57    3.21   0
  -7  -8  17  172.13   26.96   0
  -7  -8  18   60.90   19.06   0
  -7  -7  16  114.44   22.28   0
  -7  -6  15   26.38   18.88   0
  -7  -4  14 1566.86   45.94   0
  -7  -3  14  143.54   19.90   0
  -7  -1  15   10.50   14.00   0
  -7   0  16  389.74   26.76   0
  -6 -11  17    9.16   18.60   0
  -6  -9  13   -4.47   15.39   0
  -6  -6  10   39.30   12.53   0
  -6  -1  10   12.87    9.89   0
  -6   0  11   -1.66    9.25   0
  -6   2  13  691.75   22.55   0
  -5 -11  12  443.41   25.90   0
  -5 -10  10   70.28   14.70   0
  -5  -9   9    0.79   11.93   0
  -5  -8   8  179.24   17.29   0
  -5  -7   7  200.64   16.29   0
  -5   1   8    4.21    6.47   0
  -5   2   9   14.57    9.23   0
  -4 -12  10  118.65   17.36   0
  -4  -9   6   -1.14   10.34   0
  -4  -5   4 1167.88   24.42   0
  -4  -2   4   30.43    8.52   0
  -3 -14  12  278.18   23.90   0
  -3 -12   8   49.79   11.51   0
  -3 -10   5   37.55    9.53   0
  -3  -9   4   72.76    9.84   0
  -3  -5   2 1090.80   21.93   0
  -2 -14  10   32.85   14.86   0
  -2 -13   8  380.18   21.94   0
  -2 -12   6  377.79   18.50   0
  -2  -8   2 1166.58   22.51   0
  -2  -6   1   47.46    7.18   0
  -2  -1   1   67.22    5.34   0
  -1 -12   5   41.96    9.85   0
  -1  -8   1  368.15   11.96   0
  -1  -6   0  793.75   14.44   0
   0 -10   2   11.59    5.29   0
  -7  -9  18 1089.22   52.35   0
  -7  -8  16  973.24   44.96   0
  -7  -7  15  315.54   27.17   0
  -7  -6  14  721.04   34.13   0
  -7  -2  14 1049.31   37.11   0
  -6 -11  16  106.97   21.54   0
  -6 -10  14    7.13   12.88   0
  -6  -9  12    6.73   14.35   0
  -6  -8  11   15.11   12.56   0
  -6  -7  10  256.90   19.76   0
  -6  -5   9    3.70   10.66   0
  -6  -4   9  522.40   21.61   0
  -5 -11  11   57.39   15.22   0
  -5  -4   6  294.35   14.58   0
  -5  -3   6  167.56   13.35   0
  -5  -2   6  164.29   12.19   0
  -5   0   7   -3.73    6.79   0
  -4 -14  15   38.10   19.40   0
  -4 -13  12  550.12   29.29   0
  -4 -11   8    6.80   11.03   0
  -4  -8   5  864.73   25.55   0
  -4  -6   4  272.13   13.09   0
  -4  -1   4   89.99    8.45   0
  -3 -13   9   39.85   13.09   0
  -3 -11   6   25.17   11.44   0
  -3  -6   2   73.02    9.82   0
  -3  -2   2    4.17    4.48   0
   0  -9   1   62.96    6.15   0
  -8  -4  21   55.71   29.94   0
  -8  -3  21   69.32   28.21   0
  -7  -9  17   -6.00   19.84   0
  -7  -8  15   18.40   19.18   0
  -7  -7  14  482.82   29.67   0
  -7  -4  13   12.66   13.07   0
  -7  -3  13  565.88   27.74   0
  -7  -1  14    4.92   14.29   0
  -7   0  15   -5.26   17.45   0
  -6 -11  15  139.66   22.09   0
  -6 -10  13  112.81   19.08   0
  -6  -6   9    1.40   10.30   0
  -6  -2   9 1223.59   29.17   0
  -6   0  10 1246.70   28.56   0
  -6   1  11  329.27   16.69   0
  -5 -13  15   36.33   20.08   0
  -5 -10   9  339.88   22.36   0
  -5  -9   8  238.15   20.04   0
  -5  -8   7  347.42   20.49   0
  -5  -6   6   30.22   10.74   0
  -5   3  10  511.75   15.04   0
  -4 -14  14  124.28   23.32   0
  -4 -13  11  118.66   18.42   0
  -4 -12   9   15.79   15.17   0
  -4   1   5  132.32    7.58   0
  -4   2   6  295.48   10.13   0
  -3 -14  11  173.11   19.14   0
  -3 -12   7   47.42   14.67   0
  -2 -13   7   48.51   14.41   0
  -2 -11   4   38.38    8.98   0
  -2 -10   3  188.41   12.15   0
  -8  -5  20   57.42   30.21   0
  -8  -4  19   24.29   23.65   0
  -8  -4  20   13.53   26.44   0
  -8  -3  20   30.00   26.59   0
  -8  -2  20  248.96   34.56   0
  -8  -2  21   29.42   26.67   0
  -7  -9  16  130.29   24.54   0
  -7  -6  13   99.17   17.95   0
  -7  -4  12  100.69   15.46   0
  -7  -2  13   86.59   15.44   0
  -6 -11  14  384.97   28.50   0
  -6 -10  12   40.78   16.68   0
  -6  -9  11   21.32   10.52   0
  -6  -8  10   52.34   11.65   0
  -6  -7   9   -0.98   11.11   0
  -6  -4   8  556.46   22.12   0
  -6  -1   9   19.95    9.47   0
  -6   2  12  811.04   23.14   0
  -5 -13  14   43.05   19.21   0
  -5 -12  12  309.78   22.02   0
  -5  -7   6    4.66   11.35   0
  -5  -1   6  108.22   10.31   0
  -4 -14  13  519.37   30.44   0
  -4 -11   7   -0.09   13.48   0
  -4  -9   5  339.30   17.76   0
  -4  -5   3  332.68   14.44   0
  -4  -4   3  146.76   10.44   0
  -4   3   7  201.70    8.21   0
  -3 -13   8   79.66   13.99   0
  -3 -11   5  121.72   13.11   0
  -3 -10   4  107.48   11.50   0
  -3  -7   2 1299.30   25.85   0
  -3  -1   2    8.82    3.83   0
  -3   2   4   79.49    4.94   0
  -2 -12   5  530.44   20.95   0
  -2  -9   2  873.47   21.06   0
  -1 -11   3   88.40    9.69   0
  -1 -10   2  857.94   19.97   0
  -1  -9   1  895.60   18.64   0
  -1  -7   0  299.56    9.98   0
   0  -8   0 1306.12   18.67   0
  -8  -6  19   29.92   26.35   0
  -8  -5  18   21.65   21.11   0
  -8  -5  19   81.02   26.76   0
  -8  -4  18  296.56   32.30   0
  -8  -3  18   67.86   22.92   0
  -8  -3  19   59.98   25.63   0
  -8  -2  19  165.39   26.98   0
  -7  -9  15  269.14   27.29   0
  -7  -8  14  205.02   21.32   0
  -7  -7  13   27.41   12.97   0
  -7  -6  12    5.79   13.95   0
  -7  -3  12  393.22   23.55   0
  -7  -2  12  116.66   18.80   0
  -7  -1  13  752.62   28.94   0
  -7   0  14  622.11   28.12   0
  -7   1  15    0.33   14.40   0
  -6 -12  15   35.13   18.50   0
  -6 -11  13   -3.12   15.61   0
  -6  -9  10  230.01   21.20   0
  -6  -8   9  -16.38   12.18   0
  -6  -6   8   -1.20   11.23   0
  -6  -5   8   10.91    7.66   0
  -6  -2   8   25.46    8.72   0
  -5 -13  13   71.61   18.38   0
  -5 -12  11   -1.30   15.37   0
  -5 -10   8  119.85   15.50   0
  -5  -9   7  779.26   29.62   0
  -5  -8   6   41.51   13.31   0
  -5  -6   5  353.45   18.62   0
  -5  -5   5   97.62   11.69   0
  -5  -3   5 1745.99   32.19   0
  -5   1   7   77.49    8.26   0
  -5   2   8   41.44    9.57   0
  -4 -14  12  811.60   35.44   0
  -4 -13  10  318.51   24.09   0
  -4 -12   8  512.87   25.44   0
  -4  -8   4  156.59   12.91   0
  -4  -2   3  648.71   16.83   0
  -4   0   4   27.88    6.65   0
  -3 -14  10    1.74   14.42   0
  -3 -12   6  649.98   25.03   0
  -3  -9   3  126.79    9.58   0
  -3   1   3 1342.08   16.74   0
  -2  -8   1  369.22   13.69   0
  -2  -4   0  156.60    7.63   0
  -2  -3   0  107.54    7.59   0
  -1 -12   4    9.70    8.92   0
  -8  -6  18  839.25   48.49   0
  -8  -5  17    4.50   21.24   0
  -8  -4  17    6.05   21.66   0
  -8  -3  17   87.13   25.36   0
  -8  -2  18  431.46   33.49   0
  -7 -10  16  306.01   30.91   0
  -7  -9  14   52.94   19.84   0
  -7  -8  13  289.48   25.07   0
  -7  -7  12  100.33   18.03   0
  -7  -5  11  285.48   19.78   0
  -7  -3  11    2.59   12.74   0
  -7   0  13    1.68   15.90   0
  -6 -11  12  160.61   20.39   0
  -6 -10  11    5.58   10.79   0
  -6  -7   8  353.89   20.90   0
  -6   0   9   -1.11    8.26   0
  -6   1  10   23.65    8.75   0
  -5  -7   5  217.95   16.47   0
  -5  -2   5   39.69   11.57   0
  -5   0   6   31.19    8.01   0
  -4  -7   3 1019.06   25.55   0
  -3 -14   9   73.10   16.48   0
  -3  -5   1  679.88   18.30   0
  -2 -13   6  160.10   16.38   0
  -1  -8   0  112.28    8.19   0
  -8  -6  17  175.22   30.69   0
  -8  -4  16  117.35   23.69   0
  -8  -2  17  124.27   24.69   0
  -7 -10  15   42.10   19.55   0
  -7  -9  13   -4.92   17.56   0
  -7  -8  12   77.16   19.25   0
  -7  -6  11   92.73   16.21   0
  -7  -2  11  739.25   28.89   0
  -7  -1  12  234.09   18.14   0
  -7   1  14    6.71   11.86   0
  -6 -12  14  168.97   19.52   0
  -6 -10  10   34.59   15.17   0
  -6  -9   9    0.76   14.37   0
  -6  -8   8  226.46   19.46   0
  -6  -6   7    2.17   11.33   0
  -6  -5   7  243.95   17.78   0
  -6  -4   7   14.32   10.43   0
  -6  -1   8   43.79   10.05   0
  -6   2  11   66.53   11.10   0
  -5 -13  12 1170.17   39.45   0
  -5 -12  10  263.58   20.05   0
  -5 -10   7    7.07   13.50   0
  -5  -9   6  340.61   21.31   0
  -5   3   9  626.31   16.46   0
  -4 -14  11  153.56   20.70   0
  -4 -13   9   -0.83   13.95   0
  -4 -12   7   32.96   15.05   0
  -4 -11   6  806.74   27.10   0
  -4  -9   4   81.21   12.22   0
  -4  -1   3  158.35    9.67   0
  -3 -13   7  130.53   16.56   0
  -3 -11   4  118.22   13.03   0
  -3  -2   1  842.67   16.97   0
  -3   0   2  196.45    8.08   0
  -2 -12   4  179.15   13.54   0
  -2 -11   3 1267.96   27.43   0
  -2 -10   2  342.54   14.85   0
  -2  -2   0   10.67    5.23   0
  -1  -4  -1    3.65    3.78   0
   0 -10   1   74.62    7.02   0
  -8  -6  16  371.81   34.43   0
  -8  -5  15  124.43   24.93   0
  -8  -4  15   -1.10   19.21   0
  -8  -3  16  273.99   25.91   0
  -8  -2  16  -15.92   20.23   0
  -8  -1  17   27.83   23.30   0
  -7 -10  14  109.06   21.60   0
  -7  -7  11  104.92   14.95   0
  -7  -6  10    3.80   12.51   0
  -7  -5  10    7.10   12.73   0
  -7  -3  10   18.54   12.09   0
  -7   0  12  161.72   15.53   0
  -6 -12  13  109.75   20.48   0
  -6 -11  11  143.86   19.06   0
  -6  -7   7   28.95   11.78   0
  -6  -2   7   -1.44    8.33   0
  -5 -13  11  174.85   22.27   0
  -5 -12   9  156.83   19.04   0
  -5  -8   5  735.17   26.14   0
  -5  -6   4  846.13   25.12   0
  -5  -5   4   30.41    9.25   0
  -5  -4   4 2076.94   34.63   0
  -5  -3   4 1581.06   30.33   0
  -4  -8   3  318.68   16.41   0
  -4  -6   2 3215.65   41.38   0
  -4  -5   2  106.98   10.37   0
  -4  -4   2  885.60   20.61   0
  -4  -3   2  127.79    9.97   0
  -3 -12   5  100.08   13.71   0
  -3  -9   2 1022.98   24.90   0
  -3  -7   1 1078.41   24.12   0
  -2  -9   1  172.32   11.22   0
  -1 -11   2   44.29    8.76   0
  -1 -10   1    3.99    7.92   0
  -1  -3  -1   98.05    5.26   0
  -8  -6  15   60.33   21.08   0
  -8  -3  15   46.59   18.99   0
  -7 -10  13  210.48   23.56   0
  -7  -9  12    3.95   12.01   0
  -7  -8  11   97.94   18.23   0
  -7  -7  10  131.68   18.12   0
  -7  -2  10   65.59   13.48   0
  -7  -1  11   50.62   11.88   0
  -7   1  13  716.22   26.66   0
  -6 -11  10    4.76   13.78   0
  -6 -10   9  178.57   19.99   0
  -6  -9   8  379.65   23.70   0
  -6  -8   7   23.59   14.19   0
  -6  -5   6  450.70   20.79   0
  -6  -4   6  191.29   16.81   0
  -6   0   8   46.38    9.43   0
  -6   1   9    6.42    7.95   0
  -5 -10   6  218.99   17.96   0
  -5  -7   4   72.67   11.58   0
  -5  -2   4 1307.06   26.44   0
  -5   1   6  119.46    9.02   0
  -4 -15  12  350.05   27.40   0
  -4 -14  10  182.44   21.00   0
  -4 -13   8   19.91   14.32   0
  -4 -11   5  131.41   14.07   0
  -4 -10   4   27.89    9.94   0
  -4  -7   2 1166.53   27.10   0
  -4   1   4   84.11    6.73   0
  -4   2   5  141.62    7.49   0
  -3 -14   8    3.36   14.58   0
  -3 -13   6   18.30   11.96   0
  -2 -13   5   27.45   12.44   0
   0  -9   0    3.01    4.65   0
   0  -7  -1  355.82    9.21   0
  -8  -8  16    6.24   17.78   0
  -8  -5  14  713.42   34.57   0
  -6  -6   6  126.44   13.56   0
  -5 -13  10   98.69   15.03   0
  -5  -9   5   62.32   11.53   0
  -4 -12   6   12.14   11.28   0
  -4  -2   2  136.81    8.92   0
   0  -2   7  103.38   12.99   0
   0   0   9    4.33    9.89   0
   0   1   9  327.86   14.91   0
   0   2   8 1906.68   26.62   0
   1  -6   9  106.60   16.13   0
   1  -5  12 1226.49   35.45   0
   1  -4  14 3640.69   57.73   0
   1  -3  15   35.43   10.27   0
   1  -1  16   94.00   16.70   0
   1   1  16   87.80   13.85   0
   1   2  16  379.94   20.17   0
   1   3  15    9.07   13.19   0
   2  -8  10    4.22   12.98   0
   2  -7  13    4.70   14.03   0
   2  -5  17  151.90   16.41   0
   2  -4  18   34.06   14.55   0
   3 -10   7   75.55   20.27   0
   3 -10   8   20.80   15.39   0
   3  -9  12  770.95   35.14   0
   3  -7  17   15.56   18.30   0
   3  -3  21  171.72   21.87   0
   3   0  22  589.75   31.47   0
   3   1  22 1716.67   49.58   0
   4 -11   8   26.44   21.62   0
   4  -7  19  235.28   25.54   0
   4  -6  20  202.68   25.76   0
   4  -4  22    7.15   19.44   0
   5 -10  15  324.09   29.75   0
   5  -9  17  378.60   33.68   0
   5  -7  20  228.53   28.82   0
   5  -4  23   21.12   19.83   0
   5   2  24   57.63   22.60   0
   6 -11  13  194.35   32.08   0
   0  -2   5   47.73    9.51   0
   0  -2   6  265.62   12.53   0
   0  -1   8   61.71    9.35   0
   0   1   8   69.81    9.06   0
   1  -5  11  236.60   19.36   0
   1  -4  13   17.93   12.66   0
   1  -3  14  340.93   20.57   0
   1  -2  15   23.15   13.31   0
   1   4  14 3437.50   46.32   0
   2  -8   9  261.97   20.76   0
   2  -6  15  110.30   14.64   0
   2  -5  16   33.83   14.74   0
   2  -2  19   -5.51    9.33   0
   2  -1  19   26.66   13.65   0
   2   2  19   -3.76   12.36   0
   2   4  18   41.86   13.94   0
   2   5  17  141.93   15.89   0
   3 -10   6    8.90   14.66   0
   3  -6  18   92.05   16.72   0
   3  -4  20   12.33   16.17   0
   3  -2  21   14.18   16.01   0
   3   3  21  158.95   19.70   0
   4 -11   7  261.22   27.17   0
   4 -10  12  168.36   24.72   0
   4  -9  15  801.85   36.52   0
   4  -5  21  183.74   22.28   0
   4  -3  22   16.24   17.37   0
   4  -1  23   11.81   18.43   0
   4   0  23    2.58   17.65   0
   4   1  23    9.59   20.12   0
   4   2  23   41.00   18.65   0
   4   4  22   20.15   18.04   0
   5 -11  11  516.29   37.70   0
   5 -10  14   39.62   23.33   0
   5  -6  21   11.49   18.82   0
   5  -5  22  126.03   24.14   0
   5  -3  23   83.63   21.97   0
   5  -1  24   90.23   22.52   0
   5   0  24  306.62   33.31   0
   5   1  24   68.89   24.85   0
   6 -11  12  115.56   27.10   0
   6 -10  15    7.60   25.75   0
   0  -1   7  162.31   10.58   0
   1  -1  15   -3.27   13.99   0
   1   2  15   26.62   11.91   0
   1   5  12 1187.56   25.38   0
   2  -8   8  112.96   17.63   0
   2  -6  14  582.24   28.27   0
   2  -4  17  321.88   20.19   0
   2   0  19    0.31   11.87   0
   2   1  19   33.09   12.71   0
   3 -10   4  162.66   19.62   0
   3 -10   5  163.13   18.75   0
   3  -9  11   -7.66   16.18   0
   3  -7  16  383.05   25.62   0
   3  -3  20   47.14   17.34   0
   3   0  21   -9.26   15.42   0
   3   1  21   15.12   18.21   0
   3   2  21   24.42   16.44   0
   3   4  20    1.13   16.26   0
   4 -10  11    3.89   16.88   0
   4  -9  14    9.81   17.50   0
   4  -7  18    2.72   17.56   0
   4  -6  19  449.02   30.50   0
   4  -4  21    0.13   19.31   0
   4   3  22    5.78   17.40   0
   5 -11  10  206.93   28.45   0
   5  -9  16    8.33   20.90   0
   5  -7  19   -5.54   19.20   0
   5  -4  22   27.32   20.56   0
   5   3  23   70.29   21.55   0
   0   0   7    2.48    8.84   0
   0   1   7  154.99   10.08   0
   1  -6   5   93.63   12.46   0
   1  -6   6 1184.84   29.81   0
   1  -5  10   23.90   10.46   0
   1  -4  12  111.41   13.00   0
   1  -3  13    8.09   12.30   0
   1  -2  14  188.15   17.46   0
   1   1  15    6.16   11.54   0
   1   3  14  328.76   17.42   0
   1   4  13    5.66   12.14   0
   2  -5  15  161.90   18.28   0
   2  -3  17   30.19   13.48   0
   2  -2  18    6.86    9.46   0
   3  -9  10  115.02   18.92   0
   3  -8  13   51.87   15.68   0
   3  -7  15  296.49   24.89   0
   3  -6  17  596.36   30.14   0
   3  -5  18  148.44   20.57   0
   3  -4  19   81.30   18.42   0
   4 -10  10   70.35   21.16   0
   4  -5  20  195.44   24.15   0
   4  -2  22  180.06   20.69   0
   4   2  22  184.52   22.51   0
   5 -11   9   30.95   27.13   0
   5 -10  13  267.73   27.20   0
   5  -9  15   90.14   24.45   0
   5  -6  20  136.37   25.05   0
   5  -5  21   96.40   26.60   0
   5  -1  23   -5.05   21.94   0
   5   2  23  178.91   28.86   0
   6 -11  11    4.92   26.03   0
   6 -10  14  239.17   32.21   0
   6  -9  16   90.10   26.93   0
   0  -1   5    3.77    5.47   0
   0   0   6   61.50    9.29   0
   1  -6   4   12.41    8.80   0
   1  -5   9   83.81   16.02   0
   1  -4  11  340.96   21.78   0
   1  -1  14  164.44   17.47   0
   1   2  14  169.81   15.70   0
   2  -8   6   23.93   14.06   0
   2  -6  13   30.77   14.72   0
   2  -4  16 3106.49   56.92   0
   2  -1  18   13.76    8.90   0
   2   1  18   14.21   12.10   0
   2   2  18    0.29   12.63   0
   2   4  17  312.63   19.62   0
   2   5  16   25.45   11.60   0
   3  -9   9   52.00   16.70   0
   3  -8  12  306.62   24.95   0
   3  -6  16   33.69   18.98   0
   3  -2  20  388.55   24.01   0
   3   3  20   55.69   14.70   0
   4 -10   9  699.17   38.06   0
   4  -9  13   -1.09   15.35   0
   4  -7  17  261.51   23.92   0
   4  -6  18  313.02   27.78   0
   4  -4  20   17.39   18.87   0
   4  -3  21    6.13   17.20   0
   4   0  22  602.61   35.27   0
   4   1  22  270.25   26.70   0
   4   4  21  -21.44   18.96   0
   5 -11   8   19.25   22.86   0
   5 -10  12  500.07   38.41   0
   5  -7  18  172.49   26.33   0
   5  -3  22   89.18   21.80   0
   5   0  23    9.28   15.03   0
   5   1  23   12.19   19.96   0
   6 -11  10  128.91   28.59   0
   6 -10  13    1.01   22.90   0
   6  -7  19   12.18   22.53   0
   6  -6  20  115.43   27.78   0
   1  -5   8  594.38   24.77   0
   1  -3  12   59.72   13.63   0
   1  -2  13   26.38   13.72   0
   1   0  14   76.46   15.63   0
   1   1  14  148.05   15.69   0
   2  -8  -1  367.29   14.67   0
   2  -8   5   27.44   12.95   0
   2  -6  12   70.51   17.86   0
   2  -5  14 2775.35   54.30   0
   2  -2  17  237.50   19.97   0
   2   3  17   27.94   12.05   0
   3  -9   8 2146.36   51.86   0
   3  -7  14   72.45   17.25   0
   3  -5  17  103.70   18.82   0
   3  -4  18  281.66   23.50   0
   3  -3  19  153.09   18.55   0
   3   0  20 1092.61   38.18   0
   3   1  20  496.06   29.00   0
   3   2  20  405.45   27.05   0
   3   4  19   89.38   16.88   0
   4  -9  12  308.04   28.54   0
   4  -5  19    5.70   15.29   0
   4  -2  21  214.87   24.21   0
   4   3  21   -9.36   17.36   0
   5 -10  11  440.08   34.80   0
   5  -9  14  769.94   43.71   0
   5  -6  19   18.15   21.13   0
   5  -5  20   -2.02   21.83   0
   5  -4  21  107.13   21.03   0
   5  -2  22   47.88   22.11   0
   5   3  22   47.30   22.83   0
   6  -9  15    1.81   23.91   0
   6  -8  17    4.13   22.42   0
   6  -3  22   67.32   30.48   0
   1  -4  10    3.01   15.55   0
   1  -1  13  168.75   18.76   0
   1   3  13   15.21   10.56   0
   1   4  12  103.73   13.06   0
   1   5  11  223.32   12.82   0
   2  -8   1    1.66   11.62   0
   2  -8   2   10.25   12.63   0
   2  -8   3  521.95   22.69   0
   2  -8   4   38.40   13.27   0
   2  -4  15  283.38   19.47   0
   2  -3  16   13.90   10.78   0
   2  -1  17    9.79   13.28   0
   2   2  17  295.08   20.39   0
   3  -9   7   39.86   16.44   0
   3  -8  11    7.38   14.91   0
   3  -6  15   -1.06   15.08   0
   3  -2  19  188.14   21.34   0
   3   5  18  149.41   19.34   0
   4 -10   8   26.02   17.55   0
   4  -8  14  168.56   22.66   0
   4  -7  16   44.95   16.01   0
   4  -6  17  299.46   28.74   0
   4  -3  20   36.22   18.60   0
   4   0  21    2.59   18.00   0
   4   1  21   10.13   20.51   0
   4   2  21  230.13   25.50   0
   5  -7  17  129.37   25.06   0
   5  -3  21   61.73   22.42   0
   5  -1  22  185.71   28.07   0
   5   0  22   35.89   21.92   0
   5   1  22  190.04   28.04   0
   5   2  22   53.09   23.31   0
   6 -10  12  256.52   33.70   0
   6  -7  18   10.53   24.99   0
   6  -6  19   26.41   21.21   0
   6  -5  20    9.21   22.20   0
   6  -4  21  101.07   26.20   0
   6  -2  22  176.62   34.73   0
   1  -5   7  805.07   25.34   0
   1  -2  12  503.61   24.30   0
   1   0  13  -20.91   14.19   0
   1   2  13   21.11   10.98   0
   2  -6  11   47.98   17.29   0
   2  -5  13   19.51   14.59   0
   2  -2  16  899.97   33.00   0
   2   1  17   -2.97   12.77   0
   2   4  16 3120.68   51.27   0
   2   5  15  158.73   16.86   0
   3  -9   6  246.44   21.03   0
   3  -8  10 1363.01   43.15   0
   3  -7  13    6.98   12.49   0
   3  -5  16  924.91   37.33   0
   3  -4  17  443.45   28.05   0
   3  -3  18   30.20   16.51   0
   3  -1  19    4.29   14.36   0
   3   0  19   -0.98   13.34   0
   3   2  19  188.16   20.39   0
   3   3  19  143.36   17.91   0
   4  -9  11  310.07   26.91   0
   4  -8  13  795.44   38.70   0
   4  -7  15  523.07   33.37   0
   4  -5  18   25.65   19.55   0
   4  -4  19   66.52   17.60   0
   4  -2  20  274.11   26.91   0
   4   4  20    1.93   20.69   0
   5 -10  10  724.58   41.52   0
   5  -9  13  269.34   32.31   0
   5  -8  15  391.76   31.80   0
   5  -6  18   -1.19   21.64   0
   5  -5  19   -5.30   23.60   0
   5  -2  21  191.54   27.54   0
   5   4  21  105.79   26.31   0
   6  -9  14   52.63   25.25   0
   6  -8  16    1.52   17.93   0
   6  -3  21  274.20   37.11   0
   6  -1  22  137.04   34.30   0
   6   0  22  848.27   51.36   0
   6   2  22  208.41   33.87   0
   6   3  22   85.96   28.75   0
   1  -5   6 1118.85   29.54   0
   1  -4   9   26.57   10.99   0
   2  -4  14  160.16   15.82   0
   2  -3  15  103.91   14.34   0
   2   3  16   24.08   13.05   0
   3  -6  14  227.48   23.77   0
   3  -2  18   19.23   16.62   0
   3   1  19    1.18    9.48   0
   3   4  18  302.52   22.52   0
   4 -10   6   57.53   18.32   0
   4  -9  10 1556.04   51.09   0
   4  -6  16   60.30   22.35   0
   4  -3  19   39.22   19.32   0
   4   3  20    5.27   17.50   0
   5 -10   9  232.37   30.24   0
   5  -9  12 1204.91   51.67   0
   5  -7  16    8.47   20.79   0
   5  -3  20   38.89   22.97   0
   5   3  21   32.45   23.73   0
   6 -10  11   51.99   21.65   0
   6  -9  13   13.80   25.09   0
   6  -8  15   31.47   25.46   0
   6  -7  17    2.12   23.05   0
   6  -6  18  129.51   28.93   0
   6  -5  19   83.33   29.19   0
   6  -4  20   51.99   24.58   0
   6   1  22  144.51   32.48   0
   7 -10  11   18.76   30.52   0
   1  -4   8  394.21   21.90   0
   1  -1  12  915.67   27.95   0
   1   3  12   59.29   11.10   0
   1   5  10   23.15   10.06   0
   2  -7   7   20.31   14.45   0
   2  -6  10  201.16   17.86   0
   2  -5  12  297.21   20.36   0
   2  -2  15    4.31   14.35   0
   2   1  16  316.33   22.17   0
   2   2  16  897.01   31.59   0
   3  -9   4   -4.17   16.98   0
   3  -8   9   91.67   18.49   0
   3  -5  15  876.90   35.74   0
   3  -4  16   19.69   14.98   0
   3  -3  17   52.20   15.72   0
   3  -1  18  655.59   32.48   0
   3   3  18   13.07   14.47   0
   3   5  17   95.59   20.77   0
   4 -10   5  183.89   25.72   0
   4  -9   9    8.46   18.80   0
   4  -8  12  899.54   40.63   0
   4  -7  14   62.99   19.51   0
   4  -5  17  348.08   28.80   0
   4  -4  18  394.73   30.54   0
   4   0  20  543.76   31.91   0
   4   1  20   96.37   20.88   0
   4   2  20  263.37   28.36   0
   5  -8  14   66.96   23.88   0
   5  -6  17    8.92   21.20   0
   5  -5  18  749.11   44.98   0
   5  -4  19   16.04   23.85   0
   5   0  21   10.07   21.73   0
   5   1  21   10.04   25.36   0
   5   2  21  199.08   28.40   0
   6 -10  10   83.08   30.86   0
   6  -2  21  113.04   25.67   0
   7  -9  13   15.46   31.48   0
   1   2  12  501.20   20.74   0
   1   4  11  323.61   15.89   0
   2  -7   6  216.95   19.78   0
   2  -4  13  421.19   22.34   0
   2  -3  14 1631.40   42.47   0
   2   4  15  281.33   19.47   0
   3  -9   3   52.36   16.54   0
   3  -8   8   96.20   19.31   0
   3  -6  13  791.88   35.08   0
   3   1  18  702.79   31.36   0
   3   2  18    8.71   15.88   0
   4 -10   4   54.65   21.98   0
   4  -6  15  306.23   30.43   0
   4  -2  19   22.17   14.97   0
   4   4  19   59.12   23.46   0
   5 -10   8   36.27   24.35   0
   5  -9  11  198.96   30.83   0
   5  -8  13  -17.16   21.96   0
   5  -7  15   12.31   19.94   0
   5  -2  20    0.68   20.49   0
   5   4  20  163.18   28.40   0
   6 -10   9   39.96   28.08   0
   6  -9  12  359.68   38.11   0
   6  -8  14  519.71   40.96   0
   6  -7  16   10.78   21.77   0
   6  -6  17   28.40   24.84   0
   6  -4  19  180.65   32.20   0
   6  -3  20   16.27   23.47   0
   6   0  21   14.53   25.56   0
   6   1  21  145.56   32.72   0
   6   2  21  137.11   31.73   0
   6   3  21  333.54   37.24   0
   1  -1  11    9.98   14.81   0
   2  -7   5   -4.25   12.51   0
   2  -5  11    7.03   11.40   0
   2  -1  15   72.88   12.97   0
   2   3  15  103.48   15.20   0
   2   5  14 2747.64   46.07   0
   2   6  13   19.28   10.58   0
   3  -9   1    0.26   15.39   0
   3  -9   2  251.42   20.77   0
   3  -5  14  121.38   18.90   0
   3  -4  15  291.80   23.65   0
   3  -3  16  940.20   36.55   0
   3  -2  17   41.95   13.16   0
   3   4  17  430.29   24.86   0
   4 -10   3   -1.41   19.41   0
   4  -9   8   89.58   20.31   0
   4  -8  11   -2.52   16.67   0
   4  -5  16  248.88   26.30   0
   4  -4  17    7.37   18.65   0
   4  -3  18    3.12   13.69   0
   4  -1  19   22.30   19.38   0
   4   0  19    6.90   16.28   0
   4   3  19   32.03   18.93   0
   5 -10   7  419.25   37.22   0
   5  -5  17   22.33   22.13   0
   5  -4  18  155.38   28.81   0
   5  -3  19  233.29   30.01   0
   5   0  20    7.67   22.79   0
   5   3  20   27.52   22.01   0
   6  -5  18   51.86   20.43   0
   6  -2  20   37.13   26.17   0
   7 -10   9   47.84   30.47   0
   7  -9  12  613.24   47.51   0
   7  -8  14   99.21   33.30   0
   7  -6  17  102.70   34.20   0
   1  -5   2    8.52    8.27   0
   1   0  11   -6.45   13.23   0
   1   3  11  144.68   12.89   0
   2  -7   4   39.90   13.62   0
   2  -5  10  347.29   24.03   0
   2  -4  12  914.31   30.91   0
   2  -2  14 1419.22   37.65   0
   2   0  15    9.99   10.36   0
   2   1  15   59.39   14.07   0
   2   2  15   11.89   13.31   0
   3  -8   7    1.10   16.89   0
   3  -6  12  217.87   22.02   0
   3  -1  17   11.19   14.77   0
   3   3  17   36.06   14.33   0
   4  -9   7  532.47   32.44   0
   4  -6  14   70.72   22.41   0
   4  -2  18   -2.21   18.08   0
   4   1  19   19.13   18.50   0
   4   2  19   -0.35   20.20   0
   4   5  18   36.81   19.29   0
   5 -10   6   28.71   26.49   0
   5  -9  10   25.72   18.66   0
   5  -8  12  205.28   27.84   0
   5  -2  19   34.27   22.63   0
   5   1  20   -2.55   22.31   0
   5   2  20    6.63   22.31   0
   6 -10   8   81.69   28.86   0
   6  -9  11    4.57   24.69   0
   6  -8  13    7.59   25.29   0
   6  -6  16   89.00   26.57   0
   6  -3  19  163.32   33.54   0
   6   4  20   43.90   28.27   0
   1  -1  10   26.59   14.16   0
   1   2  11    9.53   10.00   0
   1   4  10    8.26    9.76   0
   2  -1  14   92.18   16.12   0
   2   4  14  127.44   14.32   0
   3  -8   6  114.42   18.26   0
   3  -7   9   10.94   14.62   0
   3  -5  13   41.65   15.25   0
   3  -2  16  883.04   34.68   0
   3   1  17   17.73   14.92   0
   3   2  17   43.33   15.41   0
   3   5  16  868.70   30.91   0
   4  -8  10    6.40   11.61   0
   4  -5  15   62.59   17.75   0
   4  -4  16  242.33   23.89   0
   4  -3  17   11.12   18.55   0
   4  -1  18  313.45   26.23   0
   4   4  18  356.98   27.26   0
   5 -10   5  177.88   33.59   0
   5  -9   9  587.27   38.21   0
   5  -6  15   75.43   22.82   0
   5  -3  18  399.76   34.06   0
   5  -1  19  177.24   26.86   0
   5   4  19   21.08   22.22   0
   6 -10   7  389.28   38.05   0
   6  -5  17   11.78   25.49   0
   6  -4  18  102.49   25.50   0
   6  -2  19  213.92   32.50   0
   6   0  20   36.65   26.28   0
   6   1  20  102.07   29.16   0
   6   2  20   62.48   28.95   0
   6   3  20   14.42   25.17   0
   7 -10   8  152.73   33.58   0
   7  -9  11  153.81   27.99   0
   7  -8  13  217.40   33.36   0
   7  -6  16  115.32   31.88   0
   7  -5  17   89.36   26.76   0
   7  -4  18   10.95   25.05   0
   1   5   9   89.36    8.32   0
   2  -7   3   20.95   12.51   0
   2  -5   9  256.72   20.34   0
   2  -4  11  157.06   17.93   0
   2  -3  12 1065.27   32.19   0
   2  -2  13   51.39   13.81   0
   2   0  14 3277.67   53.43   0
   2   3  14 1509.68   34.80   0
   2   5  13    9.53   11.76   0
   3  -6  11  112.78   18.26   0
   3  -4  14  582.15   27.08   0
   3  -3  15   78.77   13.61   0
   4  -9   6  116.18   19.10   0
   4  -8   9  155.19   21.63   0
   4  -6  13  111.72   19.67   0
   4   3  18   17.64   16.58   0
   5  -8  11  247.53   25.73   0
   5  -5  16  251.10   24.93   0
   5  -4  17  110.01   19.24   0
   5   0  19    0.74   17.71   0
   5   1  19  161.88   27.62   0
   5   3  19  191.58   26.28   0
   6  -8  12  889.90   47.44   0
   6  -3  18  363.13   36.34   0
   7 -10   7   98.87   32.93   0
   7  -9  10    5.72   26.12   0
   7  -2  19   17.21   26.10   0
   1   0  10 6236.40   59.90   0
   2  -7   2   99.46   13.59   0
   2  -6   6  147.78   16.17   0
   2   2  14 1482.13   34.60   0
   2   6  12   62.51   10.04   0
   3  -8   5   89.72   15.51   0
   3  -7   8   31.43   14.18   0
   3  -5  12    3.23   13.47   0
   3  -2  15  233.96   19.83   0
   3   4  16   27.86   12.98   0
   4  -9   5  196.25   21.56   0
   4  -5  14   25.82   16.66   0
   4  -3  16   27.20   16.45   0
   4  -2  17   72.85   16.43   0
   4   1  18  342.10   24.35   0
   4   2  18   17.21   18.68   0
   4   5  17  287.75   22.86   0
   5 -10   4  247.19   29.12   0
   5  -9   8  308.57   29.21   0
   5  -6  14   17.76   18.60   0
   5  -2  18   95.86   18.48   0
   5   2  19   46.92   18.15   0
   5   5  18  667.55   35.79   0
   6 -10   6   12.62   24.82   0
   6  -9   9   -3.96   21.44   0
   6  -6  15   14.03   15.22   0
   6  -5  16   -4.48   21.78   0
   6  -4  17  302.14   35.03   0
   6  -1  19   61.36   18.90   0
   6   0  19    1.87   23.54   0
   6   4  19  147.71   28.89   0
   7  -6  15   39.02   26.06   0
   7  -5  16   -7.70   22.76   0
   7  -4  17   61.93   25.31   0
   7  -3  18   16.81   24.05   0
   1  -4   4  299.17   14.02   0
   1  -1   9  578.61   20.31   0
   1   1  10   16.62    9.76   0
   1   2  10  941.75   22.10   0
   1   3  10   78.98    9.63   0
   2  -7   1   41.65    9.79   0
   2  -5   8  964.84   28.66   0
   2  -1  13   13.49   11.33   0
   3  -8   4   73.39   14.60   0
   3  -6  10  364.47   23.18   0
   3  -4  13  247.19   19.82   0
   3  -3  14 1756.52   43.17   0
   3   1  16  111.62   14.78   0
   3   2  16  865.69   28.80   0
   3   3  16  936.69   31.03   0
   4  -8   8  948.41   36.81   0
   4  -6  12  593.93   28.92   0
   4  -4  15    9.64   12.07   0
   4  -1  17    1.85   14.67   0
   4   4  17   13.98   12.95   0
   5  -9   7    2.68   17.92   0
   5  -8  10 1588.60   51.78   0
   5  -5  15   -1.91   17.93   0
   5  -4  16  360.68   28.85   0
   5  -3  17  156.51   18.97   0
   5  -1  18   20.82   16.56   0
   5   4  18  136.37   21.56   0
   6 -10   5   73.49   24.01   0
   6  -8  11   87.23   24.36   0
   6  -2  18    8.18   21.37   0
   6   1  19   36.77   23.90   0
   6   2  19  203.23   29.53   0
   6   3  19  154.92   27.51   0
   7 -10   6    4.31   25.15   0
   7  -9   9   93.87   26.23   0
   7  -8  11  111.13   26.01   0
   7  -7  13  138.87   27.01   0
   7  -2  18   22.23   21.46   0
   7   0  19    8.31   17.60   0
   7   1  19   58.94   30.66   0
   7   2  19   17.45   25.50   0
   7   3  19  170.34   33.33   0
   2  -2  12   12.01    7.61   0
   6  -6  14  408.91   29.79   0
   0  -7   6  439.71   18.98   0
   0  -6  18  273.55   19.00   0
   0  -5  19  850.86   27.29   0
   1 -10  11   99.27   16.84   0
   1 -10  12  876.86   33.93   0
   1  -9   3 2159.12   38.91   0
   1  -8  20  -11.63   16.56   0
   1  -6  23  129.11   17.90   0
   2 -11  16   26.44   17.89   0
   2 -10  20   56.57   18.79   0
   2  -9  22  108.66   19.78   0
   2  -7  25   84.02   19.62   0
   3 -12   2   81.24   15.37   0
   3 -12  17    8.19   17.72   0
   3 -10  -4   97.71   10.24   0
   4 -13   2  119.82   19.78   0
   4 -12  -2 1338.85   35.68   0
   5 -14   4  143.04   25.69   0
   5 -14   5    6.20   22.65   0
   5 -13  -1    4.82   15.42   0
   6 -14   2   -1.68   20.11   0
   0  -8  10  290.38   20.33   0
   0  -8  11    4.06   12.76   0
   0  -7  16   19.44   14.20   0
   0  -5  20    5.12   10.53   0
   0  -4  21 1095.14   30.71   0
   1 -10   6   30.41   12.89   0
   1 -10   7   38.07   10.88   0
   1 -10  14   64.71   17.60   0
   1 -10  15  138.65   20.99   0
   1  -9  18   44.37   12.16   0
   1  -8  21  335.49   25.34   0
   1  -7  -2 1944.22   27.22   0
   1  -7  22   13.29   10.18   0
   1  -6  -3  173.79    8.10   0
   1  -5  -4 2170.59   20.97   0
   2 -12   8  181.94   23.09   0
   2 -12   9  164.88   22.61   0
   2 -12  10   60.13   20.37   0
   2 -12  11  436.77   31.85   0
   2 -10  -1 1812.95   33.85   0
   2  -9  -3  875.66   21.21   0
   2  -8  24  197.59   23.70   0
   3 -13   8    1.03   17.68   0
   3 -13   9   36.81   18.59   0
   3 -13  10   21.25   21.69   0
   3 -13  11   96.92   24.69   0
   3 -13  12   32.50   21.63   0
   3 -13  13   39.89   22.54   0
   3 -12   1   39.36   15.43   0
   3 -12  18  102.64   23.24   0
   3 -11  -2  364.62   16.71   0
   3  -9  -6  162.08   10.16   0
   4 -13   1  118.81   18.73   0
   4 -11  -5  119.82   12.91   0
   5 -14   3    5.87   18.18   0
   0  -8   7   11.64   11.80   0
   0  -8   8  230.13   17.98   0
   0  -8   9  104.23   12.74   0
   0  -8  12    5.28    9.24   0
   0  -8  13  567.68   27.52   0
   0  -8  14  396.08   24.44   0
   0  -7   4  312.83   17.00   0
   0  -7  17  219.65   19.18   0
   0  -6  19   64.21   13.95   0
   1 -10  16   16.76   17.03   0
   1  -7  23   -1.45   14.16   0
   1  -6  24   39.55   16.64   0
   2 -12   7  609.01   33.28   0
   2 -12  12  312.82   26.68   0
   2 -12  13  163.17   25.86   0
   2 -12  14  931.58   46.82   0
   2 -11  18    8.42   12.78   0
   2 -10  21  164.59   22.68   0
   2  -9  23  190.87   24.20   0
   2  -7  -6  333.78   11.18   0
   3 -13   5   18.70   15.07   0
   3 -13  14  255.52   33.01   0
   3 -12   0   30.20   12.95   0
   3 -12  19   29.91   19.64   0
   4 -14   5   -3.87   19.58   0
   4 -14   6   37.01   24.28   0
   4 -14   8   55.70   19.69   0
   4 -14  10   33.53   18.54   0
   4 -14  11   38.87   24.61   0
   4 -13   0  162.41   19.34   0
   4 -12  -3   80.95   16.06   0
   5 -14   2   75.14   23.77   0
  -1  -3  11    9.45    7.93   0
  -1  -3  12  179.41   12.21   0
  -1  -2  10  938.02   19.63   0
  -1  -2  12 1213.91   23.41   0
  -1  -2  13   46.01    8.44   0
  -1  -1  11  392.05   13.25   0
  -1  -1  12 1124.28   20.18   0
   0  -8  16  217.21   20.58   0
   0  -7  18   34.76   15.02   0
   0  -6  20   32.21   13.25   0
   0  -5  21   86.75   15.75   0
   0  -4   0   54.10    5.26   0
   0  -4  22   19.75   12.57   0
   1 -11  10   92.18   18.37   0
   1 -11  11 1625.56   49.33   0
   1  -8  -1  397.90   15.41   0
   1  -8  22  -11.01   14.72   0
   2 -12  15  286.50   30.78   0
   2 -12  16  178.13   27.44   0
   2 -10  -2  351.16   16.40   0
   2 -10  22   29.49   19.48   0
   2  -9  24   14.76   18.12   0
   2  -8  -5  454.42   14.31   0
   2  -8  25   15.77   15.92   0
   2  -6  -7    9.32    4.84   0
   3 -13   3   43.57   18.21   0
   3 -13  16  337.93   34.30   0
   3 -11  -3   26.19    9.16   0
   3 -10  -5   40.71    9.00   0
   4 -14   4  852.96   42.44   0
   4 -13  -1  -10.39   14.07   0
   5 -14   1   -3.32   16.83   0
  -1  -4  11   96.97   12.55   0
  -1  -4  12 2083.95   36.30   0
  -1  -4  13   69.83   11.56   0
  -1  -3  13   89.87   11.25   0
  -1  -3  14 1379.09   28.43   0
  -1  -2   9  226.59   10.55   0
  -1  -2  14  193.07   12.02   0
  -1  -1  10  255.69   10.09   0
  -1  -1  13    7.46    6.09   0
   0  -9  10  566.11   27.52   0
   0  -9  11   -2.96   13.37   0
   0  -8   5  783.77   25.84   0
   0  -8  17   78.43   16.81   0
   0  -7  19  622.07   28.78   0
   1 -11   7 1108.52   37.25   0
   1 -11   8   90.09   18.44   0
   1 -11   9   67.02   14.04   0
   1 -11  12   78.33   16.50   0
   1 -11  13   -0.85   19.06   0
   1 -11  14  550.13   34.48   0
   1 -10   3   24.10    9.68   0
   1  -9  21   89.21   19.93   0
   1  -7  24  404.44   28.02   0
   2 -12   3  899.93   31.98   0
   2 -12  17  212.24   27.54   0
   2 -11   0   35.70   10.66   0
   2 -11  20    1.36   15.02   0
   2  -9  -4  405.04   15.20   0
   3 -13   2   71.21   17.92   0
   3 -12  -1  358.70   20.26   0
   4 -14   3  173.33   24.43   0
   4 -12  -4 1846.52   39.74   0
   5 -14   0   33.19   19.20   0
  -1  -4   9   49.48   10.70   0
  -1  -4  14 1908.58   36.44   0
  -1  -3   8  336.93   14.12   0
  -1  -3  15   84.10   11.50   0
  -1  -2  15    4.70    8.51   0
  -1  -1   9   30.96    6.11   0
  -1  -1  14  177.27   10.11   0
   0  -9   8   91.61   15.12   0
   0  -9   9   38.33   11.02   0
   0  -9  13   81.34   14.54   0
   0  -9  14   66.94   16.77   0
   0  -9  15   29.55   14.20   0
   0  -8  18  131.25   17.90   0
   0  -7   2  420.06   17.30   0
   0  -7  20    3.41   12.87   0
   0  -6  21  844.54   30.49   0
   0  -5  22  359.76   22.92   0
   1 -11   5   19.03   12.62   0
   1 -11  15  900.87   38.48   0
   1 -11  16  222.74   25.41   0
   1 -10  19  168.63   20.33   0
   1  -8  -2  688.71   18.52   0
   1  -8  23   23.89   13.90   0
   1  -7  -3 1920.65   26.13   0
   1  -6  -4 1603.88   20.56   0
   2 -13   8    6.49   16.66   0
   2 -13   9   38.67   20.08   0
   2 -13  10  485.56   34.62   0
   2 -13  11   19.85   22.23   0
   2 -13  13    2.14   21.93   0
   2 -12  18   64.10   21.53   0
   2 -11  21  316.68   28.81   0
   2 -10  23  137.07   19.93   0
   2  -9  25   71.59   21.31   0
   3 -14   9  360.02   34.08   0
   3 -14  10   82.62   23.72   0
   3 -14  11   -2.58   21.77   0
   3 -14  12  219.69   32.44   0
   3 -14  13  220.80   31.10   0
   3 -13   1  322.85   23.33   0
   3 -12  -2    2.77   10.27   0
   3 -11  -4  122.70   12.46   0
   3  -9  -7    3.88    6.37   0
   4 -14   2   44.65   18.47   0
   4 -13  -2  446.68   25.31   0
  -1  -5   9   30.54   12.38   0
  -1  -5  10 1301.60   30.29   0
  -1  -5  14 1451.89   34.39   0
  -1  -4   8  394.25   16.69   0
  -1  -4  15  150.37   13.83   0
  -1  -4  16  114.29   13.19   0
  -1  -3   7   47.73    8.48   0
  -1  -3  16 1173.64   27.58   0
  -1  -2   7    3.29    5.84   0
  -1  -2  16   -1.78    7.49   0
  -1  -1  15   60.45    7.99   0
   0  -9   6   58.60   13.09   0
   0  -9   7   26.42    9.79   0
   0  -8  19   -0.33   15.31   0
   0  -7  21  108.53   16.96   0
   0  -6  22  314.59   23.37   0
   1 -11   4   44.06   12.68   0
   1 -10  20    4.77   14.27   0
   1  -8  24   10.69   15.26   0
   2 -13   6   23.34   16.60   0
   2 -13   7  121.98   21.65   0
   2 -13  14   66.65   24.76   0
   2 -13  15   18.99   21.10   0
   2 -11  -1  124.51   13.17   0
   2 -11  22   38.28   19.83   0
   2 -10  -3  192.27   12.46   0
   3 -14   5  306.90   29.03   0
   3 -14   6  105.58   20.23   0
   3 -14  14  219.58   26.89   0
   3 -10  -6   82.64    9.02   0
   4 -15   7   19.97   23.12   0
   4 -15   8   60.94   26.32   0
   4 -14   1   24.47   18.76   0
   5 -15   3    6.46   22.19   0
  -1  -6  11  163.31   16.38   0
  -1  -5   8  480.79   19.57   0
  -1  -5  15  664.70   25.23   0
  -1  -5  16 1250.20   32.53   0
  -1  -4   7   98.69   11.13   0
  -1  -4  17   10.14    9.17   0
  -1  -3  17    4.72   10.67   0
  -1  -2  17   85.51   11.28   0
  -1  -1  16   32.77    8.61   0
   0 -10  10  153.43   18.77   0
   0 -10  11  192.21   19.68   0
   0 -10  12  103.02   17.34   0
   0 -10  13   88.83   19.33   0
   0  -9   5   89.70   14.27   0
   0  -9  17   -0.29   14.14   0
   0  -9  18   21.43   15.62   0
   0  -8  20  169.41   21.34   0
   0  -4  -1 1681.18   19.18   0
   1 -12   8    3.22   17.95   0
   1 -12   9  529.61   31.86   0
   1 -12  10  326.50   26.99   0
   1 -12  11   28.79   18.66   0
   1 -12  12  950.53   41.67   0
   1 -12  13  560.14   35.81   0
   1 -12  14  122.94   22.60   0
   1  -9  -1  901.00   21.93   0
   1  -9  23  475.61   29.29   0
   2 -13  16    7.01   19.55   0
   2 -13  17    1.26   18.17   0
   2 -12   1  243.00   17.19   0
   2  -9  -5   10.76    7.02   0
   2  -8  -6  143.38    9.06   0
   3 -14   4   41.77   19.52   0
   3 -12  -3   -0.38   11.38   0
   4 -15   5  196.46   30.28   0
   4 -15   6  232.97   27.79   0
   4 -14   0   62.52   17.10   0
   4 -13  -3  151.55   17.90   0
   5 -15   2  228.86   27.99   0
  -1  -6   9  885.24   27.18   0
  -1  -6  10   21.46    9.37   0
  -1  -6  14 1428.53   35.75   0
  -1  -6  15  243.01   18.07   0
  -1  -5  17  113.47   14.22   0
  -1  -4   6 1303.54   24.39   0
  -1  -3  18  446.16   19.28   0
   0 -10   8 1289.54   38.15   0
   0 -10   9  223.56   17.94   0
   0 -10  14  295.48   25.64   0
   0 -10  15  119.86   20.26   0
   0  -9  19   26.69   16.45   0
   0  -8  21   66.51   15.94   0
   0  -7   1  345.40   13.63   0
   0  -7  22   17.55   14.06   0
   0  -6  23  184.14   19.96   0
   1 -12   6   45.83   16.96   0
   1 -12   7   15.02   15.56   0
   1 -12  15    1.76   17.99   0
   1 -12  16   19.54   16.81   0
   1 -11  20  262.01   26.12   0
   1 -10   0   10.21    8.81   0
   1 -10  22   94.91   22.32   0
   1  -8  -3  141.80    9.24   0
   1  -8  25   73.02   18.92   0
   1  -5  -5  490.05    9.71   0
   2 -13   3   18.65   13.67   0
   2 -13   4  526.42   26.44   0
   2 -13  18    8.13   18.77   0
   2 -11  -2  354.77   16.83   0
   2 -10  -4   95.65    9.13   0
   2  -7  -7   71.74    6.41   0
   3 -14   3   16.58   17.21   0
   3 -13  -1   93.87   14.67   0
   3 -11  -5  131.39   12.00   0
   4 -15   3    3.76   17.56   0
   4 -15   4   82.51   23.19   0
   4 -14  -1   90.86   17.87   0
  -1  -7  10  712.05   26.01   0
  -1  -7  11 1136.71   33.26   0
  -1  -7  12   -3.55   13.57   0
  -1  -6   8  548.29   20.35   0
  -1  -6  16  359.73   21.30   0
  -1  -5   6 1303.65   26.40   0
  -1  -5  18  149.72   14.54   0
  -1  -4  18  313.10   17.53   0
  -1  -2   6    2.74    5.56   0
  -1  -2  18  137.23   11.34   0
  -1  -1  17   22.19    6.44   0
  -1   0  15    4.15    5.24   0
   0 -10   6   13.29   11.85   0
   0 -10   7   -6.81    8.89   0
   0  -9  20   12.08   16.83   0
   0  -5  -1  455.82   11.76   0
   1 -12   5  603.07   28.50   0
   1 -12  17  272.98   26.35   0
   1 -10  23  170.93   22.93   0
   1  -9  -2 1708.86   29.28   0
   1  -9  24   89.49   18.81   0
   1  -7  -4  171.20    8.95   0
   2 -14   8  277.23   27.11   0
   2 -14   9  160.17   23.73   0
   2 -14  10  123.80   24.63   0
   2 -14  11   22.16   20.13   0
   2 -14  12  101.65   24.68   0
   2 -14  13   20.27   22.31   0
   2 -14  14  228.34   31.34   0
   3 -15   7  354.92   32.59   0
   3 -15   8   56.17   24.90   0
   3 -15  10    3.23   20.85   0
   3 -15  11  250.04   34.73   0
   3 -14   2   25.43   17.49   0
   4 -15   2    5.13   17.42   0
  -1  -7   8   -1.04   11.05   0
  -1  -7   9  111.12   14.71   0
  -1  -7  15  652.97   26.88   0
  -1  -7  16  320.21   20.22   0
  -1  -6  17  649.20   24.24   0
  -1  -6  18  158.23   15.40   0
  -1  -4   5  115.05   10.36   0
  -1  -4  19  131.37   13.87   0
  -1  -3   5  166.58    9.80   0
  -1  -3  19    6.20    8.55   0
   0 -11  10  171.03   20.27   0
   0 -11  11   72.64   18.33   0
   0 -11  12  439.54   27.55   0
   0 -11  13   81.77   20.39   0
   0 -10   5  149.29   15.74   0
   0 -10  18  258.91   22.56   0
   0  -9   3   39.42    8.45   0
   0  -8   1   -1.58    9.00   0
   0  -8  22  122.25   18.70   0
   0  -7   0    0.69    6.79   0
   0  -7  23  309.83   23.43   0
   1 -13  10  271.09   26.79   0
   1 -13  11   -0.99   18.41   0
   1 -13  12   12.95   19.61   0
   1 -13  13   -3.62   20.08   0
   1 -12  18    1.12   12.82   0
   1 -11   1    7.44    8.71   0
   1 -11  21  183.28   20.52   0
   1 -10  -1    2.17    7.81   0
   1  -9  25   43.27   18.68   0
   1  -6  -5  785.13   14.11   0
   2 -14  15  125.04   25.11   0
   2 -14  16   69.58   21.67   0
   2 -13   2  326.07   20.21   0
   2 -12  -1  545.91   22.00   0
   2 -11  -3 1234.85   27.28   0
   3 -15   5  119.41   22.40   0
   3 -15   6   38.92   21.72   0
   3 -14   1  430.77   25.04   0
   3 -13  -2  407.34   21.81   0
   3 -12  -4  196.69   15.79   0
   4 -15   1  105.95   19.84   0
  -1  -8  10  542.02   24.67   0
  -1  -8  11   52.24   14.17   0
  -1  -8  13  266.69   20.38   0
  -1  -7   7  461.77   19.78   0
  -1  -7  17  194.18   18.54   0
  -1  -5  19   96.20   13.36   0
  -1  -4  20  212.21   16.29   0
   0 -11   8   40.09   14.53   0
   0 -11   9  128.13   16.47   0
   0 -11  14  203.10   21.57   0
   0 -11  15   18.78   15.67   0
   0 -11  16   29.98   18.05   0
   0 -10   4    1.71   10.50   0
   0 -10  19   17.90   17.02   0
   0  -9   2 1054.71   26.66   0
   0  -9  21    0.46   16.28   0
   0  -8  23   -0.25   14.19   0
   0  -7  24   45.82   16.65   0
   1 -13   7  282.45   23.88   0
   1 -13   8   86.20   19.18   0
   1 -13   9  343.20   25.02   0
   1 -13  14  479.15   31.12   0
   1 -13  15   42.27   21.58   0
   1 -13  16  216.37   26.29   0
   1 -12  20   22.54   19.28   0
   1 -11  22  177.37   24.88   0
   1 -10  24   28.48   18.79   0
   2 -14   5   20.92   16.26   0
   2 -13   1   24.38   13.51   0
   2  -9  -6   24.12    7.11   0
   2  -6  -8   11.90    3.40   0
   3 -15   4   18.39   17.15   0
   3 -14   0   93.92   16.09   0
  -1  -8   9  514.35   23.81   0
  -1  -8  15  118.29   15.86   0
  -1  -8  16    6.09   13.46   0
  -1  -7  18    9.16   12.32   0
  -1  -6  19  168.17   15.95   0
  -1  -5  20  230.10   16.46   0
  -1  -4   4 3608.05   34.96   0
  -1  -2   5   14.54    3.81   0
   0 -11   6   -1.21   11.61   0
   0 -11   7  122.99   13.70   0
   0  -9  22   94.44   17.77   0
   1 -13   6  219.02   20.74   0
   1 -13  17   32.75   19.60   0
   1 -12   2  178.29   14.40   0
   1 -12  21  161.88   24.75   0
   1 -11   0  719.47   22.88   0
   1 -11  23  623.22   37.69   0
   1  -9  -3   87.64    9.40   0
   1  -8  -4  930.46   18.95   0
   2 -14   3   27.37   14.53   0
   2 -14   4    3.36   11.96   0
   2 -13   0   36.85   13.09   0
   2 -12  -2  298.02   16.80   0
   2 -10  -5 2180.71   32.91   0
   2  -8  -7  199.01    9.39   0
   3 -15   3  481.99   30.50   0
   3 -13  -3   23.15   12.94   0
   3 -12  -5  105.85   13.31   0
   4 -15   0   88.55   19.64   0
  -1  -9  11  292.03   20.20   0
  -1  -9  12  252.10   21.39   0
  -1  -9  13  532.67   26.94   0
  -1  -9  14  654.84   30.22   0
  -1  -8  17  742.16   30.28   0
  -1  -7  19  617.59   26.71   0
  -1  -6  20  247.52   17.88   0
  -1  -5  21  231.02   18.96   0
  -1  -4  21   -3.94   11.06   0
   0 -12  10   36.46   16.66   0
   0 -12  11   -0.22   15.29   0
   0 -12  12   -9.22   18.41   0
   0 -12  13   14.20   17.09   0
   0 -12  14  305.33   26.63   0
   0 -11   5  141.68   16.05   0
   0 -11  18   15.77   13.40   0
   0 -11  19   99.96   21.87   0
   0 -10   3    7.75    7.18   0
   0 -10  21   26.03   17.99   0
   0  -9  23   -9.88   16.19   0
   0  -8   0 1222.53   23.22   0
   0  -8  24   80.19   19.37   0
   0  -5  -2   26.65    4.74   0
   0  -4  -2  137.50    6.00   0
   1 -13   5   43.82   13.25   0
   1 -13  18   14.17   20.00   0
   1  -7  -5    3.26    5.02   0
   2 -15  11   -2.28   16.00   0
   2 -15  12  236.20   27.46   0
   2 -15  13  124.79   26.63   0
   2 -11  -4   46.09    8.88   0
   3 -15   2  131.48   21.19   0
   3 -14  -1  160.20   17.81   0
  -1  -9   9  431.53   23.02   0
  -1  -9  10   56.73   10.86   0
  -1  -9  16  262.92   21.25   0
  -1  -8   6   13.47   10.05   0
  -1  -8  18   56.72   12.58   0
  -1  -8  19   31.26   16.57   0
  -1  -7   5    5.14    6.26   0
  -1  -7  20  102.39   17.14   0
  -1  -6  21  379.46   21.83   0
   0 -12   8    7.94   14.32   0
   0 -12   9   -6.65   11.92   0
   0 -12  15    5.47   16.36   0
   0 -12  16  871.81   39.40   0
   0 -11   4  273.40   19.17   0
   0 -11  20   18.03   17.69   0
   0 -10   2   10.25   10.04   0
   0 -10  22  -18.60   18.90   0
   1 -14   8   89.61   20.22   0
   1 -14  10  301.54   29.09   0
   1 -14  11   95.31   20.71   0
   1 -14  12  459.92   32.84   0
   1 -14  13   18.02   21.43   0
   1 -14  14   82.82   23.34   0
   2 -15   6   71.78   20.55   0
   2 -14   2  244.58   20.32   0
   2 -13  -1   95.01   12.97   0
   2 -12  -3   76.36   11.04   0
   3 -16   6   15.78   22.22   0
   3 -16   7   15.52   16.57   0
   3 -15   1   35.18   17.19   0
   3 -13  -4  644.37   26.06   0
  -1 -10  12  322.57   25.69   0
  -1 -10  13   36.06   18.05   0
  -1  -9   7   31.83   12.86   0
  -1  -9   8  248.62   17.01   0
  -1  -9  17  237.79   18.68   0
  -1  -9  18  251.84   23.07   0
  -1  -8   5  199.55   14.99   0
  -1  -8  20   36.03   16.05   0
  -1  -7   4  189.09   13.45   0
  -1  -7  21  107.40   18.14   0
   0 -12   6  -14.07   14.76   0
   0 -12   7    3.74   11.69   0
   0 -12  17    3.56   13.55   0
   0 -11   3   86.76   13.54   0
   0 -11  21   26.11   19.71   0
   0 -10  23   31.47   17.84   0
   0  -9  24   16.30   16.01   0
   1 -14   7  202.58   22.25   0
   1 -14  16   28.72   21.29   0
   1 -14  17   24.21   20.52   0
   1 -13   3    2.39    8.49   0
   1 -12   0   79.35   11.85   0
   1 -10  -3 1248.84   26.02   0
   1  -9  -4   30.49    7.28   0
   2 -15   5  242.33   25.74   0
   2 -14   1    9.35   13.95   0
   2 -10  -6   22.13    7.81   0
   2  -7  -8  351.37    9.64   0
   3 -16   4    6.66   19.22   0
   3 -16   5  190.39   28.57   0
   3 -14  -2   15.38   14.19   0
  -1 -10   9   50.83   15.41   0
  -1 -10  10  356.81   23.75   0
  -1 -10  14  165.44   18.91   0
  -1 -10  15  558.34   31.32   0
  -1  -9   6   17.95   11.75   0
  -1  -9  19  289.39   25.69   0
  -1  -6  22   32.51   14.59   0
  -1  -3   3   23.30    6.26   0
   0 -13  10   31.87   20.00   0
   0 -13  11   86.88   23.63   0
   0 -13  13   40.20   22.69   0
   0 -13  14  706.50   42.21   0
   0 -12   5  -10.03   15.51   0
   0 -12  19   21.44   19.68   0
   0 -11  22   10.42   17.97   0
   1 -13   2  541.53   25.30   0
   1 -11  -2   48.23   10.32   0
   1  -8  -5  211.34   10.41   0
   1  -5  -6 1243.03   14.67   0
   2 -15   3   36.77   17.21   0
   2 -15   4  292.35   23.86   0
   2 -13  -2  105.36   13.11   0
   2 -11  -5   81.83    9.85   0
   2  -9  -7 1245.33   22.14   0
   3 -16   3   45.77   22.65   0
   3 -15   0 1040.83   37.48   0
  -1 -10  17  154.43   17.48   0
  -1  -8  21  377.67   24.31   0
   0 -13   9  -14.10   14.42   0
   0 -13  15  215.51   24.01   0
   0  -8  -1   10.44    4.70   0
   0  -4   1 1581.40   14.84   0
   1 -10  -1    7.10    6.01   0
   1  -9   0 5122.12   43.34   0
   1  -8   1  538.32   14.09   0
   2 -11  -1  140.98   11.56   0
   2  -7   3   31.96    7.46   0
   2  -3   4   99.23    7.04   0
   2  -2   4  139.44    6.02   0
   3 -13  -3   27.51   10.09   0
   3 -11   0  228.71   13.66   0
   3   0   4 3963.32   27.80   0
   4 -15  -8   12.15   16.01   0
   4 -14  -5  495.77   25.01   0
   4 -12  -1    5.78    8.96   0
   4  -7   4   23.96    8.26   0
   4  -4   5  151.05   11.09   0
   4  -3   5   66.25    8.09   0
   5 -14  -5    8.60   13.64   0
   5 -12  -1   89.48   14.29   0
   5  -7   4  547.70   20.20   0
   5   0   4    3.40    5.11   0
   6 -11   0  213.54   19.40   0
   6 -10   1   12.18   13.18   0
   6  -1   4   29.52    6.69   0
   6   1   3   30.90    5.94   0
   7 -11  -1   29.91   12.42   0
   7 -10   0  168.96   18.48   0
   7  -9   1  309.62   21.46   0
   7  -5   3   13.28   10.43   0
   7  -1   3  147.03   12.21   0
   8  -7   1  635.98   27.47   0
   8  -4   2   12.08   10.81   0
   8  -3   2  369.93   19.75   0
   9  -7  -1   93.82   16.46   0
   9  -5   0   10.58   12.82   0
   9  -4   0  445.61   23.53   0
   9  -3   0  336.23   21.67   0
   0 -10  -4   -0.84    6.14   0
   1 -12  -5   42.98    9.70   0
   1 -11  -3   99.55    9.17   0
   1  -6   2    2.63    4.60   0
   2 -13  -5   23.74   11.83   0
   2 -12  -3   68.72   10.09   0
   2 -10   0 1970.45   31.28   0
   2  -8   2   -3.85    7.01   0
   3 -14  -6  293.33   19.65   0
   3 -12  -2   15.31   11.26   0
   3  -9   2  277.87   14.55   0
   3  -8   3   18.07    6.27   0
   3  -6   4   61.82    8.20   0
   4 -15  -9   28.79   17.35   0
   4 -13  -3  147.21   17.10   0
   4 -11   0   40.17   11.13   0
   4  -8   3  157.05   12.05   0
   4   0   4  271.69    9.38   0
   5 -13  -3  144.01   15.61   0
   5 -11   0    1.84   10.82   0
   5  -8   3  600.67   22.39   0
   5  -6   4  117.16   10.68   0
   6 -12  -2 1438.45   40.55   0
   6  -7   3   15.34    9.84   0
   6  -4   4  205.07   12.51   0
   6  -3   4   40.09    8.21   0
   6  -2   4  180.99   11.43   0
   7 -12  -3    1.74   10.47   0
   7  -7   2  485.86   22.89   0
   7  -4   3   40.56   10.81   0
   7  -3   3  804.53   24.42   0
   7  -2   3    9.57    8.17   0
   8 -10  -2  157.16   19.18   0
   8  -9  -1  110.73   16.41   0
   8  -6   1    6.76   12.87   0
   9  -8  -2   65.70   15.91   0
   9  -6  -1   66.73   15.54   0
   2  -6   3   25.31    6.78   0
   3 -14  -7  200.73   18.32   0
   3 -13  -4  602.18   22.58   0
   3  -5   4  304.15   12.03   0
   4 -14  -6   29.61   13.40   0
   4 -12  -2 1303.11   33.99   0
   4 -10   1  554.54   22.08   0
   4  -9   2 1417.57   30.92   0
   4  -6   4   50.31    8.15   0
   5 -14  -6  826.57   33.26   0
   5 -13  -4 1491.32   39.70   0
   5 -10   1   20.92    9.31   0
   5  -9   2  650.69   22.72   0
   5  -5   4   60.73    9.28   0
   5  -1   4   70.16    7.69   0
   6 -11  -1    8.72   12.96   0
   6 -10   0  219.19   17.31   0
   6  -9   1   15.14   13.30   0
   6  -8   2  247.18   17.46   0
   6  -6   3    3.62    7.82   0
   6   0   3   -2.34    8.22   0
   7 -12  -4  545.40   29.07   0
   7 -11  -2  512.73   25.22   0
   7 -10  -1  266.32   21.28   0
   7  -9   0  759.39   29.75   0
   7  -8   1  340.19   20.83   0
   7   0   2   -3.33    7.23   0
   8  -5   1   93.49   14.72   0
   8  -1   1   75.38   12.47   0
   9  -7  -2   56.32   15.58   0
   9  -5  -1   64.42   15.05   0
   0  -9  -3   34.02    5.74   0
   1 -12  -6  179.75   13.37   0
   1 -10  -2  837.61   18.94   0
   2 -13  -6  183.86   15.31   0
   2 -12  -4  186.36   12.62   0
   2 -11  -2  333.53   15.04   0
   3 -13  -5   95.58   13.48   0
   3 -11  -1   56.10   10.36   0
   3  -4   4  510.51   14.45   0
   3   1   3   -5.73    3.65   0
   4 -14  -7    4.33   13.29   0
   4 -13  -4  447.96   21.32   0
   4  -5   4   43.46    8.08   0
   4  -1   4 1098.40   18.54   0
   5 -14  -7   -1.57   14.73   0
   5 -11  -1  333.95   19.88   0
   5  -7   3  182.45   13.05   0
   5  -2   4   12.87    6.11   0
   5   1   3  233.38    9.41   0
   6 -12  -3   38.01   15.16   0
   7 -11  -3  360.25   24.48   0
   7  -5   2  170.76   14.58   0
   8 -10  -3   28.77   14.55   0
   8  -9  -2   -2.16   13.05   0
   8  -8  -1  415.35   23.17   0
   8  -4   1  107.85   13.88   0
   8  -3   1  132.98   13.08   0
   8  -2   1  162.12   14.30   0
   9  -8  -3   25.60   15.70   0
   9  -4  -1  291.92   21.56   0
   9  -3  -1   89.72   16.01   0
   0  -8  -2  465.13   11.56   0
   0  -7  -1  313.27    8.84   0
   1 -11  -4   42.02    7.95   0
   1  -8   0  118.50    7.66   0
   2 -10  -1 1817.12   29.80   0
   2  -7   2  105.85    8.95   0
   3 -14  -8    3.13   13.78   0
   3 -12  -3    8.14   10.69   0
   3  -9   1    4.86    8.39   0
   3  -8   2 1450.26   27.48   0
   3  -3   4  803.32   16.48   0
   3  -2   4 1913.58   22.32   0
   4 -13  -5   15.67   12.99   0
   4  -8   2   45.63    8.89   0
   4  -7   3  163.82   10.70   0
   4  -4   4   29.87    8.09   0
   5 -13  -5   42.80   14.46   0
   5 -10   0   25.94   11.08   0
   5  -6   3  147.65   11.43   0
   6 -11  -2   22.17   13.02   0
   6  -7   2  948.19   27.30   0
   6  -4   3  517.15   18.25   0
   6  -1   3   29.98    6.54   0
   7 -12  -5   25.30   16.02   0
   7 -10  -2   24.58   13.74   0
   7  -8   0   80.98   13.25   0
   7  -7   1  268.64   17.32   0
   7  -4   2   10.71    8.02   0
   7  -2   2    1.22    8.10   0
   7  -1   2  128.46   10.96   0
   8  -6   0  168.34   16.57   0
   9  -7  -3   48.31   15.35   0
   9  -6  -2  111.17   14.73   0
   0 -10  -5  141.90    8.17   0
   1  -4   2   46.90    4.80   0
   2 -13  -7   45.07   12.31   0
   2  -9   0   17.38    7.20   0
   2  -8   1    0.24    6.54   0
   2  -1   3  213.17    6.46   0
   3 -14  -9   89.62   16.57   0
   3 -13  -6    1.06   10.12   0
   3 -11  -2  412.87   17.82   0
   3  -6   3   86.26    8.14   0
   4 -14  -8  351.17   23.13   0
   4 -12  -3   61.29   11.43   0
   4 -10   0  220.63   13.52   0
   4  -9   1   13.77    8.97   0
   4  -6   3 1279.11   25.48   0
   4  -3   4  312.08   11.52   0
   4   1   3  108.36    6.09   0
   5 -14  -8   27.13   15.14   0
   5 -11  -2  434.04   21.73   0
   6 -12  -4 1005.75   32.86   0
   6 -10  -1   16.15    9.82   0
   6  -9   0   18.41   10.49   0
   6  -8   1  112.18   11.91   0
   6  -6   2  171.18   13.26   0
   6  -3   3  164.35   11.31   0
   6  -2   3 1221.97   24.69   0
   6   1   2   20.68    5.60   0
   7 -11  -4  249.17   20.86   0
   7  -9  -1  113.96   13.72   0
   7  -3   2  131.99   12.21   0
   8 -10  -4  272.93   19.87   0
   8  -9  -3  273.25   20.88   0
   8  -8  -2   42.82   12.88   0
   8  -5   0   51.03   12.46   0
   9  -8  -4   21.10   13.86   0
   9  -5  -2  509.63   26.62   0
   9  -4  -2   79.34   15.91   0
   1 -10  -3 1193.60   22.23   0
   1  -6   1   30.49    5.20   0
   2 -12  -5  498.41   19.10   0
   2 -11  -3 1265.94   26.68   0
   2  -3   3  900.82   14.73   0
   3 -12  -4  180.31   15.56   0
   3  -7   2   18.64    7.27   0
   4 -14  -9   54.34   15.41   0
   4 -13  -6 1539.44   38.14   0
   5 -14  -9   56.29   17.92   0
   5 -13  -6   -6.70   12.96   0
   5 -10  -1  299.65   17.77   0
   5  -7   2   87.32   10.46   0
   5  -5   3   63.73    9.06   0
   5   0   3    0.49    4.74   0
   5   2   2  283.39    9.00   0
   6 -13  -7   78.39   16.43   0
   6 -11  -3  105.48   15.08   0
   7 -10  -3   10.86   12.77   0
   7  -7   0  622.36   24.43   0
   7  -5   1   94.06   11.51   0
   8 -10  -5   48.60   14.50   0
   8  -6  -1  352.82   20.90   0
   8  -4   0  111.58   13.99   0
   8  -3   0  200.90   15.12   0
   8  -2   0  538.76   20.35   0
   9  -7  -4  372.65   24.27   0
   9  -6  -3  171.76   19.21   0
   9  -3  -2 1416.11   37.34   0
   9  -2  -2    5.16   14.40   0
  10  -4  -5    8.05   15.20   0
   0  -9  -4  318.12   10.29   0
   1 -11  -5  720.78   19.02   0
   1  -9  -2 1762.80   25.15   0
   1  -3   2  445.82    8.53   0
   2 -13  -8  368.29   18.93   0
   2 -10  -2  343.37   14.43   0
   2  -6   2   43.69    5.59   0
   2  -2   3   43.13    3.99   0
   3 -13  -7  108.28   13.85   0
   3  -9   0 2985.90   39.85   0
   3  -8   1   33.03    8.21   0
   3  -5   3   52.79    5.71   0
   3   0   3    3.01    3.43   0
   4 -12  -4 1834.57   37.60   0
   4 -10  -1    2.63    8.54   0
   4  -8   1  206.03   13.27   0
   4  -7   2 1673.60   30.07   0
   4  -5   3   14.30    6.92   0
   5 -14 -10  321.39   24.60   0
   5 -13  -7   23.79   14.86   0
   5  -9   0 1778.14   35.83   0
   5  -8   1   76.16    9.49   0
   5  -4   3   74.37    9.10   0
   5  -1   3  232.62   10.25   0
   6 -13  -8   -9.86   15.17   0
   6 -10  -2  200.30   17.45   0
   6  -9  -1   17.17   11.06   0
   6  -8   0  835.41   26.48   0
   6  -7   1   21.62    8.52   0
   6  -5   2  152.31   12.27   0
   6   0   2  355.50   13.09   0
   7 -12  -7    0.38   13.35   0
   7 -11  -5   19.19   13.29   0
   7  -9  -2  120.66   13.99   0
   7  -8  -1  305.08   18.00   0
   7  -4   1  206.80   13.62   0
   7   0   1    2.22    6.85   0
   8  -9  -4    9.13   13.53   0
   8  -8  -3   61.63   14.16   0
   8  -5  -1   24.70   12.75   0
   9  -5  -3  324.21   23.05   0
   0 -10  -6    5.09    4.69   0
   1  -8  -1  379.87   11.66   0
   2 -12  -6  372.44   16.50   0
   2 -11  -4   43.79    8.53   0
   2  -9  -1  174.42   10.81   0
   2  -7   1   51.26    7.56   0
   3 -12  -5  106.92   13.27   0
   3 -11  -3   31.39    8.74   0
   3  -4   3  466.48   13.89   0
   4 -14 -10  218.91   19.46   0
   4  -9   0   73.01    8.41   0
   4  -4   3  526.98   16.02   0
   4   0   3    4.12    4.35   0
   5 -14 -11   24.59   16.55   0
   5 -11  -3  144.12   12.96   0
   5  -6   2 1411.26   27.81   0
   5  -2   3  124.26    9.03   0
   5   3   1   91.86    5.71   0
   6 -12  -6   30.94   12.97   0
   6 -11  -4  164.75   16.61   0
   6  -6   1   13.80    8.87   0
   6  -1   2   20.79    6.69   0
   6   2   1   56.39    5.82   0
   7 -10  -4   93.40   16.13   0
   7  -3   1    9.83    9.11   0
   7  -2   1  647.22   20.54   0
   7  -1   1    6.20    7.04   0
   8 -10  -6   54.15   16.38   0
   8  -4  -1    7.09   11.71   0
   9  -7  -5   17.56   15.40   0
   9  -6  -4   15.00   13.98   0
   9  -4  -3   11.07   12.27   0
   9  -3  -3  208.04   21.43   0
  10  -4  -6   61.58   16.38   0
   0  -8  -3  108.22    6.59   0
   0  -7  -2  366.10    9.26   0
   1 -11  -6  203.42   12.38   0
   1 -10  -4  206.30   10.51   0
   3 -13  -8  101.77   14.25   0
   3  -6   2  286.37   11.15   0
   3  -3   3  284.57   10.86   0
   4 -14 -11  153.16   20.46   0
   4 -13  -8   -3.71   12.36   0
   4 -12  -5   37.24   10.32   0
   4  -6   2   20.33    7.34   0
   4  -3   3  315.92   12.15   0
   4  -1   3  122.01    7.34   0
   4   2   2  751.33   11.62   0
   5 -13  -8  496.65   25.44   0
   5 -10  -2   11.56    6.75   0
   5  -9  -1   11.02    9.59   0
   5  -8   0  109.35   12.01   0
   5  -7   1  527.42   19.10   0
   5  -5   2  679.12   19.43   0
   6 -13  -9    6.57   14.41   0
   6 -10  -3   11.20   10.56   0
   6  -7   0   30.93    9.99   0
   6  -3   2   11.98    5.55   0
   6  -2   2   33.69    9.23   0
   7 -12  -8  131.31   16.01   0
   7 -11  -6   51.00   14.51   0
   7  -8  -2   33.82   13.82   0
   7  -7  -1  377.83   18.19   0
   7  -5   0   31.72    8.90   0
   7   1   0    8.50    7.89   0
   8  -9  -5   70.22   15.54   0
   8  -8  -4  148.19   17.65   0
   8  -6  -2  146.51   14.60   0
   8  -3  -1  155.86   13.53   0
   8  -2  -1   78.30   12.88   0
   8  -1  -1   24.36   11.11   0
   9  -5  -4  323.66   22.34   0
   9  -2  -3  130.49   16.88   0
   2 -12  -7  106.96   12.43   0
   2 -10  -3  190.71   11.70   0
   3 -13  -9   31.61   12.51   0
   3 -11  -4  106.24   11.19   0
   3  -9  -1   -3.89    7.88   0
   3  -8   0  144.64   11.08   0
   3  -7   1    7.99    6.38   0
   3  -2   3  780.56   14.30   0
   4 -14 -12  875.59   33.91   0
   4 -12  -6   19.22   11.62   0
   4  -9  -1  289.48   15.82   0
   4  -8   0 3366.96   43.62   0
   4  -7   1  885.00   22.25   0
   5 -14 -12  191.76   18.76   0
   5 -13  -9   10.12   14.35   0
   5 -12  -6 1290.79   35.14   0
   5   1   2   -0.69    5.09   0
   6 -13 -10   67.87   18.12   0
   6 -12  -7   -0.98   10.09   0
   6 -11  -5   -1.15    8.99   0
   6  -9  -2  138.79   13.13   0
   6  -8  -1   55.77    8.96   0
   6  -5   1  307.89   15.29   0
   7 -12  -9  136.39   18.79   0
   7 -11  -7  136.78   17.60   0
   7 -10  -5  162.96   19.10   0
   7  -6  -1  239.35   15.51   0
   7  -4   0  123.84   12.52   0
   8 -10  -7  115.72   17.88   0
   8  -5  -2   47.19   13.28   0
   9  -7  -6  142.96   19.06   0
   9  -6  -5   75.68   16.09   0
   9  -4  -4  299.77   21.23   0
  10  -4  -7   87.46   18.91   0
   0 -10  -7    8.26    6.27   0
   0  -9  -5   99.17    6.75   0
   1  -9  -3   97.88    7.90   0
   2 -11  -5   78.60    9.48   0
   2  -9  -2  932.35   21.07   0
   2  -6   1    8.05    5.84   0
   4 -14 -13  517.56   29.38   0
   4 -13  -9    4.47   13.35   0
   4  -5   2  987.02   21.22   0
   5 -12  -7   81.86   14.76   0
   5 -10  -3   27.91   10.99   0
   5  -6   1   18.44    8.48   0
   5  -4   2  372.63   14.00   0
   5   0   2  817.08   16.15   0
   6 -13 -11   16.74   16.76   0
   6 -11  -6  420.15   23.20   0
   6 -10  -4  207.14   17.60   0
   6   1   1  548.05   14.74   0
   7  -9  -4   89.18   15.60   0
   7  -8  -3  269.22   18.85   0
   7  -7  -2  110.77   13.09   0
   7  -3   0   41.55    9.84   0
   7   0   0   84.32    9.23   0
   8 -10  -8   53.34   15.51   0
   8  -9  -6   48.09   12.61   0
   8  -7  -4   65.81   15.31   0
   8  -6  -3   23.27   11.36   0
   8  -4  -2  297.41   19.11   0
   9  -5  -5   15.89   13.96   0
   9  -3  -4  539.54   26.89   0
   9  -2  -4  283.72   20.22   0
   1 -11  -7   94.80    9.67   0
   1 -10  -5    9.92    6.05   0
   1  -8  -2  681.66   15.23   0
   1  -7  -1   85.57    6.70   0
   1  -4   1    5.20    3.74   0
   2 -12  -8    4.64    8.96   0
   2  -7   0  819.29   18.05   0
   3 -13 -10  102.33   14.84   0
   3 -12  -7   55.54   12.44   0
   3 -11  -5  125.97   11.81   0
   3 -10  -3  136.06   11.00   0
   4 -13 -10  373.30   22.08   0
   4 -12  -7   15.41   13.44   0
   4 -10  -3  113.79   11.42   0
   4  -6   1  821.91   20.54   0
   4  -4   2   40.64    7.26   0
   5 -13 -10   71.10   16.65   0
   5 -11  -5    5.24    9.24   0
   5  -9  -2  831.02   24.99   0
   5  -8  -1  449.39   19.16   0
   5  -7   0 1465.61   29.67   0
   5  -2   2  294.79   11.75   0
   5  -1   2   -2.63    5.44   0
   6  -9  -3    9.89   10.36   0
   6  -8  -2  135.90   13.77   0
   6  -7  -1    4.06    8.55   0
   6  -3   1 1471.15   28.36   0
   6   0   1    5.54    6.09   0
   7 -11  -8    7.40   14.23   0
   7 -10  -6   69.81   16.52   0
   7  -2   0  150.70   12.08   0
   7  -1   0    2.95    6.68   0
   8  -9  -7  132.26   17.92   0
   8  -3  -2    9.28   10.71   0
   8  -1  -2   77.09   12.35   0
   8   0  -2  461.28   17.58   0
   9  -7  -7    0.03   15.01   0
   9  -6  -6  283.18   21.60   0
   0  -8  -4   55.16    6.20   0
   2 -11  -6    0.14    7.07   0
   2 -10  -4   81.75    9.32   0
   2  -3   2    1.94    3.38   0
   3 -13 -11   16.61   16.85   0
   3  -6   1  497.25   14.32   0
   4 -11  -5  104.41   10.76   0
   4  -8  -1 1072.52   25.69   0
   4  -7   0  439.12   16.70   0
   4   1   2 1968.64   20.39   0
   5 -13 -11  193.48   22.30   0
   5 -12  -8    0.88   13.25   0
   5 -10  -4   80.22   12.86   0
   5  -5   1   12.13    7.60   0
   5   2   1 1005.45   16.06   0
   6 -11  -7  212.92   18.36   0
   6 -10  -5   89.44   13.54   0
   6  -2   1   54.47    9.06   0
   7 -11  -9   29.88   14.57   0
   7 -10  -7    1.45   13.21   0
   7  -9  -5  108.47   17.12   0
   7  -8  -4   51.10   13.25   0
   7  -7  -3  203.00   16.65   0
   7  -6  -2   40.86   11.06   0
   7  -4  -1   28.85   10.28   0
   8 -10  -9   56.72   15.61   0
   8  -8  -6  381.22   24.06   0
   8  -7  -5   38.94   12.89   0
   1 -11  -8    6.65    8.89   0
   1  -9  -4   20.13    5.81   0
   2 -12  -9  341.34   18.50   0
   2  -2   2  441.55    9.84   0
   3 -12  -8   67.98   11.93   0
   3 -10  -4  103.12   10.07   0
   3  -8  -1   15.95    5.79   0
   3  -7   0  911.31   20.25   0
   3  -3   2 2027.23   24.37   0
   3   1   2 5213.01   27.90   0
   4 -13 -11  142.78   16.85   0
   4 -12  -8  499.92   23.80   0
   4 -10  -4   19.35    8.69   0
   4  -3   2  522.87   14.58   0
   4   0   2 3098.39   27.13   0
   5 -13 -12 1272.16   41.25   0
   5  -9  -3  505.25   20.92   0
   5  -6   0  697.92   20.70   0
   5  -4   1  512.86   16.88   0
   6  -9  -4    7.67    9.98   0
   6  -6  -1   36.89   10.85   0
   6   2   0    8.99    5.18   0
   7  -3  -1  376.70   17.04   0
   7   1  -1   40.50    7.87   0
   8 -10 -10   29.43   14.69   0
   8  -9  -8  325.34   23.21   0
   8  -4  -3   24.03   13.42   0
   9  -6  -7   74.59   16.13   0
   9  -5  -6   -2.92   10.44   0
   9  -3  -5   10.65   10.97   0
   9  -2  -5  308.81   20.78   0
   9  -1  -5   59.93   14.06   0
   0  -9  -6   38.61    5.79   0
   0  -7  -3  449.46   10.18   0
   1 -10  -6   15.42    7.00   0
   1  -3   1   93.97    4.43   0
   2 -11  -7 1392.44   28.35   0
   2  -9  -3  848.80   19.58   0
   3 -13 -12  348.54   22.51   0
   3 -11  -6   30.64    9.62   0
   4 -13 -12  559.83   27.93   0
   4 -11  -6  781.90   24.20   0
   4  -5   1  576.06   15.88   0
   4  -1   2 1942.54   23.13   0
   5 -12  -9  157.08   16.05   0
   5 -10  -5  480.87   21.70   0
   5  -8  -2  710.77   21.98   0
   5  -7  -1  357.59   15.43   0
   6 -12 -11   -3.79   15.36   0
   6 -11  -8   -5.09   11.67   0
   6 -10  -6   43.06   11.67   0
   6  -8  -3    7.23    6.17   0
   6  -7  -2  141.18   11.15   0
   7 -11 -10   56.51   16.01   0
   7 -10  -8   81.89   17.37   0
   7  -9  -6  330.18   20.50   0
   7  -8  -5  236.29   18.04   0
   7  -2  -1    9.56    8.11   0
   7  -1  -1   31.76    7.60   0
   7   0  -1    1.36    6.82   0
   8  -8  -7   45.03   14.64   0
   8  -7  -6  187.46   18.36   0
   8  -5  -4   15.46   11.53   0
   8  -3  -3   92.53   13.91   0
   8  -2  -3  143.96   13.91   0
   9  -4  -6  170.71   18.35   0
  10  -3  -9  133.59   19.06   0
   1  -8  -3  124.73    8.06   0
   2 -12 -10   27.97   11.91   0
   2 -10  -5 2181.00   32.90   0
   2  -7  -1   -5.71    6.18   0
   2  -6   0  153.51    8.04   0
   3 -13 -13   10.87   13.96   0
   3 -12  -9   94.54   13.26   0
   3  -2   2  347.25    9.71   0
   3  -1   2 5198.99   33.19   0
   3   0   2 1712.41   17.69   0
   4 -13 -13    2.11   16.16   0
   4 -12  -9   28.83   13.56   0
   4  -8  -2  841.79   22.98   0
   4  -7  -1  206.91   12.28   0
   4  -6   0 5146.49   48.64   0
   5 -12 -10  264.41   22.05   0
   5  -5   0  326.53   14.80   0
   5   1   1   80.35    6.37   0
   6 -11  -9    2.77   11.63   0
   6  -9  -5    9.57   10.35   0
   6  -5  -1   19.06    8.66   0
   7 -11 -11  382.83   25.84   0
   7  -9  -7  426.28   24.74   0
   7  -7  -4  315.31   19.23   0
   7  -6  -3  182.84   13.77   0
   7  -4  -2  321.92   16.08   0
   8  -9  -9   97.91   14.58   0
   8  -4  -4  216.59   16.86   0
   8  -1  -3   71.81   11.29   0
   9  -6  -8   60.67   15.93   0
   9  -5  -7  109.01   14.10   0
   9  -3  -6   11.53   11.95   0
   3  -6   0  639.74   16.04   0
   4 -11  -7   12.71    8.76   0
   4  -4   1  498.99   14.09   0
   6 -12 -12  305.73   22.36   0
   6 -10  -7   16.28    9.33   0
   7 -10  -9  238.94   19.12   0
   8  -8  -8    9.21   10.80   0
   0 -14 -14  146.43   23.01   0
   0 -14  -9  129.15   24.11   0
   0 -14  -8    6.72   17.61   0
   0 -13 -20   24.35   21.64   0
   0 -13  -4  267.02   21.04   0
   0 -12 -22   15.42   21.47   0
   0  -9 -26   23.42   21.39   0
   0  -7 -27  135.57   24.47   0
   0  -6 -27   25.32   18.24   0
   0  -5 -27  316.02   26.70   0
   0  -4 -27    9.93   17.01   0
   1 -11 -18  435.00   35.67   0
   1 -11 -17  560.96   34.31   0
   1 -11  -7   95.71   16.57   0
   1 -10 -20  114.89   25.07   0
   1 -10  -4  230.15   16.51   0
   1  -9 -21  297.22   26.44   0
   1  -9  -3   99.79   12.39   0
   1  -8 -22   92.71   17.41   0
   1  -8  -2  722.81   20.85   0
   1  -7 -23  801.03   37.98   0
   1  -5 -23   11.43   19.28   0
   1  -4 -23   64.27   16.76   0
   1   0 -17   -6.27   10.71   0
   1   0  -7    9.44    5.41   0
  -1 -16 -11  127.48   27.38   0
  -1 -16  -9  181.27   26.18   0
  -1 -16  -8   23.12   25.20   0
   0 -14 -18   43.36   21.38   0
   0 -14 -17  189.90   29.53   0
   0 -14  -7  263.81   23.02   0
   0 -14  -6   11.19   19.23   0
   0 -13  -3  134.36   16.94   0
   0 -12  -1    9.52   10.19   0
   0  -8 -27  131.32   25.30   0
   1 -12 -16  426.74   32.06   0
   1 -12 -15   80.42   21.79   0
   1 -12 -14  696.68   35.29   0
   1 -12 -13   14.39   15.19   0
   1 -12 -10   16.36   15.78   0
   1 -12  -9   18.66   14.75   0
   1 -11 -19  124.90   25.82   0
   1 -11  -6  219.74   18.41   0
   1  -9 -22  177.34   22.18   0
   1  -7 -24   14.06   19.24   0
   1  -7  -1   97.48    8.90   0
   1  -6 -24  290.81   29.64   0
   1  -3 -23  131.72   17.46   0
   1  -2 -22  167.64   17.83   0
   2  -7 -15   17.93   14.81   0
   2  -7 -14  361.89   23.84   0
   2  -7 -13   65.03   16.27   0
   2  -7 -12 1566.42   42.42   0
   2  -7 -11    7.18   13.60   0
   2  -6 -15   98.09   17.77   0
   2  -6 -14 2263.66   50.68   0
   2  -6 -13   -7.34   13.35   0
   2  -6 -12  246.75   20.28   0
   2  -6 -11   -1.75   12.72   0
   2  -5 -15    6.75   13.57   0
   2  -5 -14 2303.39   49.31   0
   2  -5 -13   48.97   15.22   0
   2  -5 -12 2045.90   44.28   0
   2  -5 -11    5.38   12.02   0
   2  -4 -13  133.30   16.84   0
   0 -14  -5  364.47   25.42   0
   0 -11   1  158.95   11.92   0
   0 -10   2    5.15    6.43   0
   0  -6 -28   32.16   18.57   0
   0  -5 -28  237.16   25.44   0
   1 -12 -18  149.77   26.98   0
   1 -12 -17   96.97   24.30   0
   1 -12  -8  436.20   26.34   0
   1 -12  -7  304.71   22.15   0
   1 -11 -20   21.62   20.83   0
   1 -11  -5  772.33   28.46   0
   1 -10 -22    4.93   19.48   0
   1 -10  -3 1311.35   30.86   0
   1  -9 -23  178.90   24.84   0
   1  -9  -2 1792.55   32.49   0
   1  -8 -24   51.10   21.14   0
   1  -8  -1  352.15   14.09   0
   1  -4 -24  180.61   21.79   0
   1  -4  -1   81.17    6.46   0
   1  -1 -21   41.63   13.70   0
   1   0 -19   -4.30   10.28   0
   1   1 -14  170.55   11.81   0
   1   1 -13    7.38    6.83   0
   1   1 -12 1094.67   22.47   0
   1   1 -11  423.64   14.52   0
   2  -8 -15  412.94   26.40   0
   2  -8 -14  327.45   24.23   0
   2  -8 -12   52.01   15.76   0
   2  -8 -11   18.64   13.11   0
   2  -7 -17  139.89   19.82   0
   2  -7 -16   52.31   15.94   0
   2  -7  -9   75.64   14.66   0
   2  -6 -17   27.71   16.09   0
   2  -6 -16 2051.20   48.96   0
   2  -6  -9   10.78   11.57   0
   2  -5 -17   12.94   14.60   0
   2  -5 -16  159.92   16.60   0
   2  -5 -10  228.83   15.40   0
   2  -5  -9  101.41   13.53   0
   2  -4 -15  524.46   27.00   0
   2  -4 -14  868.28   28.94   0
   2  -4 -11   11.24   13.22   0
   0 -15 -15  596.75   39.18   0
   0 -15 -14  301.96   32.11   0
   0 -15 -13  113.09   24.21   0
   0 -15 -12  270.87   29.42   0
   0 -15 -11  434.07   31.77   0
   0 -15 -10   79.75   21.68   0
   0 -15  -9  219.21   24.32   0
   0 -13  -2   10.60   12.35   0
   0 -12   0 1232.93   28.47   0
   0  -9   3   26.93    6.30   0
   1 -13 -15   37.98   18.38   0
   1 -13 -12  143.89   21.25   0
   1 -13 -11  160.25   22.89   0
   1 -12 -19  170.20   25.55   0
   1 -12  -6  182.47   18.74   0
   1 -11 -21  197.89   25.05   0
   1 -11  -4   36.04   11.60   0
   1 -10 -23  176.87   26.73   0
   1  -7 -25   23.35   19.02   0
   1  -6 -25  312.35   25.57   0
   1  -5 -25  184.87   24.27   0
   1  -4 -25   10.52   16.16   0
   1  -3 -24  274.48   22.97   0
   1  -2 -23   25.06   15.30   0
   1  -1 -22   37.47   14.25   0
   1   1 -15   53.93    9.90   0
   1   1 -10  268.40   11.42   0
   2  -9 -15  546.43   31.43   0
   2  -9 -14   52.93   16.78   0
   2  -9 -13   31.76   15.87   0
   2  -9 -11  852.34   34.03   0
   2  -8 -17  113.09   21.04   0
   2  -8 -16   34.75   14.59   0
   2  -8  -9  505.29   25.51   0
   2  -7 -18   -5.97   17.05   0
   2  -7  -8  346.31   20.49   0
   2  -6 -19   66.34   18.07   0
   2  -6 -18   46.29   13.23   0
   2  -6  -8    7.66   10.95   0
   2  -4 -18  155.09   17.06   0
   2  -3 -16    3.02   12.85   0
   2  -3 -12 1293.73   33.09   0
   2  -3 -11  161.01   15.85   0
   0 -15  -8    2.78   18.70   0
   0 -14  -4  209.61   20.57   0
   1 -13 -17    8.66   19.49   0
   1 -13 -16  640.32   36.89   0
   1 -13 -10   67.83   18.00   0
   1 -13  -9    2.11   18.85   0
   1 -11 -22   31.90   16.77   0
   1 -10 -24   11.15   18.66   0
   1 -10  -2  868.85   24.36   0
   1  -9 -25   59.76   21.42   0
   1  -9  -1  854.80   21.80   0
   1  -7 -26   21.57   18.69   0
   1  -7   0  283.35   11.36   0
   1  -6 -26  157.07   21.91   0
   1  -5 -26   16.21   16.17   0
   1  -3 -25   -4.58   19.72   0
   1  -2 -24  -13.14   17.51   0
   1   0 -20   83.35   12.62   0
   1   1 -16   14.86    8.46   0
   2 -10 -14   -6.15   17.34   0
   2  -9 -17  138.78   22.85   0
   2  -9 -16   69.58   16.51   0
   2  -9 -10  761.61   31.66   0
   2  -9  -9   -4.43   13.83   0
   2  -8 -18   39.61   12.77   0
   2  -8  -8  236.90   19.65   0
   2  -7 -20   83.53   20.47   0
   2  -7 -19   67.76   15.77   0
   2  -7  -7   76.71   13.88   0
   2  -6  -7    6.64   11.03   0
   2  -5 -20  382.82   25.03   0
   2  -4 -19   84.03   16.14   0
   2  -3 -17  649.36   26.99   0
   2  -3 -10  287.85   18.62   0
   0 -15  -7  461.03   28.89   0
   0 -15  -6  112.56   24.27   0
   0 -14  -3  194.17   18.03   0
   0 -13  -1   20.84   11.01   0
   1 -13 -19  140.71   25.39   0
   1 -13 -18  481.57   34.24   0
   1 -13  -8   15.27   17.80   0
   1 -13  -7  109.30   20.16   0
   1 -12 -22  149.71   25.70   0
   1 -12 -21   31.92   18.25   0
   1 -12  -5   34.48   13.25   0
   1 -11 -23   11.03   15.00   0
   1 -11  -3   86.90   12.40   0
   1  -8 -26   16.12   17.35   0
   1  -4 -26  415.15   28.22   0
   1  -3  -1   55.37    4.95   0
   1  -1 -23   -8.20   13.14   0
   1   0 -21    5.71   11.56   0
   1   1 -17   16.11    9.09   0
   2 -10 -17  966.25   43.78   0
   2 -10 -15   41.11   13.00   0
   2 -10 -12   90.48   16.30   0
   2 -10 -11   -1.41   15.06   0
   2 -10 -10   72.28   16.39   0
   2  -9  -8   47.47   14.30   0
   2  -8 -20  483.22   32.61   0
   2  -8  -7  199.52   17.60   0
   2  -7  -6  354.41   18.96   0
   2  -6 -21   -0.41   13.24   0
   2  -6  -6  192.28   15.26   0
   2  -5 -21    4.61   16.59   0
   2  -3 -18 1053.68   33.60   0
   2  -3  -9  954.66   25.69   0
   2  -2 -15  135.61   15.26   0
   2  -2 -14   99.07   14.32   0
   0 -16 -12  -10.85   23.45   0
   0 -16 -11  134.44   25.50   0
   0 -10   3    1.70    5.83   0
   0  -8   4   58.94    5.32   0
   1 -14 -14  523.79   35.84   0
   1 -14 -13   84.59   22.94   0
   1 -14 -12   12.29   20.26   0
   1 -14 -11  192.51   26.06   0
   1 -13 -20  127.53   25.36   0
   1 -12  -4   16.10   10.82   0
   1  -9 -26  110.70   23.43   0
   1  -8 -27    3.05   18.72   0
   1  -8   0  125.79    8.88   0
   1  -7 -27  285.85   28.43   0
   1  -5 -27   59.43   20.18   0
   1  -3 -26   78.24   19.20   0
   1  -2 -25   93.39   18.17   0
   1   1 -18  678.61   21.48   0
   2 -11 -16  336.01   31.12   0
   2 -11 -15  746.46   38.66   0
   2 -11 -14  329.04   29.27   0
   2 -11 -13    7.50   17.70   0
   2 -11 -12   73.91   19.23   0
   2 -10 -19   14.05   20.50   0
   2 -10 -18  385.94   29.62   0
   2 -10  -9 1193.76   37.41   0
   2  -9 -20   35.78   19.70   0
   2  -8 -21  309.89   28.93   0
   2  -8  -6  141.63   15.83   0
   2  -5 -22  202.02   23.30   0
   2  -4 -21    7.15   14.45   0
   2  -3 -20  117.57   17.28   0
   2  -3  -8   10.57   10.96   0
   2  -2 -16 1539.87   36.17   0
   2  -2 -11 1072.79   27.59   0
   0 -16 -10   73.85   23.39   0
   0 -16  -9  381.66   31.83   0
   1 -14 -18  160.10   28.68   0
   1 -14 -17  120.14   20.71   0
   1 -14 -10    0.16   15.35   0
   1 -14  -9  105.34   22.18   0
   1 -11  -2   61.59   10.32   0
   1 -10  -1   -4.06    7.38   0
   1  -9   0 4815.93   45.91   0
   1  -4 -27   88.32   20.70   0
   1  -4   0  181.40    6.88   0
   1   1 -19    9.45   10.98   0
   2 -11 -18    5.63   21.44   0
   2 -11 -17   -7.87   21.25   0
   2 -11 -11  827.80   35.06   0
   2 -10 -20  167.99   26.22   0
   2  -9 -22  166.02   25.26   0
   2  -9 -21  105.33   20.17   0
   2  -8 -22  249.31   24.03   0
   2  -7 -23   -4.61   18.74   0
   2  -7  -5    2.00   10.40   0
   2  -6 -23   63.09   21.09   0
   2  -6  -5   66.70   11.41   0
   2  -4 -22  517.26   30.99   0
   2  -2 -18  439.04   22.96   0
   2  -2 -10  378.68   16.54   0
   0 -16  -8   11.74   20.76   0
   1 -14  -8  353.37   26.27   0
   1 -13  -5   -1.33   12.27   0
   1 -12  -3  291.18   17.33   0
   1  -7 -28  207.27   26.87   0
   1  -6 -28    4.80   17.72   0
   1  -5 -28    2.85   17.81   0
   2 -12 -16 1102.68   47.46   0
   2 -12 -15  -11.94   19.02   0
   2 -12 -14   26.74   17.93   0
   2 -11 -20  189.76   30.19   0
   2 -11 -19  555.70   39.07   0
   2 -11  -8  255.09   20.53   0
   2 -10 -22   -6.63   19.78   0
   2 -10 -21  590.41   36.44   0
   2  -9 -23  242.52   28.33   0
   2  -7 -24   84.47   23.21   0
   2  -6 -24   65.53   21.14   0
   2  -5 -23   16.24   16.27   0
   2  -5  -5  117.06    9.61   0
   2  -4 -23   37.62   18.42   0
   2  -2 -19  476.96   24.53   0
   2  -2  -9 1042.82   23.97   0
   2  -1 -15   90.30   13.18   0
   2  -1 -14 1022.07   28.05   0
   2  -1 -13  151.42   13.78   0
   0  -9   4  340.56   10.34   0
   1 -15 -15   55.37   27.04   0
   1 -15 -14   32.04   24.89   0
   1 -15 -13  451.15   33.38   0
   1 -15 -12   -1.57   22.33   0
   1 -15 -11   74.80   22.67   0
   1 -14  -7  189.96   20.72   0
   1 -13  -4  239.43   17.92   0
   1 -11  -1 1415.20   29.36   0
   1 -10   0    4.02    9.41   0
   1  -8   1  518.22   14.63   0
   1  -7   1  958.74   17.00   0
   2 -12 -19   -1.95   21.09   0
   2 -12 -18  966.71   48.02   0
   2 -12 -10   27.07   15.66   0
   2 -11 -21    2.65   19.79   0
   2 -11  -7 1491.48   41.04   0
   2 -10 -23  189.41   26.51   0
   2 -10  -6   35.42   12.76   0
   2  -9  -5    3.91    9.93   0
   2  -8 -24    1.46   20.40   0
   2  -7  -4 1855.47   32.47   0
   2  -6  -4 1343.72   26.88   0
   2  -3 -22  272.49   21.97   0
   2  -2 -20   22.79    9.35   0
   2  -2  -8   75.07   11.34   0
   2  -1 -17  116.50   14.27   0
   2  -1 -16  316.43   18.70   0
   2  -1 -12  245.53   15.28   0
   1 -15 -10   38.21   20.74   0
   1 -15  -9  203.73   24.92   0
   1 -14  -6  190.06   21.03   0
   1 -12  -2   84.49   11.91   0
   1  -6 -29  155.30   24.58   0
   1  -5   1 4656.33   30.88   0
   2 -13 -16  421.39   36.45   0
   2 -13 -15   48.55   20.98   0
   2 -12 -20   -4.49   21.05   0
   2 -12  -9  322.37   25.43   0
   2 -11 -22   34.46   21.61   0
   2 -10 -24   48.21   22.42   0
   2  -9  -4  431.90   19.13   0
   2  -8 -25    0.25   20.18   0
   2  -7 -25  207.66   21.97   0
   2  -6 -25    1.77   18.60   0
   2  -5 -25    3.10   18.68   0
   2  -4 -24 1102.28   41.10   0
   2  -3 -23  230.75   22.43   0
   2  -2 -21  257.74   19.42   0
   2  -1 -18  126.50   15.24   0
   1 -15  -8   77.68   20.44   0
   1 -14  -5  164.18   19.73   0
   1 -13  -3   17.52   13.95   0
   1  -9   1  189.08   10.75   0
   1   2 -15   18.28    8.26   0
   1   2 -14  149.16   10.66   0
   2 -13 -19   16.76   22.07   0
   2 -13 -18  126.54   26.95   0
   2 -13 -17   11.43   16.60   0
   2 -13 -12   70.02   17.30   0
   2 -13 -11   28.29   18.86   0
   2 -13 -10   10.52   18.99   0
   2 -12 -22   18.33   20.33   0
   2 -12 -21  280.60   31.95   0
   2 -12  -8   -5.18   12.11   0
   2 -11 -23  440.69   36.30   0
   2 -11  -6    5.54    7.89   0
   2  -9 -25  139.49   24.64   0
   2  -8 -26   30.65   19.93   0
   2  -7 -26   45.21   21.14   0
   2  -6 -26   95.86   23.79   0
   2  -6  -3   10.71    7.43   0
   2  -4 -25   78.88   19.49   0
   2  -3 -24   81.72   18.53   0
   2  -2 -22   -3.16   13.50   0
   2  -2  -7  563.00   17.44   0
   2  -1 -20   41.75   15.60   0
   2  -1 -19  124.78   14.58   0
   3  -8 -17    8.49   18.52   0
   3  -8 -16   87.34   21.05   0
   3  -8 -15   99.31   18.46   0
   3  -8 -14   30.60   15.51   0
   3  -8 -13   -3.43   14.22   0
   3  -7 -17   92.60   20.22   0
   3  -7 -16   45.78   18.14   0
   3  -7 -14  112.26   18.27   0
   3  -7 -13   77.65   17.00   0
   3  -6 -17  147.37   21.67   0
   3  -6 -16   19.71   16.79   0
   3  -6 -15  315.40   24.21   0
   3  -6 -14  443.30   26.75   0
   3  -6 -13   99.85   17.85   0
   1 -16 -12   50.81   26.13   0
   1 -15  -7  299.91   26.21   0
   1 -14  -4    5.40   17.03   0
   1 -12  -1   16.97    8.51   0
   1 -11   0  741.02   21.03   0
   1   2 -16    2.77    8.52   0
   1   2 -13   40.73    6.37   0
   2 -13 -20  170.90   30.44   0
   2 -13  -9   17.93   19.38   0
   2 -12  -7  117.81   17.08   0
   2 -11  -5   73.37   14.82   0
   2 -10  -4   94.36   12.73   0
   2  -9 -26   18.21   22.00   0
   2  -8  -3   -2.68    5.87   0
   2  -7 -27   16.86   21.40   0
   2  -5 -26  724.87   36.62   0
   2  -3  -5 1292.66   22.92   0
   2  -2 -23  873.56   34.21   0
   2  -1  -9  397.43   15.72   0
   3  -9 -18  506.11   34.87   0
   3  -9 -17   31.44   21.12   0
   3  -9 -16  145.47   23.00   0
   3  -9 -15    7.87   16.52   0
   3  -9 -14   59.12   19.60   0
   3  -9 -13   18.70   18.18   0
   3  -9 -12  324.70   25.76   0
   3  -8 -19   -1.13   19.68   0
   3  -8 -18  298.19   28.99   0
   3  -8 -11   49.00   15.74   0
   3  -7 -19   42.62   20.52   0
   3  -7 -18   88.77   18.12   0
   3  -7 -12   48.18   11.98   0
   3  -7 -11   15.98   13.52   0
   3  -6 -19   41.56   20.67   0
   3  -6 -18   15.58   16.16   0
   3  -6 -11  439.06   24.17   0
   3  -5 -17    7.63   15.80   0
   3  -5 -15  147.03   20.27   0
   3  -5 -12  420.75   23.86   0
   1 -16 -11  343.34   33.09   0
   1 -16 -10  241.70   29.20   0
   1 -15  -6  384.67   27.78   0
   1 -13  -2    7.22   11.14   0
   1 -10   1 1965.37   30.35   0
   1   2 -12 1349.32   20.66   0
   2 -14 -15   -4.42   18.95   0
   2 -14 -14   12.65   17.48   0
   2 -14 -13  168.63   25.28   0
   2 -14 -12   21.54   24.06   0
   2 -14 -11   32.62   20.67   0
   2 -13  -8  395.82   28.39   0
   2 -12  -6  396.72   24.12   0
   2  -6 -27   35.18   19.39   0
   2  -5 -27    0.25   18.62   0
   2  -5  -3  139.44    8.64   0
   2  -4 -26   25.64   18.11   0
   2  -3 -25  138.88   21.99   0
   2  -2  -6   50.95    8.67   0
   2  -1 -21   76.72   15.15   0
   2   0 -17    8.13   12.77   0
   2   0 -16  983.02   27.73   0
   2   0 -15    1.17    9.94   0
   2   0 -14  273.05   15.88   0
   2   0 -13   -1.69    8.84   0
   3 -10 -18   41.09   24.47   0
   3 -10 -17   21.94   21.54   0
   3 -10 -16   94.70   22.05   0
   3 -10 -15   45.51   22.34   0
   3 -10 -14  260.23   27.88   0
   3 -10 -13    5.83   18.13   0
   3 -10 -12  226.47   25.40   0
   3  -9 -20  526.17   37.09   0
   3  -9 -19   -7.19   21.32   0
   3  -9 -11   37.20   15.58   0
   3  -8 -21    0.80   18.22   0
   3  -8 -20   42.96   16.17   0
   3  -8 -10 1065.70   35.60   0
   3  -7 -20  477.60   29.34   0
   3  -7 -10  359.83   23.13   0
   3  -6 -21   63.56   18.55   0
   3  -6 -10  114.16   15.95   0
   3  -5 -20   11.06   15.15   0
   3  -5 -11  974.16   31.78   0
   3  -4 -18  601.75   29.74   0
   3  -4 -15   15.04   16.36   0
   1 -16  -9   39.68   21.39   0
   1 -14  -3  189.01   18.04   0
   1  -8   2  793.18   15.87   0
   1  -7   2   11.31    4.48   0
   2 -14 -10   22.61   21.59   0
   2 -13  -7   64.13   17.39   0
   2 -12  -5  520.78   25.02   0
   2 -11  -4   37.58   12.19   0
   2 -10  -3  198.20   14.58   0
   2  -8  -2 1163.46   24.42   0
   2  -7 -28   37.58   23.23   0
   2  -7  -2   79.30    8.75   0
   2  -6 -28   10.91   19.82   0
   2  -4 -27   95.86   21.20   0
   2  -3 -26  632.93   33.18   0
   2  -2 -24  579.20   30.50   0
   2  -1 -22   19.87   12.47   0
   2  -1  -8  376.85   14.32   0
   2   0 -18  599.99   24.33   0
   2   0 -12  140.02   11.35   0
   3 -11 -18  295.49   33.55   0
   3 -11 -17  143.96   27.75   0
   3 -11 -16  416.35   33.71   0
   3 -11 -15    2.79   19.54   0
   3 -11 -14   -5.48   19.07   0
   3 -11 -13   23.65   18.43   0
   3 -10 -20  111.19   26.75   0
   3 -10 -19  123.22   22.34   0
   3 -10 -11  100.98   19.32   0
   3  -9 -21   28.57   20.30   0
   3  -9 -10   48.47   12.25   0
   3  -9  -9    8.77   13.26   0
   3  -8 -22  245.96   27.65   0
   3  -8  -9   24.31   12.90   0
   3  -7  -9  748.93   27.41   0
   3  -6 -22   21.82   19.00   0
   3  -6  -9  178.61   16.88   0
   3  -5 -21   15.91   15.59   0
   3  -5 -10  211.97   17.84   0
   3  -4 -19   45.69   17.71   0
   3  -4 -12  695.00   28.35   0
   1 -16  -8  170.27   24.62   0
   1 -13  -1   14.45    9.98   0
   1 -12   0   74.12   10.41   0
   1 -11   1    8.07    8.69   0
   1  -9   2 1233.43   20.86   0
   2 -15 -15  173.71   29.39   0
   2 -15 -14   96.63   25.58   0
   2 -15 -13   10.78   22.32   0
   2 -14  -9   41.59   19.06   0
   2 -13  -6  203.74   19.68   0
   2  -5 -28   11.50   18.85   0
   2  -3  -4  933.44   18.51   0
   2  -2 -25   42.53   17.89   0
   2  -1 -23   67.37   16.00   0
   2   0 -19    7.83   12.09   0
   2   0 -11    0.98    7.69   0
   3 -11 -20    5.87   21.62   0
   3 -11 -19    9.47   22.11   0
   3 -11 -12  137.29   21.91   0
   3 -11 -11  355.87   28.01   0
   3 -10 -21   14.49   16.44   0
   3 -10 -10  361.76   23.94   0
   3 -10  -9   51.28   15.15   0
   3  -9 -23   -9.12   19.00   0
   3  -9 -22  -12.73   15.70   0
   3  -9  -8  575.64   26.65   0
   3  -7 -23   -2.41   19.89   0
   3  -6 -23   65.48   25.43   0
   3  -6  -8   48.06   12.65   0
   3  -5 -22  139.32   23.57   0
   3  -5  -9   17.13   11.31   0
   3  -4 -20    6.16   10.54   0
   3  -4 -11   17.32   10.25   0
   3  -4 -10  152.64   15.82   0
   3  -3 -18  964.23   34.78   0
   3  -3 -17  115.48   17.27   0
   3  -3 -16 2455.80   50.99   0
   3  -3 -13   47.73   15.35   0
   2 -15 -12   42.66   22.82   0
   2 -15 -11  176.95   26.97   0
   2 -14  -8   -9.54   16.00   0
   2 -12  -4  183.33   16.17   0
   2 -11  -3 1318.98   31.58   0
   2 -10  -2  341.81   15.87   0
   2  -6 -29   -6.12   19.50   0
   2  -2  -5  923.02   17.95   0
   2  -1  -7  154.03    9.71   0
   3 -12 -19   41.07   23.76   0
   3 -12 -18  148.05   27.01   0
   3 -12 -17   11.37   16.02   0
   3 -12 -16   69.71   19.32   0
   3 -12 -15   21.12   16.08   0
   3 -12 -14  858.37   43.28   0
   3 -12 -13   87.50   22.21   0
   3 -11 -22   21.87   20.03   0
   3 -11 -21  201.43   29.20   0
   3 -10 -23   79.93   24.25   0
   3  -8 -24    2.42   21.60   0
   3  -8  -7   70.93   14.49   0
   3  -7 -24    6.95   20.79   0
   3  -7  -7   33.06   11.92   0
   3  -6 -24   -2.10   22.03   0
   3  -5  -8  114.76   12.94   0
   3  -4 -22  405.31   28.83   0
   3  -3 -20   13.54   15.19   0
   3  -3 -19  491.47   27.92   0
   3  -3 -12  577.46   25.16   0
   3 -12 -20   36.61   17.41   0
   3  -9  -7   -9.57    8.31   0
   3  -4  -9 1342.09   30.56   0
  -6 -13  -4   17.00   13.65   0
  -6 -11  -5  191.74   19.64   0
  -6  -7  -5   -2.19    8.95   0
  -5  -6  -6   33.17    8.54   0
  -5  -4  -5  247.34   11.74   0
  -5  -2  -3  140.94    8.68   0
  -4 -15  -5  193.63   18.14   0
  -4 -12  -7   12.39    9.72   0
  -4  -6  -7  945.34   22.87   0
  -4  -3  -5   57.66    7.12   0
  -4  -2  -4  414.37   11.76   0
  -3 -16  -4   20.33   14.07   0
  -3 -14  -6  113.05   18.60   0
  -3 -13  -7   73.72   12.53   0
  -3 -10  -8   34.56   10.92   0
  -3  -9  -8 2219.20   39.42   0
  -3  -8  -8   75.97   10.76   0
  -2 -14  -6   -0.41   12.76   0
  -2 -13  -7  132.37   13.79   0
  -2 -10  -8  846.00   25.69   0
  -2  -9  -8   29.39    9.58   0
  -2  -8  -8  139.13   11.97   0
  -2  -7  -8  543.20   17.17   0
  -2  -5  -7  190.57   11.25   0
  -1 -16  -4  541.04   26.57   0
  -1 -14  -6    6.65    9.24   0
  -1 -12  -7   12.57   10.99   0
   0 -17  -1   26.73   15.68   0
   0 -15  -4  170.24   19.19   0
   0 -14  -5  367.73   20.93   0
   0 -10  -7   10.47    7.73   0
   0  -9  -7   33.91    9.00   0
   0  -8  -7   13.24    7.64   0
   1 -16  -1   62.19   14.97   0
   1 -12  -5   47.07   10.37   0
   2 -14  -1   31.97   12.39   0
   2 -13  -2  130.74   14.76   0
   2  -6  -3    0.44    4.20   0
  -7 -11  -3   -6.69   13.90   0
  -7 -10  -3  136.47   16.97   0
  -7  -7  -3  292.51   17.44   0
  -6 -10  -5   82.69   15.01   0
  -6  -9  -5   31.13   11.71   0
  -6  -8  -5  117.90   13.91   0
  -6  -5  -4    7.05    7.21   0
  -5 -11  -6    2.25   10.45   0
  -5  -7  -6    9.36    9.16   0
  -5  -3  -4   31.87    7.10   0
  -4 -14  -5   16.55   13.25   0
  -4 -13  -6  902.06   32.72   0
  -4 -11  -7  247.72   16.22   0
  -4 -10  -7  109.77   13.33   0
  -4  -7  -7  325.88   14.95   0
  -3 -15  -5  107.51   15.62   0
  -3 -12  -7  126.02   15.62   0
  -2 -16  -4  438.58   24.35   0
  -2 -15  -5  218.84   20.37   0
  -1 -17  -2  359.55   26.18   0
  -1 -13  -6  205.12   16.95   0
  -1 -11  -7 1071.42   28.69   0
  -1  -6  -7  379.27   13.40   0
  -1  -3  -5   57.54    6.29   0
  -1  -2  -4    8.81    3.91   0
   0  -4  -5 2473.91   24.40   0
   1 -15  -2   42.27   13.29   0
   1 -14  -3  202.78   16.84   0
   1 -13  -4  208.77   16.25   0
   1 -11  -5  721.40   21.25   0
   2 -11  -3 1310.41   27.04   0
  -7 -12  -2   20.28   16.57   0
  -7  -9  -3  196.96   17.20   0
  -6 -12  -4  245.05   18.54   0
  -6  -4  -3  554.68   16.97   0
  -5 -14  -4  154.74   16.96   0
  -5 -10  -6   31.41   10.44   0
  -5  -9  -6   10.78   10.65   0
  -5  -8  -6  266.20   16.10   0
  -5  -5  -5    5.48    6.82   0
  -4 -15  -4   93.30   16.98   0
  -4 -12  -6   48.82   12.87   0
  -4  -5  -6    7.26    6.62   0
  -3 -13  -6   -7.82   13.72   0
  -3 -11  -7  135.57   14.40   0
  -3  -6  -7  103.08   10.15   0
  -2 -13  -6   41.56   12.64   0
  -2  -6  -7   12.63    7.93   0
  -2  -4  -6  502.35   14.15   0
  -1 -16  -3  183.54   17.40   0
  -1 -14  -5   45.09   12.83   0
  -1 -10  -7   65.78    9.89   0
  -1  -7  -7  462.77   15.64   0
   0 -17   0   -8.25   17.44   0
   0 -16  -2  139.67   16.12   0
   0 -14  -4  211.36   17.22   0
   0 -13  -5   36.45   10.49   0
   0  -6  -6   17.86    6.91   0
   0  -3  -4  192.01    7.09   0
   1 -16   0   68.87   16.04   0
   1 -12  -4    7.14    8.93   0
   1 -10  -5    1.36    7.12   0
   1  -9  -5 1121.10   23.25   0
   1  -8  -5  176.05   10.29   0
   2 -12  -2  380.79   16.79   0
   2 -10  -3  187.28   11.28   0
   2  -7  -3    5.67    5.22   0
  -7 -11  -2  134.00   18.86   0
  -6 -13  -3   30.19   11.43   0
  -6 -11  -4   55.94   14.94   0
  -6  -6  -4    2.41    7.38   0
  -4 -13  -5   77.56   15.55   0
  -4 -11  -6  327.99   19.59   0
  -3 -16  -3   68.26   13.30   0
  -3 -15  -4    9.73   13.74   0
  -3 -14  -5  312.83   21.02   0
  -3 -10  -7   68.32   12.23   0
  -3  -9  -7   32.13    9.71   0
  -3  -8  -7   27.63    8.28   0
  -3  -7  -7  703.97   20.85   0
  -3  -3  -5 1270.61   19.50   0
  -3  -1  -3   -0.92    3.18   0
  -2 -16  -3  144.76   16.36   0
  -2 -14  -5    9.09   12.30   0
  -2 -10  -7 1323.44   31.22   0
  -2  -7  -7    5.11    7.41   0
  -1 -17  -1    3.50   15.44   0
  -1 -12  -6   60.30   12.51   0
  -1  -9  -7 1165.60   25.85   0
   0 -10  -6    9.98    7.61   0
   0  -9  -6   40.33    9.56   0
   0  -7  -6  433.78   14.43   0
   1 -15  -1  445.40   23.23   0
   1 -14  -2  105.37   14.12   0
   1 -13  -3   24.06   11.04   0
   2 -13  -1  104.80   13.92   0
   2  -9  -3  789.02   18.89   0
   2  -8  -3    7.01    5.56   0
  -7 -12  -1    7.89   17.56   0
  -7 -10  -2  218.39   19.75   0
  -7  -7  -2  470.46   21.49   0
  -6 -12  -3  180.69   19.48   0
  -6 -10  -4   16.16    9.91   0
  -6  -9  -4  247.37   17.28   0
  -6  -8  -4  363.07   18.89   0
  -6  -7  -4  138.46   12.05   0
  -6  -3  -2   17.07    6.38   0
  -5 -14  -3   17.72   12.56   0
  -5 -11  -5  287.49   17.54   0
  -5  -6  -5   29.43    8.34   0
  -5  -4  -4  327.54   12.66   0
  -4 -15  -3    5.73   13.82   0
  -4 -14  -4  830.64   32.24   0
  -4 -10  -6   38.73   11.05   0
  -4  -6  -6  313.23   14.27   0
  -4  -4  -5  157.10    9.40   0
  -3 -12  -6  316.83   18.60   0
  -3  -2  -4 1966.99   21.25   0
  -2 -12  -6   37.44   12.15   0
  -2  -9  -7  233.07   13.20   0
  -2  -8  -7  493.76   16.99   0
  -2  -3  -5    0.70    3.63   0
  -2  -2  -4  144.86    6.51   0
  -1 -16  -2  351.54   24.25   0
  -1 -15  -3  139.89   16.57   0
  -1 -13  -5   40.78   10.91   0
  -1 -11  -6  543.45   20.80   0
   0 -17   1   41.45   17.34   0
   0 -16  -1  337.17   20.88   0
   0 -15  -2   63.86   15.07   0
   0  -8  -6   79.22    7.62   0
   1 -16   1  237.48   20.66   0
   1 -11  -4   47.99    8.96   0
   2 -11  -2  329.20   15.21   0
  -7  -9  -2  322.98   19.87   0
  -7  -8  -2  489.86   22.61   0
  -6 -13  -2   14.36   13.72   0
  -6 -11  -3   -3.29   14.09   0
  -6  -5  -3   75.90    9.15   0
  -5 -10  -5  173.80   14.63   0
  -5  -9  -5  488.12   21.11   0
  -5  -8  -5   28.89    9.32   0
  -5  -7  -5  167.60   13.53   0
  -4 -12  -5  158.09   15.89   0
  -4  -9  -6  120.21   12.05   0
  -4  -7  -6  328.22   13.81   0
  -3 -16  -2  425.94   25.77   0
  -3 -15  -3  479.08   27.05   0
  -3 -14  -4   15.93   14.72   0
  -3 -13  -5   15.58   10.42   0
  -3 -11  -6   17.82   10.59   0
  -2 -16  -2  120.68   15.49   0
  -2 -15  -3   27.51   13.35   0
  -2 -14  -4    2.83   12.05   0
  -2 -13  -5   78.55   14.72   0
  -2 -11  -6    2.37    8.96   0
  -2  -5  -6 1319.21   22.90   0
  -1 -10  -6   37.52    9.16   0
   0 -14  -3  188.79   15.01   0
   1 -15   0  814.23   29.58   0
   1 -12  -3  302.40   16.00   0
   1 -10  -4  195.04   11.94   0
   1  -4  -3   29.79    4.03   0
   2 -13   0   39.29   11.89   0
   2 -12  -1  575.55   20.05   0
   2 -10  -2  353.26   14.06   0
   2  -6  -2 2964.41   26.73   0
  -7 -11  -1   47.33   15.16   0
  -6 -10  -3   51.08   13.50   0
  -5 -15  -1   22.40   13.73   0
  -5 -14  -2   80.28   15.64   0
  -5 -13  -3   33.06   13.36   0
  -5  -3  -3  713.70   16.56   0
  -4 -15  -2   18.69   13.54   0
  -4 -14  -3  143.14   18.31   0
  -4 -13  -4   51.75   13.53   0
  -4 -11  -5   41.70   11.74   0
  -4  -5  -5  524.06   15.67   0
  -4  -3  -4  294.75   10.83   0
  -3 -12  -5   71.53   13.22   0
  -3 -10  -6   -0.79    8.60   0
  -3  -9  -6  212.40   14.20   0
  -3  -6  -6   41.30    8.54   0
  -2 -10  -6    3.95    9.16   0
  -2  -6  -6  170.08   10.80   0
  -1 -17   1   66.83   18.01   0
  -1 -16  -1  238.54   21.05   0
  -1 -15  -2 1196.07   35.31   0
  -1 -13  -4    7.39   10.68   0
  -1 -12  -5  607.75   22.39   0
  -1  -9  -6   18.10    8.19   0
  -1  -8  -6   10.28    7.16   0
  -1  -7  -6  474.44   15.80   0
  -1  -4  -5   83.76    6.30   0
   0 -17   2   33.91   17.59   0
   0 -16   0  120.19   14.43   0
   0 -15  -1  288.26   20.55   0
   0 -12  -4  325.35   16.27   0
   0 -10  -5  140.41   11.24   0
   0  -6  -5 1873.64   24.71   0
   1 -16   2  347.33   23.23   0
   1 -14  -1   81.66   13.46   0
   1 -13  -2    0.81   10.03   0
   1  -9  -4   29.05    6.89   0
   1  -8  -4  916.69   18.96   0
   2  -9  -2  893.01   19.43   0
   2  -7  -2   72.86    7.32   0
   3  -9   1   12.01    6.64   0
  -7 -12   0  971.09   35.41   0
  -7 -10  -1   55.34   14.85   0
  -6 -14   0   12.54   16.10   0
  -6 -13  -1   84.12   17.17   0
  -6 -12  -2   -7.44   10.05   0
  -6  -9  -3    4.41   10.99   0
  -6  -8  -3  129.03   13.50   0
  -6  -7  -3   -2.52    8.41   0
  -6  -6  -3    6.97    7.39   0
  -6  -4  -2   43.17    8.34   0
  -5 -10  -4  282.84   17.26   0
  -5  -5  -4   65.43    8.26   0
  -5  -2  -2  294.68    9.90   0
  -5  -1  -1   76.12    5.77   0
  -4 -12  -4  177.18   16.60   0
  -4 -10  -5  181.77   14.14   0
  -4  -2  -3  143.33    7.53   0
  -4  -1  -2 2015.99   19.49   0
  -3 -16  -1  236.17   19.85   0
  -3 -15  -2  130.15   18.41   0
  -3 -14  -3   11.42   14.08   0
  -3 -13  -4  238.02   20.49   0
  -3  -8  -6  115.81   11.32   0
  -2 -17   1   58.12   18.53   0
  -2 -16  -1  114.21   18.01   0
  -2 -15  -2  651.33   28.69   0
  -2 -13  -4  564.58   25.13   0
  -2 -12  -5  187.64   13.84   0
  -2  -9  -6   73.63   10.47   0
  -2  -8  -6   13.76    8.18   0
  -2  -7  -6  238.09   12.44   0
  -2  -4  -5  806.25   16.39   0
  -1 -11  -5    7.31    9.06   0
   0 -16   1  373.51   23.19   0
   0 -14  -2  465.19   22.28   0
   0 -13  -3  123.69   14.33   0
   0  -9  -5   94.78   10.13   0
   0  -7  -5  334.60   12.66   0
   0  -4  -4  258.36    8.64   0
   1 -15   1  235.15   18.92   0
   1 -11  -3   92.83   10.45   0
   2 -11  -1  151.22   11.27   0
   2  -8  -2 1165.99   20.51   0
   3  -8   1   29.53    6.13   0
   3  -7   1    4.31    4.65   0
  -7 -11   0  134.83   17.33   0
  -7  -9  -1  275.47   19.60   0
  -7  -8  -1  347.09   20.08   0
  -7  -7  -1  301.31   17.96   0
  -6 -11  -2   34.61   14.05   0
  -5 -15   0  424.18   26.77   0
  -5 -14  -1    5.79   12.97   0
  -5 -13  -2   80.41   14.53   0
  -5  -9  -4   93.39   13.66   0
  -5  -6  -4  109.87   10.47   0
  -4 -15  -1  122.03   17.66   0
  -4 -14  -2   58.03   14.57   0
  -4 -13  -3    9.17   12.22   0
  -4  -9  -5  213.38   13.81   0
  -4  -6  -5  117.45    9.83   0
  -3 -11  -5   23.43    7.99   0
  -1 -17   2   76.48   19.83   0
  -1 -16   0   68.99   16.18   0
  -1 -10  -5 1538.74   30.82   0
  -1  -3  -4  446.63   10.42   0
   0 -17   3  141.65   18.61   0
   1 -16   3  145.90   18.49   0
   1 -14   0  144.36   14.38   0
   1 -13  -1    8.61   10.23   0
   1 -12  -2   96.12   11.60   0
   1 -10  -3 1243.60   24.85   0
   2 -13   1   21.54   10.82   0
   2 -12   0 1350.30   28.94   0
  -7 -12   1  121.81   22.15   0
  -7 -10   0  175.97   18.16   0
  -6 -14   1   19.20   16.15   0
  -6 -13   0  378.59   24.45   0
  -6 -12  -1   69.12   14.80   0
  -6 -10  -2   54.45   13.77   0
  -6  -5  -2  155.46   10.40   0
  -6  -3  -1 1292.15   21.36   0
  -5  -8  -4   81.65    9.41   0
  -5  -4  -3   67.87    7.65   0
  -4 -11  -4  161.41   15.25   0
  -4  -4  -4   30.54    6.35   0
  -3 -16   0  193.18   18.73   0
  -3 -15  -1   29.93   14.65   0
  -3 -13  -3   33.50   13.83   0
  -3 -12  -4  117.98   14.42   0
  -3 -10  -5  172.03   13.39   0
  -3  -5  -5   16.54    6.45   0
  -3  -3  -4  820.97   15.07   0
  -2 -17   2  864.34   35.99   0
  -2 -16   0 1008.47   35.66   0
  -2 -15  -1  173.61   17.53   0
  -2 -12  -4   32.45   11.75   0
  -2 -10  -5  391.47   17.52   0
  -1 -15  -1  216.98   17.62   0
  -1 -13  -3    0.75    9.80   0
  -1  -9  -5   62.43    9.17   0
   0 -17   4  161.75   20.02   0
   0 -16   2  151.85   19.13   0
   0 -15   0   -7.29   12.95   0
   0 -14  -1  305.22   19.51   0
   0 -13  -2    9.15    8.69   0
   0 -12  -3  145.06   12.25   0
   0 -10  -4    4.49    7.34   0
   1 -15   2 1227.99   34.67   0
   2 -10  -1 1819.71   28.24   0
  -7  -9   0  691.10   26.63   0
  -6  -9  -2  679.01   24.48   0
  -6  -6  -2  164.68   11.31   0
  -5 -15   1   -6.95   15.55   0
  -5 -14   0   45.41   13.64   0
  -5 -13  -1   -6.52   11.16   0
  -5 -10  -3  561.75   22.62   0
  -4 -15   0  110.01   17.22   0
  -4 -12  -3    5.47   10.29   0
  -4 -10  -4   42.01   10.52   0
  -3 -16   1  107.91   17.61   0
  -3 -14  -2   44.76   12.48   0
  -3 -11  -4   10.17    9.57   0
  -3  -9  -5    5.06    5.39   0
  -3  -8  -5   83.24   10.07   0
  -3  -7  -5   -3.49    7.28   0
  -3  -6  -5  762.90   18.89   0
  -2 -13  -3   16.73   11.71   0
  -2  -9  -5 1196.22   27.09   0
  -2  -5  -5   31.33    5.92   0
  -2  -3  -4   93.58    6.57   0
  -1 -17   3   10.38   17.21   0
  -1 -16   1   49.20   13.71   0
  -1 -11  -4   29.33    9.29   0
  -1  -8  -5  330.49   13.78   0
  -1  -7  -5  191.82   10.44   0
  -1  -2  -3    7.70    3.26   0
   0  -9  -4  339.36   14.35   0
   0  -3  -3    7.07    2.75   0
   1 -14   1   59.26   13.56   0
   1 -11  -2   60.67    9.27   0
   1  -9  -3   92.21    8.77   0
   1  -8  -3  140.48    8.95   0
   2 -13   2  312.46   17.51   0
   2 -12   1  226.37   13.83   0
   2 -11   0   24.22    8.18   0
   2  -9  -1  173.78    9.84   0
  -7 -12   2   39.84   17.66   0
  -7 -11   1   40.07   14.54   0
  -7  -8   0   48.83   13.81   0
  -7  -7   0  608.76   22.94   0
  -7  -6   0    0.24    8.79   0
  -6 -14   2  355.55   25.99   0
  -6 -12   0  197.60   18.20   0
  -6 -11  -1  199.78   16.28   0
  -6  -8  -2  243.58   16.50   0
  -6  -7  -2  943.88   24.62   0
  -5  -9  -3   35.09   11.89   0
  -5  -5  -3   70.01    8.48   0
  -4 -14  -1   26.12   11.41   0
  -4 -13  -2  100.76   12.98   0
  -4  -9  -4  171.28   13.02   0
  -4  -5  -4   34.31    7.11   0
  -3 -15   0 1082.20   36.02   0
  -3 -12  -3   37.20   12.15   0
  -3  -2  -3  769.04   12.91   0
  -2 -17   3  142.83   23.45   0
  -2 -11  -4  304.18   16.93   0
  -2  -8  -5   36.94    8.03   0
  -2  -7  -5    5.85    6.70   0
  -2  -6  -5   19.90    5.51   0
  -1 -17   4    4.29   15.27   0
  -1 -15   0  756.00   30.18   0
  -1 -13  -2  556.91   22.68   0
  -1 -12  -3   31.24   10.13   0
   0 -17   5   17.56   16.79   0
   0 -16   3  198.47   19.53   0
   0 -15   1  291.81   20.37   0
   0  -8  -4   57.18    8.12   0
   0  -7  -4  301.44   11.97   0
   0  -6  -4 1238.63   19.90   0
   1 -15   3  144.83   16.61   0
   1 -13   0  340.53   17.74   0
   1 -12  -1    4.49    8.20   0
   2  -8  -1  375.21   11.81   0
   2  -7  -1   -2.50    5.31   0
   2  -6  -1   44.64    4.54   0
  -7 -10   1  255.03   20.85   0
  -6 -13   1   -3.34   11.58   0
  -6 -10  -1    1.23   12.56   0
  -6  -4  -1   50.44    7.28   0
  -5 -12  -1  110.42   14.25   0
  -5  -8  -3  567.69   20.92   0
  -5  -7  -3  184.67   12.81   0
  -5  -6  -3  136.20   11.13   0
  -5  -3  -2   29.72    6.97   0
  -4 -15   1  111.36   17.34   0
  -4 -11  -3  240.95   16.08   0
  -4  -6  -4   50.17    7.99   0
  -4  -3  -3  302.14   10.41   0
  -3 -16   2  371.62   25.41   0
  -3 -14  -1  441.33   23.88   0
  -3 -13  -2   57.23   12.75   0
  -3 -10  -4  159.03   13.21   0
  -3  -1  -2 5087.97   27.84   0
  -2 -15   0    6.85    9.14   0
  -2 -14  -1   12.80   12.85   0
  -2 -13  -2  320.48   19.23   0
  -2 -12  -3  859.10   27.44   0
  -2 -10  -4   10.54    8.44   0
  -2  -2  -3   43.16    4.38   0
  -1 -16   2  314.07   20.81   0
  -1 -10  -4  366.48   15.22   0
  -1  -4  -4  307.13    9.21   0
   0 -17   6   78.28   18.18   0
   0 -14   0  447.05   20.84   0
   0 -13  -1   24.29   10.26   0
   0 -12  -2  637.42   21.19   0
   1 -14   2  242.54   17.30   0
   1 -10  -2  853.13   20.72   0
   1  -4  -2  417.17    8.66   0
   2 -13   3   12.62   12.00   0
   2 -10   0 1969.94   29.37   0
   3  -8   2 1455.20   20.20   0
  -7 -12   3    9.04   15.48   0
  -7 -11   2  562.42   28.84   0
  -7  -9   1  130.06   16.21   0
  -6 -14   3   57.88   19.78   0
  -6 -11   0  184.83   18.78   0
  -6  -9  -1   23.39   11.04   0
  -5 -14   1    0.75   10.22   0
  -5 -13   0  191.18   17.14   0
  -4 -14   0   45.84   14.88   0
  -4 -13  -1  111.66   15.69   0
  -4 -12  -2   90.36   11.99   0
  -4 -10  -3    8.49    9.52   0
  -3 -15   1  155.44   20.54   0
  -3 -11  -3  368.87   18.89   0
  -3  -9  -4    8.26    7.71   0
  -2  -4  -4 2545.06   26.87   0
  -1 -17   5  241.34   24.02   0
  -1 -16   3  346.80   23.45   0
  -1 -15   1  443.96   24.25   0
  -1 -11  -3 2277.45   38.16   0
  -1  -9  -4    1.79    7.65   0
   0 -16   4    7.99   15.01   0
   0 -15   2   69.22   14.61   0
   1 -15   4    2.07   13.12   0
   1 -13   1  221.58   15.09   0
   1 -11  -1 1403.52   27.69   0
   1  -9  -2 1718.30   26.36   0
   2 -12   2 1237.16   27.48   0
   2 -11   1 1668.41   29.02   0
   3  -7   2   21.53    4.59   0
  -7  -8   1  303.35   18.45   0
  -7  -7   1  374.60   20.79   0
  -7  -6   1  250.60   15.77   0
  -6 -13   2  137.96   16.64   0
  -6 -12   1   29.57   11.96   0
  -6  -8  -1   95.30   13.13   0
  -6  -7  -1    3.36    9.12   0
  -6  -6  -1    4.23    7.67   0
  -6  -5  -1  272.43   12.97   0
  -5 -15   3    0.83   15.53   0
  -5  -4  -2  406.61   13.44   0
  -5  -2  -1  986.27   16.24   0
  -4 -15   2   99.96   17.67   0
  -4 -11  -2   14.97   12.19   0
  -4  -9  -3  364.71   16.96   0
  -4  -4  -3  506.12   13.94   0
  -4  -2  -2  731.84   13.55   0
  -3 -16   3  299.37   23.56   0
  -3 -14   0   71.34   16.86   0
  -3 -13  -1  293.17   20.50   0
  -3 -12  -2   68.80   12.48   0
  -3  -8  -4   91.13   10.01   0
  -3  -7  -4  264.16   12.79   0
  -3  -6  -4   66.29    8.37   0
  -3  -5  -4  301.11   10.89   0
  -2 -15   1   37.63   11.27   0
  -2 -14   0  655.82   26.67   0
  -2 -11  -3  213.90   14.79   0
  -2  -9  -4  241.30   12.56   0
  -1 -13  -1  215.67   16.70   0
  -1 -12  -2  177.51   14.11   0
  -1  -8  -4   94.40    9.20   0
  -1  -7  -4   16.28    6.58   0
   0 -14   1  328.08   20.41   0
   0 -13   0   -8.71    9.64   0
   0 -12  -1   13.21    7.54   0
   0  -9  -3   37.71    8.27   0
   0  -4  -3  307.90    8.22   0
   1 -12   0   90.11    8.98   0
   2  -9   0   23.59    6.39   0
  -7 -12   4  574.22   29.25   0
  -7 -11   3  319.72   23.57   0
  -7 -10   2   -0.45   12.20   0
  -6 -10   0  200.47   15.12   0
  -6  -3   0  794.83   17.52   0
  -5 -14   2  328.16   21.09   0
  -5 -13   1   -3.47   11.53   0
  -5 -12   0   65.18   13.35   0
  -5  -8  -2 1551.84   32.44   0
  -5  -5  -2  666.87   18.14   0
  -5  -1   0  522.04   10.80   0
  -4 -14   1   95.02   16.85   0
  -4 -13   0  169.04   16.68   0
  -4 -12  -1   14.23   11.33   0
  -4  -8  -3  121.78   11.24   0
  -3 -15   2  950.28   34.73   0
  -3 -10  -3   51.34    9.86   0
  -2 -13  -1   29.11    8.35   0
  -2 -12  -2 1249.13   30.98   0
  -2  -8  -4   35.49    6.34   0
  -2  -7  -4   46.24    7.65   0
  -2  -6  -4 1239.78   22.40   0
  -2  -5  -4   28.74    5.54   0
  -1 -17   6   95.73   18.11   0
  -1 -16   4   13.99   15.38   0
  -1 -15   2   34.10   14.06   0
  -1 -10  -3   20.43    8.76   0
  -1  -3  -3   11.23    4.43   0
   0 -16   5  235.55   21.42   0
   0 -15   3  605.06   27.16   0
   0  -8  -3  100.69    9.47   0
   1 -15   5  234.15   20.94   0
   1 -10  -1    4.15    6.59   0
   1  -8  -2  626.01   14.95   0
   1  -7  -2 1835.68   23.32   0
   2 -13   4  562.52   21.46   0
  -7  -9   2  118.70   15.30   0
  -6 -13   3   31.31   15.03   0
  -6 -12   2 1315.89   39.21   0
  -6 -11   1    0.68    9.89   0
  -6  -9   0    6.01   11.07   0
  -5 -15   4  908.66   35.05   0
  -5  -7  -2   77.97   10.76   0
  -4 -15   3  362.71   25.44   0
  -4 -10  -2  209.58   15.11   0
  -4  -5  -3   20.54    4.91   0
  -3 -16   4  458.97   27.56   0
  -3 -11  -2  240.38   16.36   0
  -3  -9  -3   60.47    9.60   0
  -2 -15   2  506.61   24.11   0
  -1 -11  -2  523.26   19.68   0
  -1  -9  -3 2165.55   33.09   0
   0 -16   6    5.85   15.72   0
   0 -14   2  432.75   22.01   0
   0  -7  -3  447.15   13.54   0
   0  -6  -3  394.83   11.83   0
   0  -5  -3  567.43   12.14   0
   1 -13   2  582.26   21.68   0
   1 -12   1  656.32   21.41   0
   1 -11   0  742.36   20.94   0
   2 -12   3  862.76   23.91   0
   2 -11   2  608.89   18.34   0
   2 -10   1   13.33    6.78   0
   2  -8   0 1250.83   19.87   0
  -5 -14   3   15.51   11.42   0
  -3 -13   0   26.54   11.31   0
  -3 -12  -1   40.32    8.88   0
  -2 -14   1   17.28   10.92   0
  -2 -11  -2  591.24   20.70   0
  -1 -12  -1  653.58   21.71   0
   2  -2  -2  118.02    6.13   0
   3  -6  -6  290.22   11.29   0
   3  -3  -4 2930.69   28.96   0
   4   2  -6  306.49   13.73   0
   4   5  -8   29.44    7.74   0
   4   6  -9  544.55   17.10   0
   5  -9 -19  225.38   25.60   0
   5  -3  -9  622.27   20.72   0
   5   4 -10   49.84    9.97   0
   5   5 -11  260.14   15.64   0
   5   7 -14   25.86   11.96   0
   6  -7 -20  175.91   24.55   0
   6  -6 -17   -7.47   17.98   0
   6  -4 -14  136.61   16.46   0
   6  -3 -13   34.22   15.91   0
   6   0 -12  930.57   28.51   0
   6   2 -13  681.40   24.57   0
   6   5 -16   79.08   18.86   0
   6   6 -18  656.47   34.29   0
   6   7 -23   -3.31   18.02   0
   6   7 -22   14.67   25.88   0
   6   7 -21   -5.87   21.46   0
   7  -4 -23   91.88   25.97   0
   7  -4 -22  177.44   28.82   0
   7  -3 -20    5.73   20.14   0
   7  -2 -20    0.90   17.20   0
   7  -2 -19  519.39   35.90   0
   7  -1 -19   38.80   20.77   0
   7   0 -19    6.52   14.80   0
   7   1 -19   30.60   19.57   0
   7   2 -20   12.40   20.32   0
   7   3 -22   46.89   27.43   0
   7   3 -21  322.00   35.69   0
   7   4 -24   -9.54   30.40   0
   2   4  -3    9.18    3.86   0
   3  -9 -10   31.37    7.81   0
   3  -7  -7   27.72    6.43   0
   3  -5  -5  899.14   17.33   0
   4  -9 -13  116.87   13.61   0
   4  -8 -11   74.07   10.24   0
   4  -6  -8  478.36   17.16   0
   4  -3  -6  227.99   11.10   0
   4   7 -10 1184.33   24.99   0
   5  -9 -18 1095.11   39.06   0
   5  -8 -15  276.64   20.69   0
   5  -7 -13  248.69   17.19   0
   5  -5 -10 1134.48   27.75   0
   5  -1  -8    4.57    7.74   0
   5   0  -8   66.82    9.76   0
   5   1  -8   11.12    7.76   0
   5   6 -12  514.74   20.54   0
   6  -8 -23    8.44   22.19   0
   6  -7 -19   27.41   19.41   0
   6  -6 -16  397.08   26.28   0
   6  -2 -12  814.79   27.48   0
   6  -1 -12  759.19   25.27   0
   6   1 -12  801.39   25.33   0
   6   2 -12  800.48   27.12   0
   6   4 -14  151.64   17.00   0
   6   5 -15  173.61   20.29   0
   6   6 -17   12.71   16.28   0
   6   7 -20  163.22   27.77   0
   7  -4 -21   41.04   20.71   0
   7  -4 -20   32.76   19.84   0
   7  -3 -19   40.18   21.67   0
   7  -2 -18   15.58   20.42   0
   7  -1 -18  333.12   27.39   0
   7   0 -18    4.83   13.57   0
   7   1 -18  381.99   30.52   0
   7   2 -19  479.83   31.84   0
   7   2 -18   24.36   17.65   0
   7   3 -20    2.98   23.96   0
   7   4 -23   99.83   24.24   0
   7   4 -22  173.51   31.46   0
   2  -7  -5   -2.47    3.85   0
   2  -6  -4 1241.44   17.01   0
   2   2  -2  118.00    5.67   0
   3  -8  -8    2.32    6.11   0
   3   0  -3   -8.18    5.15   0
   4  -7  -9  132.56   10.77   0
   4  -5  -7  353.35   13.35   0
   5  -9 -17   52.18   18.16   0
   5  -8 -14    1.97   12.21   0
   5  -6 -11  190.53   14.13   0
   5  -4  -9    9.88    9.26   0
   5  -2  -8   45.21    7.47   0
   5   2  -8   38.29   10.44   0
   5   7 -13  223.28   16.13   0
   6  -8 -22   81.79   22.98   0
   6  -8 -21   -0.10   20.96   0
   6  -7 -18  114.24   18.29   0
   6  -6 -15   79.95   15.77   0
   6  -4 -13  835.88   27.96   0
   6  -3 -12 1114.39   32.40   0
   6  -1 -11  347.66   18.52   0
   6   0 -11   14.22   10.21   0
   6   4 -13  825.54   28.07   0
   6   6 -16  441.04   26.70   0
   6   7 -19    8.69   23.14   0
   7  -5 -23   -0.41   17.59   0
   7  -5 -22   36.14   23.41   0
   7  -5 -21   -3.62   20.49   0
   7  -4 -19  226.10   26.15   0
   7  -3 -18  398.25   30.22   0
   7  -2 -17    3.41   18.26   0
   7  -1 -17   78.95   18.05   0
   7   0 -17    2.92   11.05   0
   7   1 -17   72.67   19.94   0
   7   2 -17  -16.93   16.37   0
   7   3 -19   43.61   18.35   0
   7   3 -18  358.48   28.89   0
   7   4 -21   23.03   18.56   0
   7   4 -20   41.36   22.85   0
   7   5 -23   -9.50   24.38   0
   2  -8  -6  135.76    7.67   0
   2  -3  -2  300.57    8.33   0
   3  -1  -3 1337.39   19.02   0
   3   1  -3 1378.89   19.61   0
   3   5  -5  873.64   15.99   0
   3   6  -6  298.26   10.61   0
   4  -9 -12  117.10   13.04   0
   4  -8 -10   22.49    8.67   0
   4  -4  -6   12.65    5.88   0
   4  -2  -5  150.70   10.88   0
   4   1  -5  135.73    8.82   0
   4   5  -7  379.16   13.89   0
   5  -9 -16   91.73   18.16   0
   5  -7 -12  117.38   11.26   0
   5  -3  -8    6.25    8.56   0
   5   4  -9    8.06    8.59   0
   5   5 -10 1311.04   29.80   0
   5   6 -11  196.36   13.67   0
   6  -8 -20  319.80   28.90   0
   6  -7 -17   37.33   14.83   0
   6  -4 -12  256.74   18.43   0
   6  -2 -11   53.85   11.65   0
   6   1 -11  337.38   16.63   0
   6   2 -11   60.26   12.77   0
   6   5 -14  939.87   32.12   0
   6   7 -18  136.90   22.47   0
   7  -5 -20    1.38   20.15   0
   7  -4 -18  107.86   19.65   0
   7  -3 -17  449.44   30.74   0
   7  -2 -16  313.82   26.35   0
   7  -1 -16  201.46   20.92   0
   7   0 -16  363.46   24.88   0
   7   1 -16  197.66   22.94   0
   7   3 -17  465.67   30.12   0
   7   5 -22   36.19   28.07   0
   7   5 -21    1.75   23.61   0
   3  -9  -9    2.47    7.65   0
   3   7  -7   27.16    6.15   0
   4  -3  -5  663.01   17.80   0
   4   2  -5  136.76   10.02   0
   4   4  -6   14.60    6.57   0
   4   6  -8  492.74   15.94   0
   5  -8 -13  399.53   20.75   0
   5  -6 -10  440.29   18.44   0
   5  -5  -9   55.86    9.75   0
   5  -4  -8   90.11   11.47   0
   5  -1  -7   85.34   10.09   0
   5   0  -7    6.00    7.35   0
   5   1  -7   82.63   10.90   0
   6  -8 -19   20.17   14.96   0
   6  -8 -18  690.61   35.00   0
   6  -7 -16  679.67   32.23   0
   6  -6 -14   28.72   13.95   0
   6  -3 -11 1263.49   32.37   0
   6  -1 -10   22.17    9.42   0
   6   0 -10 1256.59   30.56   0
   6   4 -12  244.83   16.90   0
   6   6 -15   63.75   15.96   0
   6   7 -17   35.11   20.15   0
   7  -6 -22   46.54   22.23   0
   7  -6 -21   42.11   21.43   0
   7  -5 -19   17.52   20.04   0
   7  -4 -17   29.36   16.22   0
   7  -3 -16 1468.23   46.37   0
   7  -2 -15  442.17   28.43   0
   7  -1 -15   12.71   12.35   0
   7   0 -15    5.38   15.60   0
   7   1 -15   21.20   14.57   0
   7   2 -16  335.65   23.72   0
   7   4 -18   83.63   22.79   0
   7   5 -20    3.15   23.44   0
   3  -7  -6  153.93    8.94   0
   3  -6  -5   84.33    7.25   0
   3   2  -3  105.74    6.13   0
   3   4  -4  438.24   11.44   0
   4  -7  -8   28.33    7.93   0
   4  -6  -7  128.47   10.92   0
   4  -5  -6   36.27    7.85   0
   4   7  -9  129.59   10.31   0
   5  -9 -15  368.72   22.77   0
   5  -7 -11  552.53   21.67   0
   5  -2  -7  877.03   22.19   0
   5   5  -9   55.14   11.05   0
   5   7 -12  121.00   12.86   0
   6  -8 -17   -2.26   16.27   0
   6  -7 -15    5.18   14.38   0
   6  -4 -11    8.53    9.71   0
   6  -2 -10  621.97   22.69   0
   6   1 -10   23.16    9.80   0
   6   5 -13    6.14   12.80   0
   7  -6 -20  152.12   25.22   0
   7  -5 -18  427.90   28.30   0
   7  -4 -16  205.62   22.99   0
   7  -3 -15   66.15   19.60   0
   7  -1 -14    0.97   14.29   0
   7   0 -14  625.90   29.60   0
   7   2 -15  391.17   26.93   0
   7   4 -17   19.26   18.97   0
   7   5 -19    6.04   21.74   0
   7   6 -22   52.48   28.43   0
   3  -8  -7   48.21    7.39   0
   4  -9 -11  214.02   14.54   0
   4  -8  -9  477.71   17.39   0
   5  -9 -14   13.21   14.60   0
   5  -8 -12   37.13   11.18   0
   5  -6  -9  195.75   13.39   0
   5  -3  -7   78.17    8.97   0
   5   4  -8   92.11   10.98   0
   5   6 -10  448.48   18.09   0
   6  -9 -20  193.44   26.14   0
   6  -6 -13    7.06    8.07   0
   6  -3 -10  107.66   13.17   0
   6   2 -10  621.22   21.55   0
   6   4 -11   16.61    9.85   0
   6   6 -14   23.07   12.90   0
   6   7 -16  680.69   33.29   0
   7  -7 -21   34.05   22.22   0
   7  -6 -19    7.70   15.23   0
   7  -6 -18    0.82   18.59   0
   7  -4 -15  225.74   22.60   0
   7  -2 -14 1051.93   36.81   0
   7   1 -14    5.70   11.29   0
   7   4 -16  215.32   24.83   0
   7   5 -18  456.49   33.59   0
   7   6 -21   47.82   27.77   0
   7   6 -20  168.85   28.87   0
   8  -2 -21   51.23   23.07   0
   8  -1 -22  123.39   23.93   0
   8  -1 -21   38.03   24.70   0
   8   0 -22    2.47   18.39   0
   8   0 -21    8.60   22.37   0
   8   1 -22  105.84   31.67   0
   8   1 -21   50.70   25.25   0
   2  -4  -2 3958.36   27.53   0
   2   6  -4 1304.82   15.07   0
   4  -2  -4   36.53    8.01   0
   4   1  -4   87.26    8.96   0
   4   5  -6   31.36    6.36   0
   4   6  -7  118.91   10.48   0
   5  -7 -10   21.86    9.84   0
   5  -5  -8  378.15   15.38   0
   5  -4  -7  445.50   17.94   0
   5  -1  -6  118.28   10.99   0
   5   0  -6   32.70    8.79   0
   5   1  -6  123.55   11.84   0
   5   7 -11  590.77   21.76   0
   6  -9 -19   22.16   19.50   0
   6  -8 -16    7.70   15.03   0
   6  -7 -14  189.52   15.91   0
   6  -6 -12   14.07   10.12   0
   6  -4 -10  200.10   15.72   0
   6  -2  -9 1191.75   29.85   0
   6  -1  -9    3.88    6.83   0
   6   0  -9   12.71    6.02   0
   6   1  -9    7.71    8.96   0
   6   5 -12  436.11   20.40   0
   6   6 -13   12.51   12.12   0
   6   7 -15   12.32   16.69   0
   7  -7 -20   26.53   25.04   0
   7  -6 -17   53.29   20.41   0
   7  -3 -14  108.17   15.55   0
   7  -2 -13   77.95   15.83   0
   7   0 -13    1.80   12.51   0
   7   1 -13  718.91   29.72   0
   7   4 -15  224.27   23.47   0
   7   5 -17   42.61   20.33   0
   7   6 -19    9.78   22.77   0
   8  -3 -21   75.22   23.07   0
   8  -2 -20  283.75   32.50   0
   8  -1 -20  150.96   29.28   0
   8  -1 -19   19.65   22.94   0
   8   0 -20 1017.75   51.30   0
   8   0 -19    0.04   23.78   0
   8   1 -20  191.95   28.89   0
   2  -1  -1   59.71    5.20   0
   2   0  -1    0.27    4.02   0
   2   5  -3  142.12    6.04   0
   2   7  -5   -0.43    3.32   0
   3   0  -2  211.24    9.46   0
   4  -9 -10  666.13   20.72   0
   4  -6  -6   61.97    8.71   0
   4   2  -4   22.74    7.33   0
   4   4  -5   16.70    6.16   0
   4   7  -8   20.02    9.65   0
   5  -9 -13  194.02   18.08   0
   5  -8 -11  198.59   14.99   0
   5  -2  -6  174.10   11.43   0
   5   2  -6  157.74   13.16   0
   5   5  -8  379.98   16.71   0
   6  -9 -18  118.24   20.78   0
   6  -8 -15   46.65   14.73   0
   6  -7 -13   14.80   13.53   0
   6  -3  -9   14.87    9.93   0
   6   2  -9 1249.69   30.81   0
   7  -7 -19  121.91   25.07   0
   7  -4 -14 1621.16   44.43   0
   7  -3 -13  567.43   28.16   0
   7  -1 -12  244.06   19.61   0
   7   2 -13   64.94   15.33   0
   7   5 -16  657.64   34.22   0
   7   6 -18    9.69   20.95   0
   8  -3 -20   50.96   21.97   0
   8  -2 -19  202.51   28.80   0
   8  -1 -18  405.02   34.89   0
   8   0 -18 1034.06   48.14   0
   8   1 -19   43.46   23.24   0
   8   3 -21   72.05   29.60   0
   2  -7  -4 1832.01   20.78   0
   2  -2  -1   20.84    4.30   0
   2   1  -1   61.82    4.92   0
   3  -1  -2    5.82    4.26   0
   3   1  -2    8.66    6.27   0
   3   5  -4 1253.85   18.69   0
   3   6  -5   92.18    6.90   0
   4  -7  -7 1138.31   23.60   0
   4  -5  -5   24.75    7.06   0
   4  -3  -4  343.54   12.34   0
   5  -6  -8   -1.91    8.29   0
   5  -5  -7   83.94   10.01   0
   5  -3  -6  179.56   12.96   0
   5   4  -7  417.93   16.73   0
   5   6  -9  192.29   13.01   0
   6  -9 -17   16.67   17.32   0
   6  -6 -11    4.30   10.87   0
   6  -1  -8   38.22   10.37   0
   6   0  -8   64.61   10.79   0
   6   1  -8   45.76   11.01   0
   6   4 -10  211.00   13.77   0
   6   5 -11  117.19   14.12   0
   6   6 -12   20.43   10.62   0
   6   7 -14  168.30   19.70   0
   7  -7 -18  705.54   39.06   0
   7  -6 -16  718.41   32.59   0
   7  -4 -13   12.00   14.54   0
   7  -2 -12  129.12   16.22   0
   7   1 -12  227.69   19.84   0
   7   2 -12  111.06   15.78   0
   7   4 -14 1535.11   43.53   0
   7   5 -15    0.35   16.02   0
   7   6 -17   56.68   20.36   0
   8  -4 -20   25.91   22.02   0
   8  -3 -19   66.35   17.47   0
   8  -3 -18   61.36   22.45   0
   8  -1 -17   21.39   21.98   0
   8   0 -17   12.44   19.73   0
   8   1 -18  403.92   30.83   0
   8   3 -20   48.03   20.17   0
   8   3 -19   47.03   25.52   0
   8   4 -21   79.83   29.65   0
   2  -8  -5  428.81   10.88   0
   2  -6  -3   -0.76    3.55   0
   3  -7  -5  248.40   10.52   0
   3  -6  -4 1086.15   19.20   0
   3   7  -6  158.64    8.16   0
   4  -8  -8  880.89   21.81   0
   5  -9 -12  166.72   16.55   0
   5  -7  -9  490.49   18.12   0
   5  -4  -6  272.68   14.63   0
   5  -1  -5  222.75   12.65   0
   5   0  -5   -7.09    8.06   0
   5   7 -10   19.16    9.33   0
   6  -9 -16  607.65   30.60   0
   6  -8 -14  166.61   17.37   0
   6  -7 -12   20.46   13.75   0
   6  -4  -9  533.17   20.09   0
   6  -2  -8   23.82    7.24   0
   6   2  -8   22.10   10.65   0
   7  -8 -20  333.92   33.11   0
   7  -7 -17  138.34   23.49   0
   7  -6 -15   34.96   18.17   0
   7  -3 -12  362.83   22.03   0
   7  -1 -11   36.68   11.88   0
   7   0 -11   10.29   10.26   0
   7   7 -19  123.15   26.51   0
   8  -5 -20   71.77   26.88   0
   8  -4 -19   30.97   17.14   0
   8  -4 -18  333.29   29.52   0
   8  -3 -17  138.42   23.47   0
   8  -2 -17  149.90   19.70   0
   8  -1 -16  814.86   40.50   0
   8   0 -16   -3.07   18.51   0
   8   1 -17   34.73   16.79   0
   8   3 -18   76.67   23.56   0
   8   4 -20   61.95   25.86   0
   2   4  -2 4014.98   25.50   0
   3  -8  -6   18.57    5.53   0
   3  -5  -3  800.97   16.11   0
   3   2  -2   13.39    5.42   0
   3   4  -3  117.40    6.77   0
   4  -9  -9  128.77   12.55   0
   4   1  -3  155.15   10.50   0
   5  -8 -10  769.32   23.95   0
   5  -2  -5   54.18    9.68   0
   5   1  -5  227.57   13.08   0
   6  -8 -13   42.96   13.12   0
   6  -6 -10   33.94   10.28   0
   6  -3  -8  101.87   10.52   0
   6   4  -9  599.09   22.69   0
   6   5 -10   15.46   10.81   0
   6   7 -13    6.72   15.46   0
   7  -8 -19   12.54   19.45   0
   7  -7 -16   89.34   21.05   0
   7  -6 -14  683.17   32.29   0
   7  -4 -12  122.62   15.84   0
   7  -3 -11    3.65   12.98   0
   7  -2 -11  706.26   26.32   0
   7   1 -11   34.86   10.75   0
   7   2 -11  726.19   27.29   0
   7   4 -13   24.04   10.71   0
   7   5 -14   64.21   16.60   0
   7   6 -16  631.45   31.77   0
   7   7 -18  716.94   39.20   0
   8  -5 -19   39.89   23.93   0
   8  -4 -17    0.94   18.57   0
   8  -3 -16  309.69   28.34   0
   8  -2 -16   11.26   15.00   0
   8   0 -15  -12.94   17.65   0
   8   1 -16  767.86   36.15   0
   8   2 -16   -2.78   16.46   0
   8   3 -17  126.61   24.67   0
   8   4 -19   25.13   23.65   0
   2  -3  -1  560.64   10.53   0
   2   2  -1   17.71    3.00   0
   4  -7  -6  124.82    9.92   0
   4  -6  -5  999.25   21.39   0
   4  -2  -3  661.37   16.11   0
   4   5  -5    9.82    6.85   0
   4   6  -6   61.98    8.31   0
   5  -9 -11  310.55   19.88   0
   5  -7  -8  655.67   21.28   0
   5  -6  -7  263.59   14.48   0
   5  -5  -6  437.92   17.01   0
   5  -3  -5 1658.57   30.19   0
   5   2  -5   34.05   11.41   0
   5   4  -6  271.19   13.60   0
   5   5  -7   81.30   10.40   0
   5   6  -8   -1.68    7.61   0
   6  -9 -15    1.91   16.44   0
   6  -7 -11   30.85   13.97   0
   6  -4  -8  594.67   22.49   0
   6  -2  -7   10.56   10.11   0
   6  -1  -7  506.26   19.24   0
   6   0  -7    4.83    6.40   0
   6   6 -11   10.98   10.24   0
   7  -8 -18   95.07   18.84   0
   7  -7 -15  264.40   24.85   0
   7  -1 -10   67.29   12.16   0
   7   0 -10   28.35   10.85   0
   7   1 -10   72.77   13.77   0
   7   4 -12  100.18   16.04   0
   7   6 -15   47.10   17.28   0
   7   7 -17  123.99   23.29   0
   8  -5 -18   18.59   19.48   0
   8  -4 -16  117.06   21.25   0
   8  -2 -15  177.14   22.86   0
   8  -1 -15   27.37   14.83   0
   8   3 -16  294.47   27.92   0
   8   4 -18  306.65   32.64   0
   8   5 -20  106.75   29.57   0
   3  -9  -7   -2.14    4.75   0
   4  -8  -7  549.95   17.56   0
   4  -5  -4 1168.09   22.29   0
   4  -3  -3   19.12    7.36   0
   4   2  -3  697.73   17.00   0
   4   4  -4  581.84   15.49   0
   4   7  -7 1187.08   22.79   0
   5  -8  -9  310.31   16.53   0
   5   7  -9  537.16   19.16   0
   6  -9 -14   81.11   17.44   0
   6  -8 -12    2.50   11.74   0
   6  -3  -7 1542.85   34.06   0
   6   2  -7   19.30    9.92   0
   6   5  -9    4.17   10.26   0
   6   7 -12   20.83   13.76   0
   7  -8 -17  163.85   23.95   0
   7  -6 -13  121.46   18.52   0
   7  -4 -11  275.56   18.15   0
   7  -3 -10   15.33   12.86   0
   7  -2 -10   52.18    9.53   0
   7   2 -10   64.59   13.47   0
   7   5 -13   35.63   12.92   0
   7   6 -14  719.27   30.46   0
   8  -6 -19   45.26   22.56   0
   8  -5 -17    1.35   19.98   0
   8  -3 -15   31.02   14.82   0
   8  -2 -14  137.71   20.31   0
   8  -1 -14   14.31   17.35   0
   8   0 -14   73.32   17.76   0
   8   1 -14   32.66   14.78   0
   8   2 -15  134.78   17.49   0
   8   4 -17    2.15   19.38   0
   8   5 -19   36.28   25.77   0
   5  -4  -5   17.57    6.85   0
   5  -2  -4 1236.81   25.39   0
   5  -1  -4  164.65   11.13   0
   5   0  -4  708.67   19.03   0
   5   1  -4  162.42   10.97   0
   6  -7 -10  272.41   18.20   0
   6  -6  -9    8.18    6.34   0
   6  -4  -7   17.40    9.76   0
   6  -1  -6 1046.50   27.61   0
   6   0  -6    5.66    8.52   0
   6   6 -10   40.67   10.82   0
   7  -8 -16  996.88   40.32   0
   7  -7 -14  471.95   27.66   0
   7  -6 -12   13.43   13.48   0
   7  -1  -9   79.05   13.74   0
   7   0  -9   11.03   10.65   0
   7   4 -11  290.26   20.34   0
   7   5 -12  450.39   25.57   0
   7   7 -16  114.69   21.77   0
   8  -6 -18  845.65   42.75   0
   8  -4 -15    7.17   12.28   0
   8  -3 -14  419.73   28.21   0
   8  -1 -13   34.69   16.61   0
   8   0 -13    9.89   14.17   0
   8   2 -14  100.13   18.74   0
   8   3 -15    7.39   16.32   0
   8   4 -16  113.08   21.26   0
   8   5 -18   -3.99   19.14   0
   3  -7  -4   18.22    5.81   0
   3  -1  -1 2647.51   27.01   0
   3   0  -1    2.99    5.48   0
   4  -9  -8   73.50   10.15   0
   5  -9 -10   19.25    9.82   0
   5  -7  -7  180.96   12.82   0
   5  -6  -6   28.29    8.42   0
   5  -3  -4 1533.96   28.47   0
   5   2  -4 1259.60   25.27   0
   5   6  -7  262.85   13.55   0
   6  -9 -13   -0.50   13.94   0
   6  -8 -11    8.74   11.01   0
   6  -2  -6   74.20   11.52   0
   6   1  -6 1051.03   27.57   0
   6   7 -11   41.29   12.34   0
   7  -8 -15   21.24   20.68   0
   7  -7 -13   31.92   16.48   0
   7  -4 -10   94.77   12.58   0
   7  -3  -9  490.98   23.61   0
   7  -2  -9    7.64    8.33   0
   7   1  -9  100.11   12.60   0
   7   2  -9    0.79   11.73   0
   7   6 -13  114.46   16.26   0
   7   7 -15  276.91   26.46   0
   8  -6 -17  170.53   26.30   0
   8  -4 -14   65.96   16.49   0
   8  -3 -13  163.93   20.33   0
   8  -2 -13   15.53   13.91   0
   8   1 -13   36.27   12.66   0
   8   2 -13   21.38   14.53   0
   8   3 -14  408.56   27.45   0
   8   4 -15   11.17   18.97   0
   8   5 -17   -8.44   21.06   0
   8   6 -19   19.98   26.02   0
   2  -4  -1 1880.73   18.89   0
   3  -8  -5   24.88    5.55   0
   3  -6  -3  578.49   14.57   0
   3   5  -3  801.99   14.92   0
   4  -7  -5  277.45   12.56   0
   4  -6  -4  286.58   12.35   0
   4  -2  -2  143.05   10.54   0
   4   5  -4 1172.08   21.25   0
   4   6  -5 1059.35   20.76   0
   5  -8  -8  159.14   13.14   0
   5  -5  -5   99.43   10.05   0
   5   7  -8  702.80   21.15   0
   6  -7  -9   11.95   10.43   0
   6  -6  -8    8.31    8.32   0
   6  -3  -6  990.74   27.24   0
   6   2  -6   74.98   12.55   0
   6   4  -7   14.92    9.64   0
   6   5  -8    1.93    9.64   0
   6   6  -9    4.35    9.33   0
   7  -9 -17   -9.62   19.98   0
   7  -8 -14  176.84   21.38   0
   7  -6 -11   73.62   14.87   0
   7  -1  -8   65.18   12.64   0
   7   0  -8  224.29   16.25   0
   7   4 -10  104.58   15.23   0
   7   5 -11  297.90   21.47   0
   8  -7 -18   37.74   24.64   0
   8  -6 -16  340.80   28.12   0
   8  -4 -13   22.12   16.46   0
   8  -2 -12   21.42   15.03   0
   8  -1 -12   -1.37   15.08   0
   8   0 -12  251.26   21.69   0
   8   1 -12    7.87   12.74   0
   8   3 -13  155.12   18.19   0
   8   4 -14   78.00   19.72   0
   8   5 -16  336.59   29.88   0
   8   6 -18  814.45   45.76   0
   7  -4  -9   12.18    8.72   0
   7  -2  -8  149.33   14.28   0
   7   1  -8   50.14   10.52   0
   9  -1 -17   14.03   15.66   0
   9   0 -17    3.74   18.58   0
  -5   0 -24  311.35   34.46   0
  -5   1 -23   19.99   20.37   0
  -5   2 -22   30.24   19.82   0
  -4  -3 -25   -2.22   18.39   0
  -4  -1 -24  391.09   32.78   0
  -4   2 -21  225.77   21.84   0
  -3  -8 -24    9.20   19.22   0
  -3  -3 -24  203.62   26.36   0
  -3   0 -22  615.00   32.03   0
  -3   1 -21    0.36   17.81   0
  -3   3 -18    6.28   12.34   0
  -2 -11 -20   -7.93   21.02   0
  -2 -10 -21  159.56   25.91   0
  -2  -6 -23   91.41   17.81   0
  -2  -5 -23   18.63   14.52   0
  -2  -1 -21   22.21   15.10   0
  -2   1 -19   30.10   12.12   0
  -1 -12 -15   16.14   19.41   0
  -1 -10 -18   10.80   19.37   0
  -1  -9 -19  943.81   40.67   0
  -1  -7 -20   36.23   16.45   0
  -1  -4 -20  244.46   21.09   0
  -1  -3 -20  -12.45   11.80   0
  -1  -2 -19   11.41   12.38   0
  -1   0 -17    0.73   13.25   0
  -1   2 -13   20.97   12.50   0
  -1   3  -9  139.75   10.96   0
   0 -10 -13   71.26   13.21   0
   0  -9 -14   67.35   15.30   0
   0  -7 -16    7.74   13.51   0
   0  -4 -16 1745.84   42.95   0
   0  -2 -15  256.53   17.15   0
   0   0 -11   12.07   13.24   0
  -5   3 -20   25.91   21.22   0
  -4  -5 -25   50.99   21.64   0
  -4  -4 -25   96.53   24.62   0
  -4   0 -23   14.64   18.10   0
  -4   1 -22  282.02   26.11   0
  -3 -10 -22   37.61   19.86   0
  -3  -7 -24  231.15   26.59   0
  -3  -6 -24    0.23   17.95   0
  -3  -5 -24  366.93   32.87   0
  -3  -4 -24   51.40   20.42   0
  -3  -2 -23   58.00   18.63   0
  -2 -12 -18   56.00   21.08   0
  -2  -7 -22  117.76   20.35   0
  -2  -3 -22  294.22   24.71   0
  -2   2 -17  282.39   19.61   0
  -2   3 -15  104.26   12.19   0
  -1 -12 -14  106.97   20.40   0
  -1 -11 -16  229.18   24.02   0
  -1  -8 -19   13.94   13.28   0
  -1  -6 -20   56.18   15.09   0
  -1  -5 -20  746.49   33.43   0
  -1   1 -15   11.25   12.48   0
  -1   3  -8  199.84   11.58   0
   0 -10 -12  106.25   17.03   0
   0  -8 -15  151.38   15.10   0
   0  -6 -16 1765.54   44.55   0
   0  -5 -16   12.27   14.17   0
   0  -3 -15  572.93   25.25   0
   0  -2 -14    4.88   12.40   0
   0  -1 -13    3.38    9.03   0
   0   0 -10 1016.35   26.95   0
  -5  -1 -24   95.82   24.04   0
  -5   2 -21  170.91   24.54   0
  -4   3 -19   47.94   16.17   0
  -4   4 -17   -1.95   14.32   0
  -3 -11 -21   48.37   22.82   0
  -3  -8 -23   -2.00   16.93   0
  -3  -3 -23   83.92   19.07   0
  -3   2 -19  158.50   19.26   0
  -3   3 -17   44.52   12.78   0
  -3   4 -15  302.95   19.36   0
  -3   5 -12    0.33   10.06   0
  -2 -11 -19  295.39   26.52   0
  -2 -10 -20   65.93   21.01   0
  -2  -6 -22  156.89   22.37   0
  -2  -5 -22  765.56   37.19   0
  -2  -4 -22   32.89   11.97   0
  -2  -2 -21  191.07   20.97   0
  -2   1 -18   -0.91   11.02   0
  -2   4 -11  164.69   13.72   0
  -1 -10 -17  926.68   40.14   0
  -1  -9 -18   40.70   19.67   0
  -1  -7 -19  -14.43   15.90   0
  -1  -4 -19   33.84   14.18   0
  -1  -3 -19   -6.30    9.31   0
  -1  -2 -18   29.59   13.11   0
  -1   0 -16  481.81   24.19   0
   0 -10 -11  211.05   19.11   0
   0  -9 -13  101.01   16.38   0
   0  -8 -14  366.02   23.76   0
   0  -7 -15  428.19   22.25   0
   0  -5 -15 1259.12   37.21   0
   0  -4 -15   12.70   13.96   0
  -6   1 -22  142.99   26.51   0
  -5  -2 -24   44.83   24.85   0
  -5   0 -23  -12.36   15.83   0
  -5   1 -22  167.59   25.69   0
  -4  -6 -24  181.02   27.32   0
  -4  -4 -24  155.82   25.72   0
  -4  -3 -24    1.63   18.34   0
  -4  -1 -23   -6.19   18.78   0
  -4   0 -22  597.59   35.78   0
  -4   1 -21   15.38   17.69   0
  -4   2 -20  242.11   23.46   0
  -3 -12 -19    9.75   24.10   0
  -3  -7 -23  491.60   35.27   0
  -3  -6 -23    2.69   18.97   0
  -3  -5 -23  220.43   27.47   0
  -3  -4 -23   33.21   18.96   0
  -3   0 -21   -2.34    9.64   0
  -3   1 -20  498.65   25.44   0
  -2 -12 -17  187.22   25.49   0
  -2 -11 -18   11.14   18.87   0
  -2  -9 -20   24.24   18.15   0
  -2  -7 -21   -0.36   16.37   0
  -2  -3 -21    7.73   14.54   0
  -2  -1 -20  434.24   23.94   0
  -2   2 -16  889.08   29.95   0
  -1 -11 -15  826.60   36.05   0
  -1 -10 -16  -10.82   18.06   0
  -1  -9 -17  174.78   23.80   0
  -1  -8 -18   13.16   14.48   0
  -1  -6 -19  231.14   19.82   0
  -1  -5 -19  201.56   18.99   0
  -1  -1 -17    7.49    9.16   0
  -1   1 -14  131.29   15.73   0
  -1   3  -7    9.63    6.37   0
   0 -10 -10  210.31   18.35   0
   0  -9 -12  749.94   29.17   0
   0  -7 -14  917.73   32.14   0
   0  -3 -14  691.93   24.90   0
   0  -2 -13  106.84   13.98   0
   0   0  -9    7.01    7.99   0
  -5  -1 -23    1.92   20.43   0
  -5   3 -19  241.96   24.47   0
  -4  -5 -24   70.10   19.04   0
  -4   3 -18    0.61   14.54   0
  -3 -11 -20   16.01   21.40   0
  -3 -10 -21   77.88   19.57   0
  -3  -8 -22   20.90   18.83   0
  -3  -2 -22   58.82   17.86   0
  -3   2 -18   22.94   13.86   0
  -3   4 -14  648.95   24.89   0
  -3   5 -11  279.03   16.46   0
  -2 -12 -16  176.28   24.93   0
  -2 -10 -19  494.79   31.77   0
  -2  -6 -21   27.23   15.64   0
  -2  -5 -21   95.22   18.07   0
  -2  -4 -21    6.61   11.82   0
  -2  -2 -20   -2.02   15.96   0
  -2   1 -17   20.77   11.72   0
  -2   4 -10  160.08   12.62   0
  -1 -11 -14  570.32   30.71   0
  -1  -4 -18 1180.11   37.33   0
  -1  -2 -17  136.34   17.00   0
  -1   0 -15   -0.83   13.64   0
   0 -10  -9  226.20   18.24   0
   0  -8 -13  625.60   25.77   0
   0  -5 -14 2634.33   50.25   0
   0  -4 -14  263.27   17.64   0
   0  -3 -13   -2.04   12.92   0
  -5   0 -22   20.49   20.75   0
  -5   1 -21   17.61   17.47   0
  -5   2 -20   10.44   18.95   0
  -4  -7 -23  229.78   29.05   0
  -4  -3 -23   38.85   20.23   0
  -4  -1 -22  282.91   28.80   0
  -4   2 -19   22.97   15.44   0
  -4   4 -16  226.12   19.61   0
  -3 -12 -18   97.37   27.23   0
  -3  -7 -22   23.97   18.54   0
  -3  -6 -22   21.09   21.11   0
  -3  -4 -22   71.99   21.33   0
  -3   0 -20 1040.14   38.77   0
  -3   1 -19   -3.83   12.43   0
  -3   3 -16  988.28   31.95   0
  -2 -11 -17  403.01   31.65   0
  -2  -7 -20   -6.95   16.90   0
  -2  -3 -20   24.61   16.03   0
  -2  -1 -19   30.57   10.39   0
  -2   2 -15   10.81   11.46   0
  -2   3 -13   -5.56   10.63   0
  -1 -10 -15  166.65   21.17   0
  -1  -9 -16  171.31   23.34   0
  -1  -8 -17  128.29   18.51   0
  -1  -6 -18  732.25   32.26   0
  -1  -5 -18  451.30   24.13   0
  -1  -1 -16   80.01   11.80   0
  -1   1 -13  178.33   16.26   0
   0 -10  -8 1266.22   34.80   0
   0  -9 -11    0.75   12.09   0
   0  -8 -12   -2.06   13.51   0
   0  -7 -13  203.88   18.27   0
   0  -4 -13  377.81   21.98   0
   0   0  -7   -3.68    9.56   0
  -6   1 -21  147.23   27.61   0
  -6   2 -20   56.18   26.73   0
  -5  -2 -23  169.88   28.16   0
  -4  -6 -23  254.03   31.61   0
  -4  -5 -23    6.18   19.56   0
  -4  -4 -23  204.49   25.61   0
  -4   0 -21   -3.66   18.74   0
  -4   1 -20   61.84   22.11   0
  -3 -13 -16  376.13   35.19   0
  -3 -11 -19   67.96   23.66   0
  -3 -10 -20   10.39   19.44   0
  -3  -8 -21   36.19   19.22   0
  -3  -5 -22    1.33   14.95   0
  -3  -2 -21   28.37   16.36   0
  -3   5 -10   21.96   11.86   0
  -2 -12 -15  296.07   28.72   0
  -2 -10 -18    4.08   14.63   0
  -2  -5 -20   11.46   15.81   0
  -2  -4 -20  459.92   27.48   0
  -2  -2 -19    1.78   12.37   0
  -2   4  -9  121.49   12.20   0
  -1 -11 -13    9.84   19.60   0
  -1  -4 -17    0.94   13.73   0
  -1  -3 -17   26.09   10.16   0
  -1  -2 -16  313.01   20.91   0
  -1   0 -14   91.50   16.55   0
   0 -10  -7    0.19   13.24   0
   0  -9 -10  593.55   25.35   0
   0  -5 -13  334.77   21.87   0
   0  -3 -12  390.61   21.49   0
  -5  -5 -23  160.76   28.87   0
  -5  -4 -23   10.60   21.92   0
  -5  -1 -22  178.59   28.36   0
  -5   3 -18  444.81   30.66   0
  -4  -8 -22   21.55   19.58   0
  -4  -3 -22   17.05   18.80   0
  -4   3 -17   30.28   15.50   0
  -4   4 -15    7.26   13.15   0
  -3 -12 -17    1.81   24.47   0
  -3  -7 -21  105.56   23.76   0
  -3   0 -19    9.41   13.14   0
  -3   1 -18  685.29   30.44   0
  -3   2 -17   46.55   10.92   0
  -3   3 -15   65.46   14.24   0
  -3   4 -13  281.69   19.08   0
  -2 -11 -16   29.18   19.83   0
  -2  -9 -18   12.03   17.91   0
  -2  -3 -19  163.26   20.94   0
  -2  -1 -18   -2.24   13.91   0
  -2   0 -17    5.36   12.58   0
  -2   2 -14 1535.04   37.33   0
  -2   3 -12 1085.08   29.28   0
  -1 -10 -14   40.57   16.56   0
  -1  -9 -15  959.76   37.10   0
  -1  -8 -16   16.31   15.49   0
  -1  -6 -17   92.91   13.89   0
  -1  -5 -17  784.16   30.62   0
  -1   1 -12  898.10   27.06   0
   0 -10  -6    2.96   11.98   0
   0  -9  -9   22.03   13.96   0
   0  -8 -11   15.78   13.31   0
   0  -4 -12  239.14   20.78   0
   0  -1  -9  350.42   18.26   0
   0   0  -6   53.08    7.51   0
  -6  -1 -22  145.92   31.32   0
  -6   0 -21   -3.58   23.29   0
  -5  -2 -22   68.34   24.97   0
  -5   0 -21   -6.41   21.51   0
  -5   1 -20    2.89   20.27   0
  -5   2 -19   37.04   19.77   0
  -4  -9 -21   13.20   21.63   0
  -4  -7 -22   62.83   19.11   0
  -4  -6 -22    7.10   21.76   0
  -4  -5 -22   -5.91   20.80   0
  -4  -4 -22   12.51   22.34   0
  -4  -1 -21   17.35   13.06   0
  -4   0 -20  552.63   33.63   0
  -4   1 -19   16.89   20.51   0
  -4   2 -18   -5.53   16.52   0
  -3 -13 -15   65.79   28.27   0
  -3 -11 -18   26.66   21.25   0
  -3 -10 -19    4.87   22.06   0
  -3  -6 -21  515.86   35.10   0
  -3  -5 -21   -0.91   20.53   0
  -3  -4 -21  243.95   24.73   0
  -3  -2 -20  385.55   27.87   0
  -2 -12 -14  922.01   42.67   0
  -2 -10 -17  267.96   25.77   0
  -2  -7 -19   33.49   14.38   0
  -2  -6 -19  177.74   24.46   0
  -2  -5 -19   30.18   16.15   0
  -2  -4 -19   18.69   14.47   0
  -1 -11 -12   66.68   18.73   0
  -1  -4 -16  140.30   18.62   0
  -1  -3 -16 2424.29   50.50   0
  -1   0 -13    1.17   13.65   0
   0  -8 -10  306.56   20.54   0
   0  -7 -11  689.85   28.55   0
   0  -5 -12  641.39   25.36   0
   0  -3 -11  195.16   18.01   0
  -6  -2 -22  202.08   33.97   0
  -6   1 -20  116.00   26.30   0
  -6   2 -19  170.09   27.52   0
  -5  -1 -21    2.70   23.24   0
  -4 -11 -19  143.34   28.33   0
  -4 -10 -20   14.27   19.70   0
  -4  -8 -21  197.53   31.11   0
  -4   3 -16   16.06   13.66   0
  -3 -12 -16   16.10   24.03   0
  -3  -8 -20   11.59   14.24   0
  -3  -7 -20   91.18   22.57   0
  -3  -3 -20   50.55   19.71   0
  -3  -1 -19   10.30   15.47   0
  -3   2 -16  898.54   32.88   0
  -3   4 -12  816.16   29.23   0
  -3   5  -9  299.04   17.35   0
  -2 -11 -15  249.53   26.63   0
  -2  -9 -17  310.83   27.62   0
  -2  -2 -18   -3.74    9.78   0
  -2  -1 -17   10.31   14.66   0
  -2   0 -16  239.04   21.48   0
  -2   4  -8  770.44   20.86   0
  -1 -11 -11 1865.03   49.71   0
  -1 -10 -13 1239.96   42.40   0
  -1  -9 -14  755.12   33.47   0
  -1  -8 -15    0.43   14.90   0
  -1  -6 -16    9.67   11.46   0
  -1  -5 -16 3001.77   57.50   0
  -1  -2 -15   20.31   10.04   0
  -1  -1 -14  138.20   17.36   0
  -1   1 -11   23.94   13.08   0
   0  -9  -8   73.60   16.07   0
   0  -5 -11  975.39   32.03   0
   0  -4 -11  443.49   23.37   0
   0  -1  -8   68.38   10.35   0
  -6  -3 -22   89.21   29.92   0
  -6  -1 -21  105.87   29.01   0
  -5  -6 -22   14.74   23.73   0
  -5  -5 -22  118.53   26.80   0
  -5  -4 -22   25.81   22.61   0
  -5   0 -20    7.34   23.27   0
  -5   2 -18   68.99   21.73   0
  -5   3 -17  162.08   24.48   0
  -4  -7 -21   88.01   25.75   0
  -4  -6 -21   96.53   27.39   0
  -4  -4 -21    6.90   22.06   0
  -4  -3 -21   26.58   18.70   0
  -4  -1 -20  108.19   21.04   0
  -4   4 -14   32.65   14.25   0
  -3 -13 -14  234.68   32.26   0
  -3 -11 -17   66.06   23.36   0
  -3 -10 -18    5.14   21.87   0
  -3  -6 -20   79.52   21.02   0
  -3  -5 -20   35.96   20.45   0
  -3  -4 -20    4.37   18.79   0
  -3   1 -17   12.22   13.64   0
  -3   3 -14 1753.22   41.28   0
  -2 -12 -13  144.10   27.03   0
  -2 -10 -16    8.20   16.35   0
  -2  -7 -18  154.54   20.61   0
  -2  -6 -18  246.60   27.56   0
  -2  -5 -18 1342.66   45.47   0
  -2  -4 -18   26.68   16.14   0
  -2  -3 -18  606.77   28.03   0
  -2   2 -13   45.93   13.32   0
  -2   3 -11  268.44   16.61   0
  -1 -10 -12  834.33   36.16   0
  -1  -3 -15   34.31   14.97   0
   0  -9  -7   32.42   13.82   0
   0  -8  -9  134.85   16.37   0
   0  -7 -10  363.56   22.26   0
   0  -3 -10 1245.81   32.09   0
   0  -2  -9   -4.96   13.71   0
   0  -1  -7  173.01   14.94   0
  -7   0 -20  122.59   32.61   0
  -7   1 -19   87.44   30.49   0
  -6   0 -20   23.57   25.39   0
  -5  -2 -21  210.83   31.30   0
  -5   1 -19  183.88   27.47   0
  -4 -12 -17   65.04   22.78   0
  -4 -11 -18   26.33   29.16   0
  -4 -10 -19   61.97   26.18   0
  -4  -8 -20  187.72   29.49   0
  -4  -5 -21  218.81   26.66   0
  -4  -2 -20  246.53   26.38   0
  -4   0 -19   -1.15   18.94   0
  -4   1 -18  353.00   27.59   0
  -4   2 -17   64.99   17.38   0
  -3 -12 -15   19.11   24.22   0
  -3  -8 -19   12.15   18.62   0
  -3  -2 -19  139.66   21.38   0
  -2 -11 -14   22.89   19.43   0
  -2  -9 -16   15.80   16.26   0
  -2  -2 -17  261.22   21.76   0
  -1 -11 -10   78.59   19.26   0
  -1  -9 -13   25.46   16.58   0
  -1  -8 -14  277.44   22.99   0
  -1  -6 -15  333.20   21.93   0
  -1  -5 -15    9.64   15.78   0
  -1  -4 -15  262.30   19.45   0
  -1  -2 -14  141.63   17.20   0
  -1  -1 -13  162.11   17.88   0
  -1   0 -12  115.22   13.12   0
  -1   1 -10   17.67   12.20   0
   0  -9  -6   43.32   14.05   0
   0  -8  -8  228.83   18.37   0
   0  -6 -10  170.60   17.80   0
   0  -5 -10    5.13   13.82   0
   0  -4 -10   58.90   15.64   0
  -6  -2 -21  139.85   25.81   0
  -6   1 -19   40.65   25.38   0
  -6   2 -18   -3.00   23.55   0
  -5  -7 -21  126.42   25.50   0
  -5  -6 -21   -1.83   22.90   0
  -5  -5 -21  118.13   29.47   0
  -5  -4 -21   86.33   27.95   0
  -5  -3 -21   43.18   22.19   0
  -5  -1 -20   -7.08   24.88   0
  -5   3 -16  669.19   36.34   0
  -4 -13 -15   25.08   29.17   0
  -4  -7 -20   62.96   25.86   0
  -4  -3 -20   35.42   19.85   0
  -4   3 -15  181.90   19.49   0
  -4   5 -11    0.35   12.91   0
  -3 -13 -13   36.02   25.72   0
  -3 -11 -16  193.24   28.21   0
  -3 -10 -17   56.20   24.95   0
  -3  -9 -18  197.34   23.71   0
  -3  -7 -19  257.84   25.93   0
  -3  -6 -19   16.98   19.14   0
  -3  -4 -19   59.08   21.65   0
  -3  -3 -19  128.83   21.37   0
  -3  -1 -18  619.62   31.11   0
  -3   1 -16  104.87   17.26   0
  -3   4 -11  305.90   20.75   0
  -3   5  -8   10.50   11.04   0
  -2 -12 -12  292.41   31.19   0
  -2 -10 -15  954.84   42.22   0
  -2  -7 -17   46.80   18.35   0
  -2  -3 -17   35.86   15.18   0
  -2  -1 -16  298.88   20.43   0
  -2   0 -15    4.99   14.66   0
  -2   3 -10   14.44   11.05   0
  -2   4  -7    3.34    7.74   0
  -1 -10 -11   91.64   17.36   0
  -1  -3 -14  285.67   21.71   0
   0  -7  -9  371.06   22.14   0
   0  -2  -8 1998.61   36.52   0
   0  -1  -6 2327.64   33.77   0
  -6  -4 -21   57.58   27.25   0
  -6  -1 -20   79.48   28.71   0
  -5  -8 -20   15.57   23.02   0
  -5   0 -19    8.18   23.01   0
  -5   1 -18   29.72   21.80   0
  -5   2 -17  189.85   25.04   0
  -4 -12 -16  729.92   47.79   0
  -4 -11 -17   37.01   28.36   0
  -4 -10 -18   -5.28   24.67   0
  -4  -6 -20  196.57   31.70   0
  -4  -5 -20  184.90   31.11   0
  -4  -4 -20    4.64   22.15   0
  -4   0 -18   26.78   18.43   0
  -4   2 -16   41.54   16.65   0
  -4   4 -13   83.58   15.38   0
  -3 -12 -14  300.26   33.13   0
  -3  -8 -18   34.64   20.57   0
  -3  -5 -19  283.43   24.59   0
  -3  -2 -18   13.48   17.30   0
  -3   3 -13  353.83   20.93   0
  -2 -11 -13  824.52   39.73   0
  -2  -6 -17   22.38   13.06   0
  -2  -5 -17  142.90   19.80   0
  -2  -4 -17  257.69   20.76   0
  -2  -2 -16  823.62   33.36   0
  -2   2 -12   12.13    8.16   0
  -1 -11  -9   55.16   18.53   0
  -1  -9 -12  445.80   27.39   0
  -1  -8 -13  560.42   29.38   0
  -1  -6 -14 2325.95   53.56   0
  -1  -5 -14   17.76   15.12   0
  -1  -4 -14 3042.88   56.55   0
  -1  -2 -13   44.15   13.98   0
  -1   0 -11   -1.50   14.23   0
   0  -9  -5  101.84   13.60   0
   0  -8  -7    7.85   11.81   0
   0  -7  -8    4.11   11.48   0
   0  -6  -9  966.60   30.35   0
   0  -4  -9 2059.95   40.50   0
  -7   0 -19   -7.93   25.25   0
  -7   1 -18   37.03   27.55   0
  -6  -2 -20   26.45   27.15   0
  -6   0 -19   18.09   22.54   0
  -6   1 -18  264.78   31.09   0
  -6   2 -17   60.73   26.36   0
  -6   3 -16  -13.21   21.03   0
  -5  -9 -19   51.89   30.99   0
  -5  -7 -20  211.48   33.51   0
  -5  -3 -20   24.62   21.44   0
  -5   4 -14   96.11   18.14   0
  -4 -13 -14  573.48   44.84   0
  -4  -8 -19  108.48   22.24   0
  -4  -2 -19   15.01   19.27   0
  -4   1 -17   11.30   16.20   0
  -3 -13 -12   29.32   24.19   0
  -3 -11 -15   31.44   24.57   0
  -3 -10 -16   -1.38   22.76   0
  -3  -9 -17   10.42   18.11   0
  -3  -7 -18  194.32   27.03   0
  -3  -3 -18   26.95   18.03   0
  -3  -1 -17   12.70   14.82   0
  -3   2 -14   39.49   14.71   0
  -2 -12 -11  399.14   33.00   0
  -2 -10 -14  378.54   31.88   0
  -2  -9 -15  143.20   19.92   0
  -2  -7 -16   21.09   18.27   0
  -2  -3 -16   34.65   15.67   0
  -2  -1 -15   67.22   15.72   0
  -2   0 -14 2992.76   54.31   0
  -1 -11  -8   59.87   21.20   0
  -1 -10 -10  927.01   35.12   0
  -1  -3 -13   -0.33   13.15   0
  -1  -1 -12  845.52   27.43   0
  -1   1  -9  574.90   21.32   0
   0  -9  -4  306.57   18.15   0
   0  -2  -7  110.00   13.18   0
  -7  -1 -19   88.20   32.24   0
  -6  -6 -20  105.12   30.83   0
  -6  -4 -20   35.33   27.56   0
  -5 -10 -18    6.51   30.90   0
  -5  -8 -19   90.40   27.16   0
  -5  -6 -20  107.30   27.66   0
  -5  -5 -20   11.55   23.06   0
  -5  -4 -20  200.65   29.98   0
  -5  -1 -19  186.72   27.49   0
  -5   3 -15  401.14   27.50   0
  -4 -12 -15   17.53   25.51   0
  -4 -11 -16   82.20   29.37   0
  -4 -10 -17  270.94   33.88   0
  -4  -7 -19  200.23   25.12   0
  -4  -6 -19  383.63   34.25   0
  -4  -4 -19   64.25   22.97   0
  -4  -3 -19   42.46   20.80   0
  -4   3 -14    1.01   11.65   0
  -3 -12 -13   83.69   25.05   0
  -3  -8 -17   59.69   21.69   0
  -3  -6 -18   66.64   18.59   0
  -3  -5 -18  129.74   21.36   0
  -3  -4 -18  260.37   25.66   0
  -3   1 -15   61.11   15.98   0
  -3   4 -10  129.83   17.02   0
  -2 -11 -12  612.55   35.67   0
  -2  -6 -16 3384.50   67.72   0
  -2  -5 -16   43.20   15.82   0
  -2  -4 -16 2836.60   59.04   0
  -2   2 -11  572.97   22.86   0
  -2   3  -9   11.52    9.90   0
  -1  -9 -11  978.68   35.71   0
  -1  -8 -12  386.69   25.02   0
  -1  -6 -13   22.90   15.82   0
  -1  -5 -13  505.22   26.38   0
  -1  -4 -13   -7.89   13.56   0
   0  -8  -6   66.05   13.59   0
   0  -7  -7  405.75   21.27   0
   0  -6  -8   15.47   12.11   0
   0  -1  -5    0.93    6.30   0
  -7   0 -18   17.29   28.43   0
  -6  -5 -20   -8.07   18.98   0
  -6  -1 -19   35.10   20.10   0
  -5  -7 -19    9.00   22.80   0
  -5   0 -18   24.66   22.18   0
  -5   1 -17  100.82   22.65   0
  -5   2 -16   22.19   16.63   0
  -4 -13 -13    5.57   25.60   0
  -4  -8 -18   11.85   19.61   0
  -4  -5 -19   19.43   13.85   0
  -4   0 -17   -0.09   15.49   0
  -4   2 -15  -10.93   13.28   0
  -4   4 -12   28.03   12.08   0
  -3 -11 -14  330.01   30.90   0
  -3 -10 -15   -3.80   21.86   0
  -3  -7 -17   10.04   19.03   0
  -3  -2 -17   65.99   17.12   0
  -3   3 -12  129.15   15.09   0
  -2 -12 -10   28.42   22.80   0
  -2 -10 -13  367.02   31.19   0
  -2  -9 -14    4.63   18.26   0
  -2  -7 -15   47.25   16.45   0
  -2  -2 -15   26.99   14.28   0
  -1 -11  -7  997.09   34.33   0
  -1 -10  -9 1758.44   44.47   0
  -1  -7 -12    6.77   13.32   0
  -1  -2 -12  446.15   20.70   0
  -1  -1 -11   24.45   14.60   0
  -1   0 -10 6178.39   63.17   0
   0  -9  -3   34.98    9.04   0
   0  -3  -7  412.90   18.54   0
   0  -2  -6  258.78   15.04   0
  -7  -2 -19   28.55   19.93   0
  -5  -9 -18    6.71   17.73   0
  -4  -2 -18    4.36   13.33   0
  -4   1 -16  467.54   25.72   0
   1  -3   4  482.64   13.56   0
   1  -2   5  126.00    7.56   0
   2  -7   1   45.93    8.56   0
   3  -6   7  102.82   12.26   0
   3  -2  11  515.46   18.68   0
   4 -10  -2  486.19   22.62   0
   4  -8   5  562.00   21.40   0
   4  -7   7  371.99   17.94   0
   4  -5  10  963.26   27.99   0
   4   0  13   10.94    6.82   0
   4   3  13   25.68    9.11   0
   5  -6  10 1092.22   34.60   0
   5  -5  11   79.85   13.45   0
   5  -4  12   21.85   11.89   0
   5   0  14  126.79   14.25   0
   5   1  14  194.66   16.79   0
   5   2  14  133.17   14.44   0
   5   3  14  154.27   15.14   0
   6 -11  -1   -1.53   20.32   0
   6 -10   3   62.59   19.19   0
   6  -7   9    3.66   10.99   0
   6  -3  13  783.36   30.83   0
   6  -1  14  453.70   23.69   0
   7 -10   3  106.71   21.18   0
   7  -3  13    7.33   12.35   0
   7  -1  14  728.18   32.46   0
   8  -9   5  178.07   23.94   0
   8  -6  10    1.94   17.52   0
   8  -5  11    6.82   13.61   0
   8  -4  12  361.41   29.00   0
   8   0  14  202.62   25.41   0
   8   1  14  151.29   22.42   0
   8   2  14   99.13   20.26   0
   1  -1   6  586.99   13.25   0
   2  -8  -4   26.23    6.69   0
   2  -5   6 1292.52   26.18   0
   2  -2   9  984.52   22.02   0
   2   1  10 1278.36   21.97   0
   2   2  10  312.69   11.85   0
   3  -9  -1    9.50   10.95   0
   3  -8   3   15.27   10.92   0
   3   1  12  500.69   16.08   0
   3   2  12 3177.34   38.09   0
   3   5  11  259.39   11.39   0
   4 -10  -1   10.90   11.50   0
   4  -9   3  401.62   21.27   0
   4  -6   9  300.76   16.46   0
   4  -3  12  372.72   17.73   0
   4   4  13   98.83   10.49   0
   5 -10   2  293.17   22.42   0
   5  -9   5  482.80   24.90   0
   5  -7   9  536.37   25.91   0
   5  -3  13   29.27   10.81   0
   5  -1  14  196.97   15.85   0
   6  -9   6   86.92   17.34   0
   6  -6  11   28.43   15.74   0
   6  -5  12   86.48   18.83   0
   6  -4  13  237.53   22.47   0
   7 -11   0   98.32   23.91   0
   7 -10   4   87.54   20.13   0
   7  -9   6    8.67   17.80   0
   7  -8   8   14.19   14.83   0
   7  -6  11  111.18   22.40   0
   7  -5  12  172.49   23.07   0
   7  -4  13   72.27   18.66   0
   8 -10   3  192.45   26.27   0
   8  -9   6    2.21   18.42   0
   8  -8   8  108.85   21.52   0
   8  -3  13   87.07   17.26   0
   8  -1  14  110.95   20.94   0
   1  -4   3    4.49    4.77   0
   2  -8  -3    4.31    6.36   0
   3  -9   0 2960.61   45.53   0
   3  -5   9  300.91   15.83   0
   3  -4  10  131.95   10.55   0
   3  -3  11   55.13   10.15   0
   3  -1  12  506.48   18.45   0
   3   3  12  138.38    9.73   0
   4 -10   0  249.52   18.50   0
   4  -8   6  242.29   15.29   0
   4  -7   8  629.87   24.70   0
   4  -5  11    1.99    9.95   0
   4  -2  13   59.58   12.11   0
   5 -10   3  512.99   28.29   0
   5  -6  11   53.17   14.75   0
   5  -5  12  227.29   19.30   0
   5  -2  14  158.93   16.34   0
   5   4  14   77.00   13.21   0
   6 -11   0  202.03   24.51   0
   6 -10   4   11.05   18.51   0
   6  -3  14  355.28   24.59   0
   6  -1  15   38.25   15.68   0
   6   0  15    7.26   16.20   0
   6   1  15   37.05   12.99   0
   6   2  15  756.65   30.76   0
   6   3  15  189.39   19.89   0
   7 -11   1   28.19   20.29   0
   7  -9   7  132.63   21.53   0
   7  -7  10  158.25   19.43   0
   7  -3  14  683.71   34.29   0
   7  -1  15   86.16   20.84   0
   7   0  15    1.02   16.06   0
   7   1  15   93.56   15.85   0
   7   2  15   -6.88   16.28   0
   8 -10   4    8.76   20.75   0
   8  -6  11  243.53   27.08   0
   8  -5  12   93.52   21.32   0
   8  -4  13   41.07   18.23   0
   8  -2  14  104.54   21.45   0
   1  -3   5   54.49    8.54   0
   1  -2   6   15.33    7.47   0
   1   0   7    5.41    5.55   0
   2  -8  -2 1189.81   23.80   0
   2  -6   5   17.16    9.42   0
   2  -4   8  686.20   20.12   0
   2  -1  10 1262.87   24.34   0
   2   3  10   16.59    6.27   0
   3  -8   4   95.34   12.50   0
   3  -6   8  476.74   20.20   0
   3  -2  12 3029.28   42.75   0
   4 -10   1  563.08   25.48   0
   4  -9   4  165.80   14.15   0
   4  -6  10  171.03   15.15   0
   4  -4  12   35.76    8.35   0
   4  -3  13   47.72   10.82   0
   4   0  14 2818.80   44.32   0
   4   1  14   68.24   11.04   0
   4   2  14  740.45   22.76   0
   5  -9   6    3.80   14.15   0
   5  -7  10   39.10   15.15   0
   5  -4  13  162.74   15.62   0
   5  -3  14  156.18   18.21   0
   5   0  15    6.19   12.58   0
   5   1  15  124.28   15.16   0
   5   2  15  198.62   15.92   0
   6 -11   1  208.99   24.37   0
   6  -9   7   -4.14   15.04   0
   6  -8   9   99.89   18.05   0
   6  -6  12  522.17   29.77   0
   6  -5  13   90.11   17.86   0
   7 -11   2  142.27   23.61   0
   7 -10   5   27.07   20.26   0
   7  -8   9  382.00   25.75   0
   7  -6  12  526.32   33.65   0
   7  -5  13   24.05   17.41   0
   7  -2  15   -5.95   17.59   0
   8  -9   7   22.27   20.51   0
   8  -8   9   55.98   21.11   0
   8  -1  15   21.02   18.86   0
   8   0  15    4.93   18.88   0
   8   1  15   41.29   19.10   0
   8   2  15  125.00   22.20   0
   2  -8  -1  379.86   17.01   0
   2  -7   3   23.59    9.00   0
   2  -5   7  208.02   13.82   0
   2  -2  10  332.08   15.42   0
   2   5   9  252.17    8.86   0
   3  -9   1   13.77    9.40   0
   3  -7   7  707.60   24.34   0
   3  -5  10   21.84    9.81   0
   3   0  13    1.79    8.39   0
   3   1  13  539.99   18.81   0
   3   4  12  783.88   18.85   0
   4  -9   5  204.88   17.66   0
   4  -7   9  492.37   23.36   0
   4   3  14    7.43    8.51   0
   5 -11   0    2.70   17.29   0
   5 -10   4  251.83   22.27   0
   5  -8   9    9.38   11.91   0
   5  -1  15  123.66   15.11   0
   5   3  15  423.48   22.40   0
   6 -11   2   49.58   19.44   0
   6 -10   5   64.86   17.18   0
   6  -7  11   15.34   15.72   0
   6  -4  14   94.27   18.34   0
   7  -9   8  135.80   22.31   0
   7  -7  11  610.07   31.77   0
   7  -4  14   23.88   13.48   0
   8  -7  11   -5.79   18.53   0
   8  -5  13   32.02   17.83   0
   8  -4  14   98.73   22.42   0
   8  -2  15  118.55   21.86   0
   1  -4   4  308.19   11.64   0
   1  -1   7  332.43   12.48   0
   2   1  11   95.42    8.92   0
   3  -9   2  279.50   17.49   0
   3  -8   5   88.16   12.45   0
   3  -6   9  779.09   25.37   0
   3  -3  12  134.73   12.59   0
   3   2  13   -1.24    7.03   0
   4  -6  11  335.46   19.52   0
   4  -5  12    7.42   10.37   0
   4  -4  13   93.17   13.49   0
   4  -2  14  762.43   25.20   0
   4   4  14   46.93   11.40   0
   5 -11   1  273.44   26.00   0
   5 -10   5  187.68   21.60   0
   5  -9   7    0.44   11.80   0
   5  -7  11   31.44   15.41   0
   5  -6  12   -6.60   13.14   0
   5  -5  13   29.16   11.84   0
   5  -4  14  107.48   16.17   0
   6 -11   3   -4.61   19.05   0
   6 -10   6   16.85   18.10   0
   6  -9   8    6.00   10.73   0
   6  -8  10   36.05   16.39   0
   6  -3  15  197.24   20.46   0
   6  -1  16  150.10   21.33   0
   6   0  16 1158.74   40.44   0
   6   1  16  142.24   18.95   0
   6   2  16  855.23   34.48   0
   7 -11   3   10.79   19.11   0
   7 -10   6   10.63   15.38   0
   7  -6  13  101.49   21.71   0
   7  -5  14  355.71   29.87   0
   7  -1  16  157.70   22.73   0
   7   0  16  179.55   24.01   0
   7   1  16  171.49   23.08   0
   7   2  16  123.79   20.10   0
   1  -3   6  645.66   17.62   0
   2  -8   0 1279.01   26.97   0
   2  -7   4   45.54   10.22   0
   2  -6   6  156.85   11.27   0
   2  -4   9  106.13   10.99   0
   2  -3  10   10.18    9.49   0
   2  -1  11  104.59   11.65   0
   2   2  11  590.65   16.35   0
   2   4  10  149.34    8.08   0
   3  -7   8   59.31   12.73   0
   3  -2  13    4.05    9.98   0
   3   3  13  377.63   15.46   0
   4 -10   3   10.05   11.72   0
   4  -9   6  134.69   16.13   0
   4  -7  10 1528.38   39.07   0
   4  -3  14    3.97   11.00   0
   4   0  15    4.96    9.74   0
   4   1  15   96.84   13.16   0
   5 -11   2  196.74   24.74   0
   5  -9   8  279.91   22.20   0
   5  -3  15  418.43   24.77   0
   5   0  16  137.62   18.72   0
   5   1  16  350.46   21.77   0
   6  -6  13   58.84   15.78   0
   6  -5  14   23.20   13.64   0
   6  -4  15  435.70   29.51   0
   6   3  16  -12.17   16.84   0
   7 -11   4   -0.12   22.47   0
   7 -10   7  125.02   22.14   0
   7  -8  11   87.41   22.04   0
   7  -7  12  446.59   30.23   0
   7  -4  15   57.23   18.38   0
   7  -2  16  129.24   22.01   0
   8  -1  16    8.28   21.43   0
   8   0  16   -8.86   21.84   0
   8   1  16  -10.35   20.49   0
   1  -2   7   90.64    9.95   0
   2  -8   1    3.43    8.79   0
   2  -5   8  998.41   24.69   0
   2  -2  11  595.23   20.40   0
   3  -9   3   56.10   12.83   0
   3  -8   6  120.03   14.03   0
   3  -6  10  368.01   19.55   0
   3  -5  11  245.07   16.42   0
   3  -4  12  785.39   25.39   0
   4  -6  12  645.75   27.21   0
   4  -5  13  424.73   22.46   0
   4  -2  15    0.24   11.46   0
   4  -1  15  114.22   11.32   0
   4   2  15   -0.11    8.34   0
   5 -10   6   -0.26   17.43   0
   5  -7  12  608.56   30.99   0
   5  -6  13    2.41   12.61   0
   5  -5  14    4.36   13.94   0
   5  -1  16  339.38   22.88   0
   5   2  16   -0.77   13.41   0
   6 -11   4   44.88   19.81   0
   6 -10   7  388.32   29.26   0
   6  -8  11   75.55   18.76   0
   7 -11   5   83.08   23.93   0
   1  -1   8 1957.71   28.38   0
   1   0   8    6.04    5.32   0
   2  -8   2   -3.35    9.75   0
   2  -7   5    8.67   10.03   0
   2  -6   7   20.89   11.68   0
   2   3  11  269.37   11.69   0
   3 -10  -1   88.76   14.43   0
   3  -9   4   12.13   11.87   0
   3  -3  13  366.86   17.21   0
   3   0  14  124.93   12.61   0
   3   1  14 3300.12   45.41   0
   3   2  14   43.66   11.09   0
   3   4  13  221.85   14.08   0
   4 -10   4   31.85   14.39   0
   4  -9   7  597.84   27.11   0
   4  -7  11  334.73   22.32   0
   4  -4  14   42.01   12.35   0
   4   3  15  203.09   14.76   0
   5 -11   3  141.88   22.30   0
   5  -8  11  231.73   23.70   0
   5  -4  15   56.58   12.06   0
   5   3  16  692.66   28.81   0
   6 -11   5  160.20   22.62   0
   6 -10   8   77.31   22.76   0
   6  -7  13   17.66   18.34   0
   6  -6  14  471.98   32.22   0
   6  -5  15  131.97   22.57   0
   6  -1  17  160.39   22.68   0
   6   0  17   18.01   16.48   0
   6   1  17  129.09   20.37   0
   6   2  17   80.18   19.98   0
   7 -10   8  158.63   24.03   0
   7  -7  13  151.11   24.68   0
   7  -6  14   60.49   16.72   0
   7  -5  15    5.51   17.79   0
   7  -4  16   36.56   20.84   0
   7  -1  17   18.44   19.43   0
   7   0  17   -1.48   18.73   0
   7   1  17    3.76   18.53   0
   7   2  17  310.90   29.98   0
   1   2   8  368.70   10.96   0
   2  -5   9  239.55   15.99   0
   2  -3  11  245.71   15.34   0
   2  -1  12 2541.81   38.61   0
   2   1  12 2453.12   34.83   0
   3 -10   0   15.04   12.86   0
   3  -7   9    8.53    8.37   0
   3  -5  12    8.32   10.45   0
   3  -2  14   39.66   12.83   0
   4 -11   0   55.20   16.17   0
   4 -10   5  197.84   20.04   0
   4  -9   8   66.36   14.54   0
   4  -8  10   -7.75   14.17   0
   4  -3  15  186.55   17.74   0
   4   0  16    5.03   11.06   0
   4   1  16  467.71   22.09   0
   5 -11   4  153.62   22.81   0
   5 -10   7  386.97   28.97   0
   5  -6  14    2.42   15.93   0
   5  -5  15    8.73   15.92   0
   5  -3  16  673.42   30.70   0
   5   0  17   -0.36   15.96   0
   5   1  17  120.96   16.75   0
   6  -4  16  398.76   29.46   0
   6  -2  17  111.60   20.96   0
   7 -11   6  189.83   28.31   0
   7 -10   9   51.68   21.86   0
   7  -2  17  296.91   30.62   0
   1  -2   8  384.65   16.17   0
   2  -8   3  548.54   21.63   0
   2  -6   8 1030.09   28.88   0
   2  -2  12   17.61   10.74   0
   2   2  12   11.94    7.32   0
   3 -10   1  258.55   20.19   0
   3  -9   5    8.81   13.04   0
   3  -6  11  103.34   11.66   0
   3  -4  13  211.80   14.91   0
   3  -3  14 1736.88   38.76   0
   3   3  14 1755.93   33.38   0
   4 -11   1   -0.76   17.08   0
   4 -10   6   43.64   18.17   0
   4  -7  12  154.60   18.45   0
   4  -6  13  128.01   14.02   0
   4  -5  14   11.31   10.07   0
   4  -4  15   -2.04   13.02   0
   4  -1  16  436.46   20.86   0
   4   2  16   43.28   11.53   0
   4   4  15    9.04    9.86   0
   5 -11   5  265.05   25.60   0
   5 -10   8   32.17   18.53   0
   5  -8  12  198.18   23.19   0
   5  -7  13   88.36   16.95   0
   5  -4  16  363.82   24.60   0
   5  -2  17  225.04   20.66   0
   5  -1  17  114.86   15.36   0
   5   2  17  198.90   19.43   0
   6 -11   6   44.10   17.00   0
   6 -10   9   46.83   23.30   0
   6  -7  14   46.04   21.59   0
   6  -6  15    2.19   20.14   0
   6  -5  16   -0.17   18.91   0
   7 -11   7   66.14   25.50   0
   7  -8  13  197.87   27.33   0
   7  -7  14  547.28   38.59   0
   7  -6  15   69.67   21.04   0
   7  -5  16  -12.63   18.92   0
   7  -3  17   96.55   22.11   0
   1  -6   2    2.38    7.17   0
   1   0   9  -10.59    8.16   0
   2  -8   4   39.10   12.57   0
   2  -5  10  340.49   18.93   0
   2  -4  11  164.85   14.22   0
   2   4  11  161.62   10.51   0
   2   5  10  367.68   11.96   0
   3 -10   2 1030.82   33.39   0
   3  -9   6  222.14   19.63   0
   3  -7  10   -5.39    8.82   0
   3   0  15    5.59   10.19   0
   3   1  15   89.80   11.82   0
   4 -11   2   32.16   20.66   0
   4  -9   9   -0.64   14.04   0
   4  -8  11   -3.89   13.58   0
   4  -3  16    5.92   14.33   0
   4   3  16   30.57   12.64   0
   5   3  17  166.32   19.28   0
   6 -12   3  151.87   27.81   0
   6 -11   7    3.37   20.63   0
   6  -8  13   -7.32   19.79   0
   6  -4  17  248.64   27.60   0
   6  -1  18  301.02   29.46   0
   6   0  18   34.83   18.49   0
   6   1  18  274.56   29.11   0
   7 -10  10  329.03   33.18   0
   7  -4  17   39.78   21.63   0
   7  -2  18   18.01   20.54   0
   7  -1  18   77.35   22.92   0
   7   0  18   32.04   21.64   0
   7   1  18   71.15   23.46   0
   1  -6   3  306.70   15.36   0
   1  -1   9  611.89   17.70   0
   2  -9  -1  180.04   16.38   0
   2  -6   9    9.01   12.05   0
   2  -3  12  971.68   26.75   0
   2  -1  13    8.57   10.56   0
   2   0  13   -4.92    9.62   0
   2   3  12 1045.63   23.11   0
   3 -10   3   53.49   14.00   0
   3  -5  13   24.81    8.87   0
   3  -4  14  580.32   25.31   0
   3  -2  15  225.08   17.88   0
   3   2  15  246.10   15.54   0
   4 -11   3  249.88   24.85   0
   4 -10   7  121.91   22.65   0
   4  -6  14   67.24   16.01   0
   4  -5  15   37.24   15.44   0
   4  -1  17   -4.47   11.74   0
   4   0  17   -1.48   12.61   0
   5 -11   6   -3.88   18.59   0
   5 -10   9  201.83   24.74   0
   5  -8  13   -0.17   16.79   0
   5  -7  14  133.57   18.36   0
   5  -6  15   62.19   14.83   0
   5  -5  16  215.32   24.39   0
   5  -1  18    3.92   17.12   0
   5   0  18   11.68   16.05   0
   6 -12   4  260.58   30.93   0
   6 -11   8  173.03   26.74   0
   6 -10  10   78.48   22.07   0
   6  -9  12  348.26   30.24   0
   6  -7  15   13.44   20.48   0
   6  -6  16   98.80   23.92   0
   6  -2  18  -14.95   15.65   0
   6   2  18    7.17   19.29   0
   7 -12   5    6.72   25.30   0
   7 -11   8   -2.83   23.40   0
   7  -8  14  113.42   25.95   0
   7  -7  15  206.50   28.25   0
   7  -6  16  123.09   25.37   0
   7  -5  17   47.43   23.53   0
   7  -3  18   29.11   21.62   0
   1  -5   6 1149.94   28.44   0
   1  -2   9   15.37    8.12   0
   2  -9   0   22.83   11.21   0
   2  -8   5   33.47   12.51   0
   2  -5  11   28.72   11.42   0
   2  -2  13   37.64   13.22   0
   2   1  13    7.44    6.49   0
   3 -10   4  154.55   18.23   0
   3  -9   7   26.04   13.93   0
   3  -7  11  548.73   24.93   0
   3  -3  15   68.25   13.99   0
   3   4  14  597.62   20.22   0
   4 -11   4  157.23   21.35   0
   4  -4  16  231.15   21.80   0
   4   1  17   -5.44   11.89   0
   4   2  17   60.35   16.20   0
   5 -12   3   92.54   26.02   0
   5 -11   7  116.96   26.40   0
   5  -4  17   82.55   16.37   0
   5  -2  18   58.53   19.15   0
   5   1  18   24.16   14.87   0
   5   2  18   79.75   19.75   0
   6 -12   5    6.87   22.90   0
   6 -10  11   34.28   22.36   0
   6  -8  14  480.79   35.49   0
   6  -5  17   20.18   19.12   0
   7 -10  11   35.42   25.74   0
   7  -9  13   22.04   25.28   0
   7   0  19    4.32   20.57   0
   1   0  10 6113.69   54.88   0
   1   2   9   11.59    6.30   0
   2  -9   1 1183.84   32.25   0
   2  -8   6   27.84   14.15   0
   2  -7   8  543.13   22.79   0
   2  -6  10  174.19   17.21   0
   2  -4  12  879.85   27.04   0
   2  -3  13   -2.72   11.91   0
   2   2  13   37.94   10.11   0
   3  -6  13  752.40   30.18   0
   3  -5  14  113.00   15.73   0
   3  -4  15  257.84   20.51   0
   3  -1  16   83.82   13.92   0
   3   0  16 1776.39   39.29   0
   3   1  16   98.24   13.33   0
   3   3  15   71.87   12.64   0
   4 -11   5   35.61   18.91   0
   4 -10   8   26.59   13.55   0
   4  -7  14   45.75   17.84   0
   4  -5  16  229.60   22.03   0
   4  -3  17   14.78   15.14   0
   5 -12   4  106.03   27.73   0
   5 -11   8    8.26   22.20   0
   5 -10  10  667.17   35.20   0
   5  -8  14   84.98   20.99   0
   5  -7  15    9.18   19.00   0
   5  -6  16  189.73   27.46   0
   5  -5  17   18.09   18.47   0
   6 -12   6  142.47   29.13   0
   6 -11   9  136.38   28.05   0
   6  -9  13   21.90   20.67   0
   6  -7  16   36.69   22.90   0
   6  -4  18   99.75   19.32   0
   6  -2  19  186.21   26.28   0
   6  -1  19   49.65   21.34   0
   6   0  19    3.94   18.63   0
   6   1  19   31.49   20.20   0
   7  -2  19   26.40   24.11   0
   7  -1  19   84.72   25.84   0
   7   1  19   91.02   26.95   0
   1  -5   7  765.95   25.50   0
   1  -2  10  969.87   26.59   0
   1  -1  10   12.49    8.12   0
   1   1  10   14.97    8.28   0
   2  -9   3   54.45   13.91   0
   2  -7   9   13.23   14.37   0
   2   0  14 3123.34   47.35   0
   3 -10   5  149.07   18.99   0
   3  -7  12  138.62   15.13   0
   4 -11   6  300.14   28.65   0
   4 -10   9  623.73   32.51   0
   4  -8  13  735.14   36.30   0
   4  -4  17  -10.21   15.15   0
   4  -1  18  354.35   24.06   0
   4   0  18    7.38   14.59   0
   4   3  17    8.92   13.30   0
   5 -12   5   76.94   26.50   0
   5 -10  11  423.95   34.74   0
   5  -9  13  283.93   28.32   0
   5  -4  18  139.97   22.41   0
   5  -1  19  162.88   23.89   0
   5   0  19   -6.59   16.67   0
   6 -12   7   56.51   26.60   0
   6  -8  15   23.76   20.62   0
   6  -6  17   28.13   17.06   0
   6  -5  18   46.76   22.41   0
   6  -3  19  174.74   27.94   0
   7  -3  19  178.38   30.22   0
   2  -9   4  236.62   19.41   0
   2  -8   7  451.19   24.35   0
   2  -6  11   44.78   14.86   0
   2  -5  12  300.26   18.24   0
   2  -2  14 1458.53   36.16   0
   2   1  14  100.25   12.89   0
   2   3  13   -0.22    9.86   0
   2   4  12  860.70   20.81   0
   3 -10   6    9.61   15.07   0
   3  -9   9   48.90   15.03   0
   3  -8  11    2.91    9.65   0
   3  -6  14  246.16   20.58   0
   3  -5  15  833.89   32.35   0
   3  -3  16  906.36   31.28   0
   3   2  16  796.07   26.10   0
   4  -7  15  501.19   30.34   0
   4  -6  16   69.98   18.16   0
   4  -2  18    4.73   13.55   0
   4   1  18  310.36   21.56   0
   5 -12   6  459.12   37.51   0
   5 -11   9   34.46   23.71   0
   5  -8  15  397.67   31.98   0
   5  -7  16    0.90   21.38   0
   5  -6  17   16.16   20.26   0
   5  -5  18  663.94   37.61   0
   5  -2  19   35.98   19.23   0
   5   1  19  175.80   22.21   0
   6 -11  10  127.68   23.49   0
   6  -9  14   48.83   18.08   0
   7  -1  20   -1.40   24.72   0
   3  -7  13   23.66   10.93   0
   4 -11   7  242.04   23.71   0
   4 -10  10   77.03   15.38   0
   6  -7  17   10.57   16.07   0
   1  -6  -1  903.23   12.08   0
   2  -1  -1   69.46    5.43   0
   3  -6  -3  582.57   14.92   0
   3   6  -8   48.00    6.26   0
   4  -4  -4  559.00   16.85   0
   4   3  -6  238.83   10.44   0
   5 -11 -14   49.87   16.83   0
   5 -10 -12  123.47   15.33   0
   5  -9 -10   24.58   11.92   0
   5  -8  -9  341.99   18.77   0
   5  -7  -8  671.93   21.97   0
   5  -3  -6  179.18   12.67   0
   5  -2  -6  157.52   12.06   0
   5  -1  -6  121.36    9.51   0
   5   1  -7   82.52   11.15   0
   6 -10 -16   35.51   18.39   0
   6  -9 -14   85.51   17.34   0
   6  -4  -9  567.16   20.89   0
   6  -3  -9    0.43    8.95   0
   6  -2  -9 1187.58   29.53   0
   6  -1  -9    2.95    6.74   0
   6   2 -11   63.00   12.43   0
   6   3 -12 1061.95   29.81   0
   6   5 -16   77.43   17.94   0
   7  -8 -18   94.79   23.34   0
   7  -7 -16   95.01   18.26   0
   7  -6 -15   32.28   18.08   0
   7  -3 -13  605.49   26.66   0
   7  -2 -13   63.24   14.14   0
   7   1 -15   -9.92   11.94   0
   7   2 -16  327.50   27.01   0
   7   3 -18  363.39   29.25   0
   7   4 -21   22.28   22.32   0
   8  -3 -21   61.99   25.04   0
   8  -2 -21   31.27   25.85   0
   2  -2  -1   23.34    4.85   0
   3 -10  -7  167.11   11.30   0
   3   1  -3 1379.04   18.85   0
   4 -11 -11   16.56   12.62   0
   4 -10  -9  344.43   17.34   0
   4  -3  -4  349.11   13.29   0
   5  -5  -7   72.65   11.00   0
   5   2  -8   36.51    9.93   0
   5   3  -9  619.03   19.68   0
   5   4 -10   45.43    8.96   0
   5   6 -14   46.56   13.40   0
   6 -10 -17  117.22   21.64   0
   6  -9 -15    9.06   17.60   0
   6  -8 -13   51.97   14.96   0
   6  -6 -11    5.06   11.47   0
   6  -5 -10   26.00    8.26   0
   6   0 -10 1284.70   30.68   0
   6   4 -14  133.12   15.11   0
   7  -8 -20  351.18   35.33   0
   7  -8 -19   18.24   16.50   0
   7  -7 -17  110.43   19.04   0
   7  -6 -16  683.92   34.86   0
   7  -5 -15    0.06   16.75   0
   7  -4 -14 1605.61   44.01   0
   7  -3 -14  108.58   18.93   0
   7  -2 -14  959.93   36.10   0
   7  -1 -14    9.01   12.53   0
   7   2 -17   13.40   18.41   0
   7   3 -19   49.47   20.03   0
   7   4 -22  148.16   30.74   0
   2  -6  -2 3059.86   28.07   0
   3  -9  -6  158.22   10.97   0
   3  -8  -5   21.26    6.59   0
   3  -7  -4    8.66    5.80   0
   4  -9  -8   71.15    9.92   0
   4  -8  -7  573.28   19.14   0
   4  -7  -6  128.08   10.74   0
   4   1  -5  125.63    8.13   0
   4   5  -9   65.04    8.60   0
   5 -10 -13  300.74   19.96   0
   5  -9 -11  296.82   19.72   0
   5  -4  -7  444.13   17.50   0
   5   0  -7    1.58    6.03   0
   5   5 -12   10.78    8.73   0
   6 -10 -19   -5.02   19.40   0
   6 -10 -18  339.18   30.09   0
   6  -9 -16  697.48   34.76   0
   6  -8 -14  144.33   19.43   0
   6  -4 -10  201.77   13.44   0
   6  -3 -10   98.25   12.66   0
   6  -2 -10  620.83   23.06   0
   6  -1 -10   18.77    9.52   0
   6   2 -12  824.60   26.04   0
   6   3 -13   27.81   13.25   0
   6   4 -15   17.06   11.83   0
   6   5 -17   50.20   18.14   0
   7  -7 -19  105.66   25.46   0
   7  -7 -18  690.61   36.30   0
   7  -6 -17   44.57   20.96   0
   7  -5 -16  662.06   36.09   0
   7  -4 -15  228.61   24.93   0
   7  -3 -15   82.09   19.15   0
   7  -2 -15  465.98   28.00   0
   7  -1 -15    2.61   14.82   0
   7   1 -16  195.85   19.60   0
   7   2 -18   20.67   20.12   0
   7   3 -20    8.34   20.97   0
   3   0  -3   -6.19    5.78   0
   4 -11 -12  208.48   18.24   0
   4 -10 -10   73.36   11.94   0
   4  -5  -5   11.81    8.23   0
   4   6 -11   14.68    8.19   0
   5 -11 -16  614.21   31.55   0
   5  -8 -10  744.15   24.08   0
   5  -7  -9  544.91   20.63   0
   5  -3  -7   77.14   10.64   0
   5  -2  -7  884.89   23.10   0
   5  -1  -7   91.69    8.99   0
   5   1  -8   -5.74    8.89   0
   5   4 -11  198.54   13.20   0
   6 -10 -20   80.91   23.75   0
   6  -6 -12    9.16   12.09   0
   6  -5 -11  110.64   13.06   0
   6   0 -11    6.08   11.06   0
   6   5 -18    7.17   17.59   0
   7  -7 -20   50.32   22.31   0
   7  -6 -18   -0.02   18.99   0
   7  -5 -17   58.34   21.03   0
   7  -4 -16  178.54   24.51   0
   7  -1 -16  208.42   21.71   0
   7   1 -17   75.92   19.18   0
   7   2 -19  497.80   34.05   0
   7   3 -22   40.24   25.67   0
   7   3 -21  365.82   36.60   0
   1  -7  -2 1948.72   19.00   0
   2  -7  -3    8.62    4.66   0
   3 -10  -8   81.69   10.99   0
   3  -4  -3  100.94    7.93   0
   3   5  -7  379.45   10.66   0
   4  -9  -9  127.83   11.85   0
   4  -4  -5   18.98    8.08   0
   4   0  -5   -3.64    5.60   0
   4   4  -8   26.25    6.69   0
   5 -11 -17    9.16   18.92   0
   5 -10 -14  462.18   24.66   0
   5  -9 -12  150.65   17.27   0
   5  -5  -8  386.48   17.48   0
   5   2  -9   28.68    8.71   0
   5   3 -10  542.78   18.76   0
   5   5 -13   -7.45    8.92   0
   6  -9 -18  124.70   23.13   0
   6  -9 -17   17.53   15.71   0
   6  -8 -15   27.37   17.14   0
   6  -5 -12  420.88   22.41   0
   6  -4 -11   -0.97    7.73   0
   6  -2 -11   69.27   11.97   0
   6  -1 -11  331.80   17.55   0
   6   2 -13  669.15   24.87   0
   6   3 -14 1267.25   33.84   0
   6   4 -16  722.51   29.62   0
   6   5 -19   88.33   21.16   0
   7  -7 -21   20.52   15.89   0
   7  -6 -19   30.92   20.23   0
   7  -5 -18  461.44   34.07   0
   7  -4 -17    1.45   18.91   0
   7  -3 -16 1432.30   46.22   0
   7  -2 -16  316.39   23.88   0
   7  -1 -17   70.47   19.76   0
   7   1 -18  338.22   29.18   0
   7   2 -20   -4.00   21.59   0
   7   3 -24  293.19   36.37   0
   7   3 -23   15.72   24.00   0
   2  -9  -5    2.11    4.94   0
   2  -8  -4   22.97    5.53   0
   3  -6  -4 1085.40   20.47   0
   3   3  -5    7.95    4.37   0
   3   4  -6 1795.45   21.67   0
   4 -11 -13   21.33   15.39   0
   4 -10 -11  345.06   18.32   0
   4  -8  -8  861.74   23.82   0
   4  -7  -7 1142.87   25.51   0
   4  -3  -5  679.61   18.56   0
   5 -11 -18  224.43   26.08   0
   5 -10 -15    2.47   13.54   0
   5  -9 -13  188.13   19.73   0
   5  -8 -11  225.73   17.17   0
   5  -7 -10   15.17    9.23   0
   5  -4  -8  104.77   10.81   0
   5   0  -8   57.34    8.39   0
   6  -9 -19   15.99   19.75   0
   6  -8 -16   13.32   16.16   0
   6  -6 -13   18.70   11.76   0
   6  -4 -12  253.52   18.63   0
   6   0 -12  954.37   28.57   0
   6   3 -15 1066.87   34.15   0
   6   4 -17  400.00   26.46   0
   6   5 -20   -5.60   19.05   0
   7  -6 -21   65.56   23.50   0
   7  -6 -20  156.96   23.99   0
   7  -5 -19   15.54   20.46   0
   7  -4 -18   69.78   22.66   0
   7  -3 -17  493.53   32.69   0
   7  -2 -17   21.87   17.63   0
   7  -1 -18  338.58   29.11   0
   7   1 -20   87.44   24.64   0
   7   1 -19   -1.08   17.58   0
   7   2 -23  146.43   31.60   0
   7   2 -22   25.82   26.39   0
   7   2 -21   61.43   20.32   0
   1  -9  -4   24.01    5.03   0
   1  -8  -3  147.48    6.89   0
   3  -9  -7   10.79    6.96   0
   3  -8  -6   16.04    6.86   0
   3  -7  -5  243.35   11.58   0
   3   6  -9  171.55    8.82   0
   4  -5  -6   30.20    9.32   0
   4   1  -6   52.24    8.54   0
   4   5 -10   83.90    9.58   0
   5 -11 -19   95.42   22.72   0
   5 -10 -16  325.53   23.62   0
   5  -5  -9   55.86   10.64   0
   5  -3  -8   -0.97    5.88   0
   5  -2  -8   30.37    8.94   0
   5  -1  -8    6.92    5.66   0
   5   1  -9  597.48   19.64   0
   5   4 -12 1298.57   28.96   0
   5   5 -14  155.42   13.68   0
   6  -9 -21   13.41   19.63   0
   6  -9 -20  165.44   27.99   0
   6  -8 -17    6.88   17.78   0
   6  -6 -14   24.92   14.11   0
   6  -5 -13   -0.68   13.10   0
   6  -3 -12 1044.88   31.83   0
   6  -2 -12  784.79   27.16   0
   6  -1 -12  769.85   26.07   0
   6   2 -14  390.27   21.17   0
   6   4 -18   36.05   17.92   0
   7  -6 -22   40.01   18.65   0
   7  -5 -21    2.94   20.87   0
   7  -5 -20    2.17   20.31   0
   7  -4 -19  262.45   31.56   0
   7  -3 -19   40.46   24.38   0
   7  -3 -18  423.86   29.85   0
   7  -2 -19  503.34   34.80   0
   7  -2 -18   16.73   14.75   0
   7  -1 -19   28.69   18.40   0
   7   0 -20   -6.31   19.43   0
   7   1 -22    4.69   23.24   0
   7   1 -21  150.38   27.20   0
   7   2 -25    4.08   29.29   0
   7   2 -24  -13.63   26.75   0
   2   0  -2 1000.38   13.67   0
   3 -10  -9   35.35   10.50   0
   3   1  -4  197.89    8.45   0
   4 -11 -14 1239.43   36.41   0
   4 -10 -12   71.30   13.91   0
   4  -9 -10  649.79   22.36   0
   4   4  -9    5.51    6.51   0
   4   6 -12  164.86   11.32   0
   5 -11 -20   21.11   18.29   0
   5  -9 -14   22.77   15.46   0
   5  -8 -12   37.08   10.92   0
   5  -7 -11  541.61   22.22   0
   5  -6 -10  432.71   19.56   0
   5   0  -9    2.20    8.06   0
   5   2 -10  129.62   11.69   0
   5   3 -11    1.39    8.44   0
   6  -8 -18  762.57   38.24   0
   6  -6 -15   71.49   17.84   0
   6  -4 -13  843.49   30.39   0
   6   0 -13   10.31   10.05   0
   6   2 -15   91.48   14.81   0
   6   3 -16   -7.37   15.85   0
   6   4 -19   20.13   19.08   0
   7  -5 -23    3.23   21.87   0
   7  -5 -22    9.79   22.28   0
   7  -4 -21   18.11   25.48   0
   7  -4 -20   31.30   17.70   0
   7  -3 -20    9.71   22.05   0
   7  -2 -20   10.62   20.37   0
   7  -1 -20   85.27   23.04   0
   7   0 -22   25.66   25.39   0
   7   0 -21    5.87   23.12   0
   7   1 -25  152.26   36.40   0
   7   1 -24   83.63   30.85   0
   7   1 -23   34.98   25.38   0
   2 -10  -7   19.85    6.57   0
   2  -6  -3    3.40    4.36   0
   2   2  -3 1481.73   15.27   0
   4 -11 -15   29.75   16.68   0
   4  -8  -9  469.80   19.07   0
   4  -7  -8   39.94    8.78   0
   4  -4  -6   13.71    6.20   0
   4   0  -6 1564.15   25.40   0
   4   3  -8  103.00    9.14   0
   5 -10 -17  183.07   22.02   0
   5  -9 -15  370.07   25.75   0
   5  -8 -13  406.98   22.76   0
   5  -4  -9   13.38    6.33   0
   5  -3  -9  610.49   20.30   0
   5  -2  -9   24.71    8.89   0
   5  -1  -9  575.72   19.05   0
   5   4 -13    1.23    9.08   0
   5   5 -15  166.99   15.21   0
   6  -8 -20  326.95   31.53   0
   6  -8 -19   43.99   19.87   0
   6  -5 -14  951.19   32.64   0
   6  -4 -14  146.78   17.71   0
   6  -3 -13   46.08   10.41   0
   6  -2 -13  764.08   27.83   0
   6  -1 -13    5.81    8.95   0
   6   0 -14  463.75   23.43   0
   6   3 -17   48.26   19.16   0
   6   4 -20   42.27   20.03   0
   7  -4 -23  113.20   25.15   0
   7  -4 -22  181.38   25.23   0
   7  -3 -23  -14.10   23.21   0
   7  -3 -22   46.48   23.91   0
   7  -3 -21  387.82   32.00   0
   7  -2 -22   22.35   22.83   0
   7  -2 -21   86.34   24.86   0
   7  -1 -21  135.00   22.66   0
   7   0 -25    5.86   25.68   0
   7   0 -24   25.90   26.49   0
   7   0 -23   -6.78   24.07   0
   2  -3  -2  294.78    8.74   0
   2  -1  -2  464.05    9.94   0
   3  -9  -8  550.47   18.11   0
   3  -6  -5   79.27    8.05   0
   3  -4  -4  448.72   13.34   0
   3   0  -4  293.32   10.42   0
   3   5  -8  106.85    7.90   0
   4 -10 -13   18.19   12.63   0
   4  -9 -11  235.01   16.12   0
   4  -5  -7  360.16   15.61   0
   4  -3  -6  226.86   11.04   0
   4  -2  -6  292.78   12.86   0
   4  -1  -6   50.25    7.07   0
   4   5 -11  288.82   13.98   0
   5 -10 -19    9.71   18.74   0
   5 -10 -18   14.60   13.66   0
   5  -6 -11  216.94   15.64   0
   5  -5 -10 1195.94   28.74   0
   5   1 -10   53.08    8.34   0
   5   2 -11  749.20   21.83   0
   5   3 -12   60.56   11.09   0
   6  -8 -22  104.98   25.67   0
   6  -8 -21    1.03   22.50   0
   6  -6 -16  437.11   26.45   0
   6  -5 -15  180.95   20.97   0
   6  -3 -14 1303.55   39.13   0
   6  -2 -14  395.92   23.10   0
   6  -1 -14 1171.12   35.10   0
   6   2 -16  487.31   26.93   0
   6   3 -18   65.45   19.97   0
   6   4 -22  244.66   29.68   0
   6   4 -21  447.08   33.51   0
   7  -3 -24  255.75   30.71   0
   7  -2 -24   -6.18   25.33   0
   7  -2 -23  167.21   26.23   0
   2  -9  -6   36.70    6.16   0
   2  -8  -5  429.58   13.10   0
   2  -7  -4 1734.49   23.10   0
   2  -2  -2  111.31    6.30   0
   3 -11 -12  119.21   13.41   0
   3 -10 -10  340.62   16.08   0
   3  -8  -7   49.43    8.15   0
   3  -7  -6  158.34   10.46   0
   4 -11 -16   41.25   17.07   0
   4  -8 -10   38.50   10.43   0
   4   1  -7  212.97   11.01   0
   4   6 -13 1129.47   24.99   0
   5 -10 -20   77.21   23.40   0
   5  -9 -16   91.88   16.41   0
   5  -8 -14    5.31   12.40   0
   5  -4 -10   43.31   10.30   0
   5   0 -10  149.82   12.15   0
   5   4 -14  448.09   20.27   0
   5   5 -16  212.76   17.12   0
   6  -7 -20  168.81   24.60   0
   6  -7 -19   16.79   18.58   0
   6  -6 -17   21.39   11.54   0
   6  -5 -16   90.71   17.76   0
   6  -4 -15   13.56   13.67   0
   6  -3 -15 1068.60   37.25   0
   6   0 -15    6.12   12.92   0
   6   1 -16   12.37   13.26   0
   6   2 -17  965.45   37.21   0
   6   3 -19  881.27   40.63   0
   6   4 -24  242.10   35.02   0
   6   4 -23   94.92   26.06   0
   3   3  -6  562.43   13.00   0
   3   4  -7  103.35    7.01   0
   3   6 -10   93.28    8.72   0
   4 -11 -17   11.28   17.14   0
   4 -10 -14   -6.30   13.62   0
   4  -9 -12  119.00   14.09   0
   4  -7  -9  130.81   11.70   0
   4  -4  -7  430.77   16.23   0
   4   0  -7    9.11    8.03   0
   4   3  -9  330.99   13.47   0
   4   4 -10   90.98    9.00   0
   5 -10 -22    7.17   21.59   0
   5 -10 -21   49.66   18.98   0
   5  -9 -17   57.94   19.13   0
   5  -8 -15  255.44   21.44   0
   5  -6 -12  507.69   22.62   0
   5  -5 -11  222.82   14.09   0
   5  -3 -10  523.78   18.57   0
   5  -2 -10  122.36   11.73   0
   5  -1 -10   48.99    7.73   0
   5   1 -11   -2.49   10.39   0
   5   2 -12  746.75   23.29   0
   5   3 -13  888.65   26.14   0
   5   5 -17    3.48   13.73   0
   6  -7 -22   29.68   22.79   0
   6  -7 -21    7.15   18.32   0
   6  -6 -19   45.68   20.30   0
   6  -6 -18  637.15   33.39   0
   6  -5 -17   52.48   17.98   0
   6  -4 -16  712.53   33.50   0
   6  -2 -15   85.68   14.58   0
   6  -1 -15  441.44   23.26   0
   6   0 -16  937.69   35.52   0
   6   1 -17    9.88   14.22   0
   6   2 -18  -12.40   17.85   0
   6   3 -21   49.77   22.22   0
   6   3 -20  103.77   23.57   0
   2 -10  -8  221.54   12.33   0
   3 -11 -13   12.54   12.25   0
   3  -9  -9    7.15    6.66   0
   3   1  -5   15.85    5.80   0
   4 -11 -18   96.41   18.70   0
   4 -10 -15   26.21   13.08   0
   4  -8 -11   87.10   12.53   0
   4  -5  -8   21.00    9.06   0
   4  -3  -7  204.32   11.77   0
   4  -2  -7   72.88    8.52   0
   4  -1  -7  215.20   12.40   0
   4   5 -12  799.08   21.60   0
   4   6 -14  310.40   15.72   0
   5  -9 -19  253.67   27.05   0
   5  -9 -18 1050.98   39.83   0
   5  -8 -16  599.68   30.10   0
   5  -4 -11  209.56   15.08   0
   5   0 -11    7.09    8.88   0
   5   4 -15  309.33   18.35   0
   6  -7 -23  -10.70   15.30   0
   6  -6 -20  271.51   27.84   0
   6  -5 -18    9.13   17.31   0
   6  -3 -16    4.98   11.65   0
   6  -2 -16  499.26   27.59   0
   6  -1 -16   10.08   15.60   0
   6   0 -17    1.16   14.44   0
   6   1 -18   -0.68   15.38   0
   6   2 -19   26.69   20.63   0
   6   3 -27  364.17   41.67   0
   6   3 -26   23.79   29.38   0
   6   3 -25   17.97   27.14   0
   6   3 -24  177.70   31.17   0
   6   3 -23  379.13   35.19   0
   6   3 -22   50.65   22.53   0
   1  -9  -5 1171.41   18.03   0
   2   1  -3   10.25    3.54   0
   3 -10 -11  112.51   12.42   0
   3  -8  -8    2.10    7.12   0
   3  -6  -6  304.94   12.35   0
   4 -11 -20    2.13   18.93   0
   4 -11 -19   27.38   17.54   0
   4  -9 -13  106.39   15.33   0
   4  -7 -10 1145.37   27.66   0
   4   1  -8  944.85   21.30   0
   5  -9 -21  135.46   24.84   0
   5  -9 -20  519.27   34.80   0
   5  -8 -17  310.32   26.00   0
   5  -6 -13  266.40   16.75   0
   5  -5 -12   12.79    7.17   0
   5  -3 -11    0.77    6.65   0
   5  -1 -11    8.90    8.85   0
   5   2 -13   39.34   11.26   0
   5   3 -14  719.52   25.85   0
   5   4 -16   31.42   12.40   0
   5   5 -18  138.70   20.65   0
   6  -6 -24  105.62   25.38   0
   6  -6 -23   52.03   22.03   0
   6  -6 -22   32.57   21.58   0
   6  -6 -21   -6.71   15.36   0
   6  -5 -20  -16.15   20.76   0
   6  -5 -19   82.68   18.44   0
   6  -4 -18   45.45   18.84   0
   6  -3 -17   65.66   15.16   0
   6  -1 -17   -8.58   16.60   0
   6   1 -19  249.26   26.03   0
   6   2 -21  715.29   40.87   0
   6   2 -20   -5.77   17.38   0
   1  -8  -4  941.19   15.40   0
   1  -7  -3 1852.95   19.12   0
   2  -9  -7 1180.37   22.27   0
   2  -6  -4 1256.60   19.08   0
   3 -11 -14    4.73   12.93   0
   3  -7  -7   29.04    5.75   0
   3  -4  -5  883.38   17.91   0
   3   0  -5    6.97    6.56   0
   3   5  -9   25.72    6.89   0
   4 -11 -22   86.27   23.94   0
   4 -11 -21   -5.64   19.57   0
   4 -10 -16  135.67   17.72   0
   4  -9 -14   64.88   15.32   0
   4  -8 -12  238.42   16.40   0
   4  -4  -8   21.24    8.09   0
   4   4 -11  192.32   11.62   0
   4   6 -15   47.68   13.01   0
   5  -9 -23   88.70   25.66   0
   5  -9 -22   12.23   20.71   0
   5  -8 -18  398.06   29.45   0
   5  -6 -14   41.01   13.32   0
   5  -5 -13    8.93   10.64   0
   5  -4 -12 1388.30   33.49   0
   5   5 -20  483.49   34.92   0
   5   5 -19   36.92   18.76   0
   6  -5 -23   78.73   23.61   0
   6  -5 -22   34.02   21.34   0
   6  -5 -21   19.63   21.63   0
   6  -4 -20    6.81   21.38   0
   6  -4 -19   47.42   16.01   0
   6  -3 -19  928.63   42.69   0
   6  -3 -18   63.73   17.17   0
   6  -2 -18    1.77   17.90   0
   6  -1 -18    7.70   17.17   0
   6   1 -21    6.68   20.57   0
   6   1 -20   87.44   22.45   0
   6   2 -27  181.91   35.54   0
   6   2 -26   44.72   29.80   0
   6   2 -25   82.31   31.13   0
   6   2 -24   27.47   26.07   0
   6   2 -23  -10.11   23.68   0
   6   2 -22  231.86   27.09   0
   2 -10  -9 1153.17   24.51   0
   2  -8  -6  125.42    8.51   0
   2  -7  -5    0.14    5.13   0
   3 -11 -15   15.06   13.67   0
   3 -10 -12  241.42   16.28   0
   3  -9 -10   33.31    8.30   0
   3  -3  -5   13.45    6.79   0
   4 -10 -17   13.96   14.61   0
   4  -7 -11 1053.44   27.27   0
   4  -5  -9   53.22   10.41   0
   4  -3  -8   91.26    9.59   0
   4  -2  -8  203.51   11.51   0
   4  -1  -8  901.76   20.77   0
   4   0  -8   26.38    6.30   0
   4   3 -10  142.84    9.23   0
   4   5 -13   51.48    9.62   0
   5  -8 -19  224.32   25.58   0
   5  -6 -15  313.11   21.96   0
   5  -4 -13    6.93   11.18   0
   5  -3 -12   66.77    9.23   0
   5  -2 -12  733.68   24.55   0
   5  -1 -12   39.99   10.01   0
   5   2 -14  482.07   21.43   0
   5   3 -15   42.29   13.24   0
   5   4 -17   79.84   15.06   0
   5   5 -21   21.90   22.55   0
   6  -5 -25   11.84   18.11   0
   6  -5 -24   23.53   17.94   0
   6  -4 -23  105.18   25.44   0
   6  -4 -22  267.98   31.02   0
   6  -4 -21  378.67   34.62   0
   6  -3 -21   69.31   24.71   0
   6  -3 -20   76.45   24.10   0
   6  -2 -20    3.02   20.06   0
   6  -2 -19   13.99   14.70   0
   6  -1 -20   60.61   19.76   0
   6  -1 -19  278.86   23.72   0
   6   1 -27  110.23   34.02   0
   6   1 -26   11.39   25.12   0
   6   1 -25    5.11   23.86   0
   6   1 -24  111.34   27.65   0
   6   1 -23  170.23   29.42   0
   6   1 -22    0.30   22.48   0
   2  -3  -3    6.90    4.43   0
   2   0  -3    1.54    3.80   0
   3  -8  -9   14.25    7.58   0
   3   3  -7 3486.03   32.19   0
   3   4  -8   21.49    5.26   0
   3   6 -11  471.41   13.83   0
   4 -10 -19    6.49   16.06   0
   4 -10 -18  334.78   22.82   0
   4  -9 -15  363.97   24.43   0
   4  -8 -13  928.96   28.88   0
   4   1  -9   83.13    9.60   0
   4   6 -16  333.82   19.02   0
   5  -8 -22  211.24   29.46   0
   5  -8 -21  156.53   25.69   0
   5  -8 -20  221.69   23.98   0
   5  -5 -14  142.92   14.14   0
   5  -3 -13  907.83   28.83   0
   5   0 -13    7.32   10.48   0
   5   3 -16  516.52   25.43   0
   5   4 -18    3.76   12.72   0
   5   5 -23   12.68   22.84   0
   5   5 -22   50.27   23.50   0
   6  -4 -26    8.67   18.30   0
   6  -4 -25  338.86   33.13   0
   6  -4 -24  221.50   29.68   0
   6  -3 -26   38.71   25.17   0
   6  -3 -25   24.55   24.14   0
   6  -3 -24  162.81   30.28   0
   6  -3 -23  433.85   37.21   0
   6  -3 -22   43.40   24.80   0
   6  -2 -26   41.79   26.53   0
   6  -2 -23    3.94   22.99   0
   6  -2 -22  242.64   29.40   0
   6  -2 -21  700.82   39.72   0
   6  -1 -23  186.53   27.29   0
   6  -1 -22   -9.70   19.17   0
   6  -1 -21   27.26   19.02   0
   6   0 -27    1.69   25.67   0
   6   0 -26   23.04   24.80   0
   6   0 -25   -3.88   23.94   0
   6   0 -24   19.84   25.54   0
   6   0 -23   14.78   20.70   0
   3  -6  -7  571.13   15.90   0
   4  -4  -9    9.74    5.65   0
   5  -8 -23  182.30   24.87   0
   5  -6 -16  214.41   19.52   0
   5  -2 -13   32.36    8.91   0
   5  -1 -13  490.32   20.14   0
   6  -2 -25  102.74   22.90   0
   6  -2 -24    2.46   17.91   0
   6  -1 -24   92.61   21.16   0
  -7  -4 -15   46.27   14.98   0
  -7  -3 -15  278.24   26.79   0
  -7  -1 -14  690.60   33.90   0
  -7   0 -13    1.00   11.84   0
  -6 -10 -14  223.11   25.12   0
  -6  -8 -15   28.54   14.84   0
  -6  -3 -15  181.98   20.11   0
  -5 -13 -11    1.29   14.39   0
  -5 -10 -14   24.63   18.31   0
  -5  -8 -15  443.58   30.95   0
  -5  -3 -15  444.21   25.66   0
  -5  -1 -14  182.60   17.66   0
  -5   2 -11   87.84   10.97   0
  -4 -15  -7    5.43   21.22   0
  -4 -14  -9   32.87   19.99   0
  -4  -9 -14    7.42   14.47   0
  -4  -6 -15  337.11   24.71   0
  -4  -5 -15   48.16   15.47   0
  -4  -2 -14  755.54   26.40   0
  -3 -13  -9   25.17   16.25   0
  -3  -9 -13    8.57   14.89   0
  -3  -6 -14  240.22   18.50   0
  -3  -5 -14  105.46   14.47   0
  -3  -2 -13   -0.07   10.42   0
  -2  -7 -12  409.19   20.25   0
  -2  -4 -12  909.94   25.26   0
  -1 -12  -5  649.11   26.37   0
   0 -10  -3    6.65   11.18   0
   0  -8  -5  754.36   21.61   0
   0  -3  -5  407.85   13.05   0
  -8  -4 -15   59.02   22.71   0
  -8  -2 -14   83.74   21.30   0
  -6  -9 -15    6.95   14.12   0
  -6  -7 -16   26.79   19.90   0
  -6  -5 -16   -5.18   18.79   0
  -6  -2 -15  749.90   34.73   0
  -5 -12 -13  219.04   26.99   0
  -5  -9 -15   44.66   21.66   0
  -5  -6 -16  227.40   23.26   0
  -5  -2 -15  207.12   21.51   0
  -4 -13 -11   32.05   19.75   0
  -4 -12 -12   20.41   18.23   0
  -4 -11 -13  159.48   20.58   0
  -4 -10 -14  500.58   30.77   0
  -4  -8 -15   41.03   16.61   0
  -4  -7 -15  504.25   25.96   0
  -4  -4 -15   17.00   12.30   0
  -4   0 -13   -4.24   10.73   0
  -4   3  -9    1.71    7.40   0
  -3 -14  -8   47.11   21.60   0
  -3 -12 -11   16.04   18.49   0
  -3 -11 -12   56.50   16.54   0
  -3  -8 -14   10.05   13.24   0
  -3  -7 -14   61.94   11.23   0
  -3  -4 -14  614.40   24.64   0
  -3   2  -9   15.55    7.59   0
  -2 -13  -7  111.43   19.14   0
  -2 -12  -9  170.67   21.26   0
  -2 -10 -11  654.91   27.98   0
  -2  -8 -12   50.85   10.50   0
  -2  -3 -12 1069.29   27.05   0
  -1 -11  -7 1134.73   33.20   0
  -1 -10  -8    6.58   12.75   0
  -1  -9  -9   27.39   11.66   0
  -1  -7 -10   19.65   12.24   0
  -1  -6 -10   30.19    8.05   0
  -1  -5 -10   11.48    7.05   0
  -1  -4 -10    7.95    9.19   0
   0  -7  -6  434.81   17.23   0
   0  -4  -6   11.02    8.65   0
  -8  -3 -15  100.79   25.14   0
  -7  -6 -16  113.77   23.91   0
  -7  -5 -16    3.90   18.02   0
  -7  -4 -16   39.81   20.28   0
  -7  -2 -15   -5.60   18.88   0
  -6  -8 -16   11.74   19.42   0
  -6  -4 -16  381.22   25.91   0
  -6  -3 -16   -1.15   18.17   0
  -6   0 -14  892.12   34.40   0
  -6   1 -13  293.19   20.34   0
  -5 -10 -15  338.65   30.53   0
  -5  -8 -16    2.04   19.78   0
  -5  -7 -16   10.11   17.06   0
  -5  -5 -16  224.95   20.53   0
  -5  -4 -16  341.88   24.72   0
  -4 -15  -8   29.91   24.53   0
  -4 -14 -10   26.15   23.02   0
  -4  -9 -15  690.18   35.22   0
  -4  -1 -14   72.92   12.98   0
  -4   1 -12 1823.25   34.60   0
  -3 -13 -10   27.93   18.64   0
  -3 -10 -13  158.67   17.49   0
  -3  -3 -14 1773.43   38.91   0
  -2  -9 -12  658.37   28.10   0
  -2  -7 -13    4.12   11.33   0
  -2  -6 -13   24.18   10.83   0
  -2  -5 -13   15.84   11.12   0
  -2  -1 -11   97.85   11.64   0
  -1 -12  -6   50.38   14.48   0
  -1  -1  -8 1978.08   27.88   0
   0 -10  -4    6.93   12.96   0
   0  -8  -6   74.04   11.72   0
  -7  -3 -16  265.40   27.60   0
  -7  -1 -15  120.69   26.39   0
  -6  -9 -16  102.81   24.50   0
  -6  -1 -15   30.20   18.06   0
  -5  -9 -16    0.90   20.35   0
  -5  -3 -16  756.09   33.52   0
  -5  -1 -15  128.76   17.81   0
  -5   0 -14  136.68   15.15   0
  -5   1 -13  132.87   14.35   0
  -5   2 -12  161.48   15.84   0
  -4 -13 -12  485.01   34.59   0
  -4 -11 -14  320.15   28.37   0
  -4  -7 -16   75.30   17.84   0
  -4  -6 -16   81.83   17.23   0
  -4  -5 -16  238.25   21.85   0
  -4  -2 -15   -3.87   11.36   0
  -4   2 -11  310.82   16.44   0
  -3 -14  -9  428.86   31.57   0
  -3 -12 -12  348.63   28.32   0
  -3  -9 -14 1008.84   36.75   0
  -3  -7 -15  238.31   21.98   0
  -3  -6 -15   12.45   11.70   0
  -3  -5 -15  802.76   30.21   0
  -3  -1 -13  526.36   19.85   0
  -2 -14  -6  -11.16   18.65   0
  -2 -13  -8    1.17   16.93   0
  -2 -11 -11  400.93   25.41   0
  -2  -8 -13   46.41   13.70   0
  -2  -4 -13  410.99   18.37   0
  -2  -2 -12   23.16   10.49   0
  -2   2  -7  134.69    7.99   0
  -1 -11  -8   93.99   15.58   0
  -1 -10  -9 1769.84   42.08   0
  -1  -9 -10   75.53   14.76   0
  -1  -6 -11  648.70   24.17   0
  -1  -5 -11  231.54   15.70   0
  -1   0  -7   11.63    6.91   0
   0  -7  -7  524.66   20.05   0
   0  -5  -7 1074.58   25.19   0
  -7  -6 -17  124.67   25.26   0
  -6  -7 -17   13.10   19.52   0
  -6  -5 -17   13.69   19.17   0
  -6  -4 -17  276.49   28.70   0
  -6  -2 -16  817.09   37.42   0
  -5 -12 -14  387.98   31.95   0
  -5 -11 -15  298.50   31.86   0
  -5  -7 -17   87.65   24.41   0
  -5  -6 -17   -7.75   18.95   0
  -5  -2 -16    2.47   17.73   0
  -4 -14 -11   31.58   24.67   0
  -4 -10 -15   92.89   19.29   0
  -4  -8 -16   24.01   18.20   0
  -4  -4 -16  233.06   19.99   0
  -3 -13 -11   92.16   21.69   0
  -3 -10 -14   38.37   16.03   0
  -3  -8 -15    1.08   13.10   0
  -3  -4 -15  273.76   17.95   0
  -3   3  -8    6.05    7.68   0
  -2 -14  -7  602.94   34.81   0
  -2 -13  -9   19.55   17.84   0
  -2 -12 -10   44.25   16.36   0
  -2  -9 -13  850.01   32.68   0
  -2  -3 -13    7.95   10.69   0
  -2   1  -9   20.13    7.09   0
  -1 -12  -7   12.03   14.38   0
  -1  -7 -11   10.06    9.08   0
  -1  -4 -11  332.25   17.27   0
   0 -11  -3   98.22   13.48   0
   0 -10  -5  146.71   17.95   0
   0  -9  -6   42.26   11.35   0
   0  -8  -7    2.44   11.18   0
   0  -3  -6  231.24   11.10   0
   0  -2  -5   49.77    8.33   0
  -7  -5 -17   61.93   20.03   0
  -7  -4 -17   41.50   23.53   0
  -7  -2 -16  125.08   22.42   0
  -6  -8 -17    3.92   14.73   0
  -6  -3 -17  364.90   30.54   0
  -6   0 -15    3.41   17.53   0
  -5 -10 -16  188.68   24.18   0
  -5  -8 -17   19.27   21.88   0
  -5  -4 -17   90.56   18.25   0
  -4 -13 -13   11.78   20.48   0
  -4 -11 -15  187.68   26.45   0
  -4  -9 -16   84.81   18.34   0
  -4  -1 -15  108.47   16.21   0
  -4   0 -14 2804.15   48.52   0
  -4   1 -13   44.57   10.87   0
  -4   3 -10  983.17   24.41   0
  -3 -15  -8   46.74   24.15   0
  -3 -14 -10   81.50   26.34   0
  -3  -9 -15   38.61   17.94   0
  -3  -3 -15   53.78   13.82   0
  -2 -11 -12  682.07   33.03   0
  -2  -8 -14  219.60   20.59   0
  -2  -7 -14  703.98   28.83   0
  -2  -6 -14  535.65   23.46   0
  -2  -1 -12 2501.46   40.67   0
  -1 -11  -9   65.16   16.57   0
  -1 -10 -10 1007.26   33.87   0
  -1  -2 -10  956.76   24.83   0
  -7  -3 -17   58.62   23.36   0
  -6  -1 -16  121.03   21.07   0
  -5 -11 -16  187.04   29.56   0
  -5  -9 -17  373.76   33.43   0
  -5  -3 -17  154.58   22.90   0
  -5  -1 -16  347.92   25.36   0
  -5   0 -15    2.17   13.03   0
  -5   1 -14  191.27   16.78   0
  -4 -14 -12   72.05   26.02   0
  -4 -10 -16  120.44   22.91   0
  -4  -8 -17  245.61   28.81   0
  -4  -7 -17  254.61   22.39   0
  -4  -6 -17  300.94   24.82   0
  -4  -5 -17  322.97   26.68   0
  -4  -4 -17    7.06   17.85   0
  -4  -2 -16   52.67   14.66   0
  -3 -13 -12   18.33   20.23   0
  -3 -12 -13   61.78   17.65   0
  -3 -10 -15    9.64   17.23   0
  -3  -8 -16   21.22   16.55   0
  -3  -7 -16  382.65   27.21   0
  -3  -6 -16   39.80   10.66   0
  -3  -5 -16  872.30   33.17   0
  -3  -4 -16    9.38   13.37   0
  -3  -1 -14 3263.91   51.33   0
  -3   0 -13    5.39   10.28   0
  -3   1 -12  513.89   19.72   0
  -2 -14  -8  321.88   30.79   0
  -2 -13 -10  419.32   29.55   0
  -2 -12 -11  402.28   28.05   0
  -2  -9 -14   -1.83   14.04   0
  -2  -4 -14  157.41   13.22   0
  -2  -2 -13   57.98   13.55   0
  -1 -13  -6  196.00   21.36   0
  -1 -12  -8   25.59   14.94   0
  -1  -9 -11 1009.90   32.20   0
  -1  -7 -12   12.38   13.19   0
  -1  -6 -12  127.44   15.46   0
  -1  -5 -12 1096.04   30.43   0
  -1  -3 -11  142.42   11.40   0
   0 -11  -4  302.57   19.14   0
   0 -10  -6    2.34   12.03   0
   0  -9  -7   47.73   12.44   0
   0  -7  -8    7.20   10.83   0
   0  -5  -8   -2.87   11.06   0
  -7  -5 -18    1.28   24.15   0
  -6  -8 -18   15.11   23.71   0
  -6  -7 -18   33.55   18.54   0
  -6  -5 -18   49.72   18.60   0
  -6  -4 -18   86.45   23.83   0
  -6  -2 -17   95.46   20.68   0
  -5 -10 -17  175.21   28.02   0
  -5  -8 -18   90.43   24.83   0
  -5  -7 -18  198.95   27.89   0
  -5  -6 -18   -4.20   18.37   0
  -5  -2 -17  211.13   25.05   0
  -4 -13 -14  579.74   40.81   0
  -4 -11 -16   98.87   24.59   0
  -4  -9 -17   -5.92   20.65   0
  -4  -3 -17   18.47   14.67   0
  -3 -15  -9   15.36   25.03   0
  -3 -14 -11   -2.57   22.00   0
  -3  -9 -16  128.11   22.41   0
  -2 -11 -13  899.50   38.11   0
  -2  -7 -15   41.99   15.01   0
  -2  -6 -15  100.07   15.57   0
  -2  -5 -15  122.65   16.75   0
  -2  -3 -14 1641.28   37.63   0
  -2   1 -10 1289.72   26.19   0
  -2   2  -8    6.04    7.86   0
  -1 -11 -10   76.58   17.88   0
  -1 -10 -11  128.07   17.25   0
  -1  -8 -12  385.03   21.11   0
  -1  -4 -12   86.18   13.35   0
  -1   0  -8    5.44    8.62   0
  -1   1  -6  570.44   14.34   0
   0 -11  -5  146.69   19.09   0
   0  -8  -8  242.90   17.74   0
   0  -3  -7  432.58   15.75   0
  -7  -4 -18    7.67   22.29   0
  -7  -2 -17  287.63   29.77   0
  -6  -3 -18  321.53   31.30   0
  -6   0 -16 1040.07   43.82   0
  -5  -9 -18    7.06   20.96   0
  -4 -10 -17  305.70   31.44   0
  -4  -7 -18    1.81   19.94   0
  -4  -6 -18  297.16   26.83   0
  -4  -5 -18   35.53   18.65   0
  -4  -1 -16  466.53   25.89   0
  -4   0 -15    3.71   11.64   0
  -3 -15 -10    7.08   22.22   0
  -3 -13 -13   28.16   21.81   0
  -3 -12 -14  302.66   26.51   0
  -3 -10 -16    1.95   18.11   0
  -3  -7 -17    3.02   15.53   0
  -3  -6 -17  620.89   30.94   0
  -3  -5 -17  108.24   18.68   0
  -3  -3 -16  903.73   31.09   0
  -2 -14  -9  151.29   25.64   0
  -2 -13 -11   23.53   18.83   0
  -2 -12 -12  302.46   25.48   0
  -2  -8 -15  191.12   21.55   0
  -2  -4 -15  259.73   19.94   0
  -2  -1 -13   -2.40   11.21   0
  -1 -13  -7  243.32   26.27   0
  -1 -12  -9  533.31   29.55   0
  -1  -7 -13  191.01   19.99   0
  -1  -6 -13   17.92   12.60   0
  -1  -3 -12   51.36   11.99   0
  -1  -2 -11    6.63   11.91   0
   0 -10  -7    0.74   11.27   0
   0  -9  -8   67.94   14.79   0
   0  -6  -9 1029.82   29.29   0
   0  -5  -9  531.60   22.41   0
  -7  -3 -18   30.79   24.34   0
  -6  -6 -19   -5.09   23.79   0
  -6  -5 -19  102.82   26.45   0
  -6  -1 -17  124.56   21.70   0
  -5 -10 -18   -7.08   20.94   0
  -5  -7 -19    1.92   21.11   0
  -5  -6 -19   13.34   20.09   0
  -5  -3 -18  450.13   29.89   0
  -5  -1 -17   90.18   20.03   0
  -5   0 -16  146.65   18.72   0
  -5   1 -15  108.99   18.37   0
  -4 -13 -15   41.03   25.48   0
  -4  -9 -18   75.56   23.11   0
  -4  -8 -18   27.19   16.36   0
  -4  -2 -17   75.61   17.75   0
  -4   1 -14   70.15   12.43   0
  -3 -14 -12  227.99   31.71   0
  -3  -8 -17   61.89   19.84   0
  -3  -4 -17  450.04   27.35   0
  -3  -1 -15   68.17   13.86   0
  -3   2 -11  488.77   18.75   0
  -3   3  -9  570.50   17.38   0
  -2  -9 -15  143.93   21.73   0
  -2  -2 -14 1498.73   36.77   0
  -1 -13  -8   87.05   23.37   0
  -1 -11 -11 1798.36   50.48   0
  -1 -10 -12  895.92   35.14   0
  -1  -8 -13  539.74   28.03   0
  -1  -5 -13  517.64   22.02   0
   0 -11  -6    9.53   13.14   0
   0  -8  -9  125.02   16.51   0
   0  -3  -8    8.86   11.61   0
  -6  -4 -19  131.65   27.55   0
  -6  -2 -18  -10.46   20.88   0
  -5  -9 -19  127.06   26.25   0
  -5  -8 -19  106.32   24.89   0
  -5  -4 -19   33.58   21.43   0
  -5  -2 -18   47.15   21.80   0
  -4 -11 -17   58.65   18.63   0
  -4  -3 -18  -10.70   13.74   0
  -4   2 -13   53.64   12.92   0
  -3 -15 -11  255.38   34.18   0
  -3 -13 -14  239.88   29.92   0
  -3 -12 -15   20.40   20.59   0
  -3  -9 -17   27.39   14.86   0
  -3  -3 -17   47.55   14.75   0
  -3   1 -13  559.25   21.96   0
  -2 -14 -10  128.23   25.31   0
  -2 -13 -12  553.49   36.10   0
  -2 -12 -13  133.99   21.61   0
  -2 -11 -14   16.15   14.80   0
  -2  -8 -16  284.95   24.83   0
  -2  -7 -16   16.43   10.27   0
  -2  -6 -16 3505.03   63.09   0
  -2  -5 -16   28.68   14.24   0
  -2  -3 -15   98.30   13.08   0
  -1 -12 -10  344.09   26.32   0
  -1  -4 -13    3.27    8.01   0
  -1   0  -9    3.26    9.63   0
   0 -10  -8 1274.87   36.73   0
   0  -9  -9   25.58   15.09   0
   0  -6 -10  176.38   17.04   0
   0  -4  -9 2142.36   37.65   0
   0  -2  -7  102.08   12.75   0
  -7  -2 -18   34.53   22.86   0
  -6  -3 -19  143.42   28.53   0
  -5  -3 -19  237.10   29.67   0
  -5   2 -14  145.04   16.71   0
  -4 -10 -18    9.41   16.35   0
  -4  -8 -19  108.55   25.23   0
  -4  -7 -19  224.14   25.62   0
  -4  -6 -19  419.49   29.65   0
  -4  -5 -19    4.33   18.26   0
  -4  -1 -17   12.16   14.81   0
  -4   0 -16   10.89   12.46   0
  -3 -14 -13  182.63   30.09   0
  -3 -10 -17   46.51   16.83   0
  -3  -8 -18   66.13   20.06   0
  -3  -7 -18  180.46   21.32   0
  -3  -6 -18   96.11   16.78   0
  -3  -5 -18  123.18   20.71   0
  -2 -14 -11   25.08   22.97   0
  -2  -9 -16   -3.20   17.32   0
  -2  -4 -16 2847.48   55.33   0
  -2  -2 -15   21.05   13.78   0
  -2   1 -11  112.65   11.95   0
  -2   2  -9  973.03   22.18   0
  -1 -13  -9  349.63   31.22   0
  -1 -12 -11   12.16   19.12   0
  -1 -11 -12   47.83   19.25   0
  -1 -10 -13 1307.44   42.95   0
  -1  -8 -14  276.39   22.76   0
  -1  -7 -14    1.91   11.06   0
  -1  -6 -14 2333.01   48.21   0
  -1  -5 -14   -5.86   12.67   0
  -1  -3 -13   13.80   11.94   0
  -1  -2 -12  436.85   21.19   0
  -1  -1 -11   30.15   12.13   0
   0  -8 -10  311.32   21.83   0
   0  -5 -10   16.59   10.11   0
  -7  -3 -19  148.17   31.06   0
  -6  -6 -20  135.06   25.91   0
  -6  -5 -20  -11.16   24.22   0
  -6  -1 -18  301.89   29.11   0
  -6   0 -17    3.71   18.50   0
  -5  -8 -20   -3.96   22.23   0
  -5  -7 -20  232.90   32.29   0
  -5  -5 -20   -0.92   22.25   0
  -5  -1 -18    7.88   17.40   0
  -5   0 -17    7.24   16.45   0
  -4 -11 -18   68.36   24.36   0
  -4  -9 -19  222.35   30.62   0
  -4  -2 -18   -9.84   16.13   0
  -4   1 -15  123.85   15.15   0
  -3 -13 -15   66.99   26.38   0
  -3 -12 -16    6.56   22.29   0
  -3 -11 -17   38.51   22.96   0
  -3  -9 -18  228.14   28.74   0
  -3  -4 -18  289.05   24.56   0
  -3  -1 -16  107.64   15.02   0
  -3   2 -12 3096.69   45.13   0
  -2 -13 -13   26.14   23.46   0
  -2 -12 -14  823.09   39.64   0
  -2 -11 -15  235.10   23.95   0
  -2  -8 -17   94.46   21.27   0
  -2  -7 -17   40.80   16.57   0
  -2  -6 -17   17.81   17.03   0
  -2  -5 -17  125.69   18.27   0
  -2  -3 -16   15.45   14.37   0
  -2   0 -13    5.24   11.50   0
  -1  -4 -14 3076.89   53.14   0
   0 -12  -6    6.75   19.86   0
   0 -11  -8   42.52   16.02   0
   0 -10  -9  247.28   20.92   0
   0  -9 -10  631.91   29.51   0
   0  -6 -11  431.11   23.99   0
   0  -4 -10   30.06   14.73   0
  -6  -4 -20   42.87   26.80   0
  -6  -2 -19  171.81   28.45   0
  -5  -2 -19   50.35   23.72   0
  -5   1 -16  289.42   24.44   0
  -4 -10 -19   67.59   23.30   0
  -4  -8 -20  178.65   27.92   0
  -4  -7 -20   54.02   25.09   0
  -4  -6 -20  160.29   27.70   0
  -4  -3 -19   25.80   19.44   0
  -4   2 -14  754.54   29.25   0
  -3 -14 -14  166.40   30.40   0
  -3 -10 -18   -5.29   20.28   0
  -3  -8 -19  -17.74   22.25   0
  -3  -7 -19  282.00   27.95   0
  -3  -6 -19    6.50   16.97   0
  -3   1 -14 3253.12   50.98   0
  -2 -14 -12  104.85   28.97   0
  -2 -12 -15  278.02   30.53   0
  -2  -9 -17  311.78   28.05   0
  -2  -4 -17  303.39   22.45   0
  -1 -13 -10  308.14   31.51   0
  -1 -12 -12  942.61   42.46   0
  -1 -10 -14   48.06   18.97   0
  -1  -8 -15    2.37   15.88   0
  -1  -7 -15   84.43   16.87   0
  -1  -6 -15  314.28   22.77   0
  -1  -5 -15   13.20   13.90   0
  -1  -2 -13   17.87   13.65   0
  -1   0 -10 6316.38   59.79   0
   0 -10 -10  180.93   20.56   0
   0  -8 -11    3.71   14.18   0
   0  -5 -11  925.95   30.85   0
   0  -2  -8 1980.53   33.37   0
   0  -1  -6 2409.01   32.19   0
  -6  -3 -20    9.38   22.26   0
  -5  -7 -21  106.91   29.39   0
  -5  -3 -20   49.08   22.46   0
  -4  -9 -20    5.72   24.05   0
  -4  -5 -20  222.74   25.02   0
  -4  -1 -18  363.91   27.61   0
  -4   0 -17  -13.21   14.07   0
  -3 -13 -16  336.65   35.64   0
  -3 -12 -17   -1.29   22.76   0
  -3 -11 -18   28.08   20.15   0
  -3  -9 -19   -0.22   20.79   0
  -3  -5 -19  326.00   24.75   0
  -3  -4 -19   93.80   19.34   0
  -2 -13 -14   75.32   23.86   0
  -2 -11 -16   30.65   17.26   0
  -2 -10 -17  283.57   28.61   0
  -2  -7 -18  166.06   22.64   0
  -2  -6 -18  270.29   24.14   0
  -2  -2 -16  831.73   31.61   0
  -2   1 -12 2442.20   40.99   0
  -1 -13 -11   -0.55   20.36   0
  -1  -4 -15  275.59   21.10   0
  -1  -3 -14  288.18   18.29   0
  -1  -1 -12  851.00   27.57   0
   0 -12  -7    6.72   16.68   0
   0  -9 -11  -14.31   15.81   0
   0  -7 -12  842.54   32.47   0
   0  -6 -12   21.93   15.67   0
   0  -4 -11  432.73   22.59   0
   1  -8  -3  124.65   13.71   0
   1  -7  -4  163.84   15.84   0
  -6  -4 -21   89.92   28.78   0
  -6  -1 -19   31.54   22.46   0
  -5  -5 -21  133.68   30.14   0
  -5  -1 -19  173.68   25.68   0
  -5   0 -18   -2.16   18.66   0
  -4 -10 -20   16.89   23.08   0
  -4  -2 -19   -0.03   15.95   0
  -3 -14 -15  -11.27   20.65   0
  -3 -10 -19   23.37   20.57   0
  -3  -7 -20   91.98   24.12   0
  -3  -2 -18   29.57   13.27   0
  -3  -1 -17   13.66    9.97   0
  -3   0 -16 1852.71   43.89   0
  -3   2 -13    6.03   10.54   0
  -2 -14 -13   12.20   24.03   0
  -2 -12 -16  181.98   30.50   0
  -2  -9 -18   12.19   18.62   0
  -2  -8 -18  125.51   19.38   0
  -2  -5 -18 1331.28   43.78   0
  -2  -3 -17   26.78   14.48   0
  -2   0 -14 3189.38   51.61   0
  -2   2 -10  295.45   15.41   0
  -1 -12 -13  538.71   35.11   0
  -1 -11 -14  548.99   36.52   0
  -1 -10 -15  123.85   20.42   0
  -1  -8 -16   -9.50   17.51   0
  -1  -7 -16 1083.12   38.97   0
  -1  -6 -16   24.35   14.90   0
   0 -12  -8   -3.06   17.82   0
   0 -11 -10  216.71   22.00   0
   0 -10 -11  242.36   22.66   0
   0  -8 -12   10.77    9.55   0
   0  -5 -12  666.81   27.90   0
   0  -1  -7  188.45   14.42   0
   1  -8  -4  923.68   26.27   0
   1  -7  -5    4.65   13.15   0
   1  -5  -3  106.98    9.61   0
  -6  -2 -20   56.71   25.30   0
  -5  -4 -21  125.84   27.40   0
  -5  -2 -20   10.96   20.32   0
  -5   1 -17   92.11   20.89   0
  -4  -9 -21   33.68   22.61   0
  -4  -8 -21  219.67   33.11   0
  -4  -7 -21  129.50   22.94   0
  -4  -6 -21  125.79   21.58   0
  -4  -3 -20   14.02   16.12   0
  -3 -13 -17  -13.35   25.73   0
  -3 -12 -18  107.76   28.08   0
  -3 -11 -19   48.90   26.03   0
  -3  -9 -20  231.25   29.51   0
  -3  -8 -20    0.27   20.52   0
  -3  -6 -20   52.90   17.50   0
  -3  -5 -20   25.23   19.23   0
  -3   1 -15   72.72   14.11   0
  -2 -13 -15   16.51   23.38   0
  -2 -11 -17  360.81   29.45   0
  -2 -10 -18   27.66   18.66   0
  -2  -4 -18   38.75   15.11   0
  -1 -13 -12    4.14   22.28   0
  -1  -5 -16 3062.88   58.09   0
  -1  -3 -15   28.24   13.49   0
  -1  -2 -14  198.32   18.64   0
  -1   0 -11   -2.35   11.94   0
   0  -7 -13  173.50   21.84   0
   0  -4 -12  239.20   20.40   0
   1  -8  -5  192.74   16.43   0
   1  -6  -5  787.55   23.91   0
  -2  -7 -19   37.15   13.96   0
  -2  -6 -19  196.80   19.92   0
  -1  -4 -16  151.87   15.85   0
  -1  -1 -13  174.42   14.73   0
  -7  -6  21   60.78   26.66   0
  -7  -6  22   49.46   25.16   0
  -7  -5  21    1.06   22.11   0
  -7  -5  22    5.44   23.28   0
  -7  -4  21   12.65   20.21   0
  -6 -10  16   35.77   18.75   0
  -6  -9  14   79.78   18.35   0
  -6  -5  12  443.10   22.77   0
  -6  -4  12  252.99   16.84   0
  -6  -2  13  713.24   23.83   0
  -5 -12  13   67.28   15.43   0
  -5 -10  10   77.56   15.14   0
  -5  -9   9   12.54   10.95   0
  -5  -7   8  645.94   22.35   0
  -5  -3   8    8.40    7.59   0
  -4 -13  11  132.56   16.80   0
  -4 -12   9   24.56   12.41   0
  -3 -15  12   -2.01   16.71   0
  -3 -12   6  625.79   22.89   0
  -3 -10   4  108.27   11.63   0
  -3  -6   2   67.56    6.63   0
  -2 -15   9   11.52   10.30   0
  -2 -14   7   40.39   12.71   0
  -2 -12   4  187.48   14.14   0
  -2 -11   3 1306.68   28.23   0
  -2 -10   2  327.94   13.58   0
  -2  -2   1   17.35    4.38   0
  -1 -13   4  213.95   14.42   0
   0 -13   3  136.11   11.97   0
   0 -10   0  672.19   16.80   0
   1  -7  -2 1860.46   17.88   0
  -7  -5  23   -4.43   22.04   0
  -6 -10  17   90.25   23.65   0
  -6  -9  15   10.44   16.12   0
  -6  -8  14  153.15   20.30   0
  -6  -3  13   20.79   14.40   0
  -6  -2  14  398.29   20.38   0
  -6  -1  15  450.64   20.93   0
  -5 -12  14 1604.68   48.81   0
  -5 -11  12  476.43   25.01   0
  -5 -10  11   14.08   13.46   0
  -5  -8   9  347.86   19.24   0
  -5  -6   8    0.56    8.96   0
  -5  -5   8  402.66   16.99   0
  -5   1  12   25.57    6.92   0
  -4 -11   8   10.29    9.04   0
  -4 -10   7   63.63   13.04   0
  -4  -9   6   -1.42    6.86   0
  -4  -7   5  291.01   15.97   0
  -4  -3   5  672.85   17.58   0
  -4  -1   6   49.45    6.41   0
  -4   0   7   -0.81    5.83   0
  -4   1   8  919.04   15.63   0
  -3 -15  13  171.37   22.50   0
  -3 -14  10    3.76   11.33   0
  -3 -13   8   96.32   13.43   0
  -3  -8   3  118.41   10.84   0
  -3  -2   3   99.79    7.16   0
  -2 -15  10  253.49   21.79   0
  -2 -13   6  175.08   16.70   0
  -1 -15   8   52.21   16.41   0
  -1 -14   6  176.57   16.43   0
  -1 -12   3  301.65   15.08   0
  -1 -11   2   53.34    8.45   0
  -1 -10   1    2.56    6.59   0
   0 -12   2  626.12   18.78   0
   0 -11   1  157.27   10.48   0
   0  -8  -1    7.28    4.45   0
   1  -9  -1  890.39   15.73   0
  -6 -10  18  355.92   31.96   0
  -6 -10  19   -2.63   20.67   0
  -6  -9  16  686.45   35.72   0
  -6  -8  15   37.34   16.21   0
  -6  -6  13   24.84    9.28   0
  -6  -5  13    6.37   12.74   0
  -6  -4  13  926.59   30.27   0
  -5 -12  15   -5.78   12.92   0
  -5 -11  13   54.80   17.12   0
  -5  -9  10   17.97    8.94   0
  -5  -7   9  520.98   21.13   0
  -5  -2   9   23.27    7.92   0
  -5  -1  10   50.26    8.32   0
  -5   0  11   -5.16    7.77   0
  -4 -13  12  503.61   26.04   0
  -4 -12  10  114.05   13.70   0
  -4 -11   9   53.52   13.62   0
  -4  -8   6  -14.39    9.92   0
  -4  -6   5 1042.43   24.12   0
  -4  -5   5    5.34    9.57   0
  -4  -4   5   10.14    8.68   0
  -3 -14  11  159.53   19.73   0
  -3 -13   9   26.50   12.67   0
  -3  -9   4   79.74   10.22   0
  -3  -7   3  244.42   13.25   0
  -2 -14   8    0.42   12.07   0
  -2 -12   5  515.37   21.13   0
  -2  -7   1    2.91    6.44   0
  -1  -8   0  121.05    8.14   0
  -6  -9  17   30.22   14.83   0
  -6  -9  18  132.89   23.57   0
  -6  -6  14   27.93   12.69   0
  -6  -5  14 1003.84   33.42   0
  -6  -4  14  146.60   16.93   0
  -6  -3  14 1308.45   35.21   0
  -6  -2  15   97.32   14.60   0
  -6  -1  16   -6.94   12.03   0
  -5 -12  16   22.00   15.01   0
  -5 -12  17  169.03   23.58   0
  -5 -11  14   39.97   17.86   0
  -5 -10  12  134.98   17.71   0
  -5  -9  11  340.26   20.68   0
  -5  -8  10  741.15   26.56   0
  -5  -6   9  183.29   13.66   0
  -5  -3   9  610.99   18.83   0
  -4 -13  13  -15.73   15.66   0
  -4 -12  11    1.56   12.75   0
  -4 -10   8  -10.15   10.94   0
  -4  -9   7  247.87   15.85   0
  -3 -14  12  283.94   23.18   0
  -3 -10   5   31.04    7.98   0
  -3  -6   3  580.09   16.67   0
  -3  -3   3  420.98   12.74   0
  -2 -15  11  189.11   21.02   0
  -2 -14   9   28.92   13.40   0
  -2 -13   7   35.98   14.01   0
  -2 -11   4   42.52    9.39   0
  -2 -10   3  181.18   11.68   0
  -2  -6   1   51.94    7.36   0
  -1 -15   9  204.80   18.44   0
  -1 -14   7  195.58   16.66   0
  -1 -13   5    3.16    9.48   0
   0 -13   4  266.91   15.39   0
   1 -10   0    4.75    4.88   0
  -6  -7  16  688.43   32.83   0
  -6  -6  15   86.12   16.90   0
  -6  -5  15  165.96   20.56   0
  -6  -2  16  446.42   23.41   0
  -6  -1  17    7.55   13.01   0
  -5 -12  18  250.43   27.76   0
  -5 -11  15  253.19   27.79   0
  -5 -10  13  290.35   23.24   0
  -5  -7  10   14.00   10.31   0
  -5  -5   9   46.09    7.99   0
  -5  -2  10  136.06   11.08   0
  -5   1  13  499.39   16.30   0
  -4 -13  14 1987.72   53.27   0
  -4 -12  12  587.32   27.22   0
  -4 -11  10   33.54   12.89   0
  -4  -7   6  125.37   10.85   0
  -4   2  10    7.25    5.18   0
  -3 -13  10  103.42   15.60   0
  -3  -8   4  587.93   19.45   0
  -3  -1   4  216.70    8.18   0
  -2 -15  12   53.48   17.09   0
  -2  -8   2 1117.79   22.19   0
  -2  -4   1 1873.40   21.58   0
  -2  -1   2  464.49    8.92   0
  -1 -12   4    8.83    8.47   0
  -1  -9   1  881.24   19.40   0
   0 -14   6    6.68   10.32   0
   0  -9   0    5.83    4.79   0
   0  -7  -1  337.04    9.51   0
   1 -11   1    7.05    6.34   0
  -6  -9  21   11.25   23.11   0
  -6  -8  19    1.01   22.44   0
  -6  -7  17   56.99   19.87   0
  -6  -6  16  403.86   26.08   0
  -6  -4  15   13.42   13.02   0
  -6  -3  16    9.84   12.11   0
  -6  -1  18   -3.58   14.34   0
  -5 -10  14  445.21   29.13   0
  -5  -9  12  145.83   14.39   0
  -5  -8  11  214.55   15.04   0
  -5  -6  10  438.41   19.32   0
  -5  -3  10  509.27   18.13   0
  -5  -1  11    2.62    7.26   0
  -5   0  12  716.23   19.82   0
  -4 -13  15   50.77   18.24   0
  -4 -10   9  363.99   20.51   0
  -4  -9   8   82.05   12.11   0
  -4  -8   7  572.73   20.43   0
  -4  -6   6   47.41    8.48   0
  -4  -5   6   37.24    8.41   0
  -4  -4   6   18.11    8.02   0
  -4  -3   6  210.76   10.22   0
  -4  -1   7  225.61    9.90   0
  -3 -14  13   75.64   15.59   0
  -3 -13  11   21.68   10.99   0
  -3 -11   7   -1.31    6.62   0
  -3 -10   6   84.86   11.57   0
  -3  -9   5   84.63   11.37   0
  -2 -15  13   12.76   18.32   0
  -2 -14  10   29.58   14.97   0
  -2 -13   8  384.08   21.87   0
  -2 -12   6  335.05   18.98   0
  -2 -11   5   85.40   10.60   0
  -1 -14   8  331.10   20.11   0
  -1 -13   6  347.66   18.22   0
  -1 -11   3   93.45    9.75   0
  -1 -10   2  856.85   19.89   0
   0 -12   3  148.82   11.13   0
   0 -11   2  293.70   12.89   0
   0 -10   1   74.36    7.57   0
   1  -8  -1  393.14   10.30   0
  -6  -8  20  308.21   32.10   0
  -6  -8  21    3.10   21.71   0
  -6  -7  18  148.12   23.38   0
  -6  -6  17   12.72   18.68   0
  -6  -5  16   89.08   19.79   0
  -6  -4  16  707.91   31.76   0
  -6  -3  17   70.11   15.83   0
  -6  -2  17  898.76   32.95   0
  -5 -11  17   25.68   18.42   0
  -5 -11  18  267.12   29.09   0
  -5 -10  15    8.12   17.74   0
  -5  -9  13  212.91   19.42   0
  -5  -8  12   24.31   13.94   0
  -5  -7  11  552.22   23.24   0
  -5  -5  10 1200.49   28.63   0
  -5   1  14  110.04   11.18   0
  -4 -13  16    0.03   12.56   0
  -4 -13  17    3.48   17.33   0
  -4 -12  13   54.97   13.08   0
  -4 -11  11   18.44    9.86   0
  -4 -10  10   82.36   13.68   0
  -4  -7   7 1199.93   27.84   0
  -4   0   8   32.25    5.77   0
  -4   1   9   81.43    6.34   0
  -3 -14  14  581.38   32.36   0
  -3  -7   4    8.53    5.74   0
  -3   0   5    0.01    3.49   0
  -2 -15  14  100.33   22.27   0
  -2 -10   4   89.45    9.81   0
  -2  -7   2   86.27    8.34   0
  -1 -15  11   74.53   16.69   0
  -1  -8   1  393.36   12.69   0
  -1  -3   0 2265.75   19.20   0
   0 -13   5   42.10   11.78   0
  -6  -8  22   93.57   25.11   0
  -6  -8  23   25.44   24.25   0
  -6  -7  19   29.34   21.18   0
  -6  -7  20  151.98   26.39   0
  -6  -6  18  665.50   35.76   0
  -6  -5  17   67.33   19.03   0
  -6  -4  17  397.44   27.21   0
  -6  -3  18   49.13   20.36   0
  -6  -2  18   13.13   17.00   0
  -5 -11  19  102.50   23.52   0
  -5 -11  20    4.06   19.81   0
  -5 -10  16  305.10   27.21   0
  -5  -9  14   12.36   14.34   0
  -5  -6  11  194.59   15.50   0
  -5  -2  11  776.21   21.79   0
  -4 -12  14  350.84   23.51   0
  -4 -11  12  195.23   18.45   0
  -4  -9   9  140.09   13.90   0
  -4  -8   8  888.54   26.19   0
  -4  -6   7  125.62   11.15   0
  -3 -14  15   72.60   17.93   0
  -3 -14  16   32.05   19.05   0
  -3 -11   8   26.01    8.04   0
  -3 -10   7  175.03   14.22   0
  -3  -9   6  180.10   13.69   0
  -3  -8   5   22.12   10.05   0
  -3  -2   4   90.33    6.06   0
  -3   1   6 2997.05   23.00   0
  -2 -14  11   18.78   12.23   0
  -2 -13   9   14.37   13.60   0
  -2 -12   7  112.34   13.46   0
  -1 -14   9   85.23   14.48   0
  -1 -12   5   52.25    9.72   0
   0 -14   7  274.79   17.53   0
   0  -8   0 1293.58   19.42   0
  -6  -7  21   13.21   21.24   0
  -6  -7  22   29.90   22.96   0
  -6  -7  23    2.23   26.23   0
  -6  -7  24   48.56   26.49   0
  -6  -6  19   54.87   22.93   0
  -6  -6  20  211.27   26.91   0
  -6  -5  18   16.00   14.27   0
  -6  -5  19  100.76   21.31   0
  -6  -4  18   24.50   17.70   0
  -6  -3  19  869.82   36.09   0
  -6  -2  19   -2.18   17.96   0
  -6  -2  20    3.08   17.67   0
  -5 -10  17  202.62   25.61   0
  -5  -9  15  367.57   25.73   0
  -5  -8  13  429.68   22.23   0
  -5  -7  12  117.73   11.84   0
  -5  -4  11  191.34   13.83   0
  -5  -3  11    7.24    8.14   0
  -5  -1  12   19.05    7.87   0
  -5   0  13   -2.59    8.70   0
  -4 -12  15   10.89   13.45   0
  -4 -11  13   49.17   15.18   0
  -4 -10  11  339.74   20.58   0
  -4  -7   8   31.65    9.85   0
  -4  -5   7  364.24   15.40   0
  -4  -4   7  442.60   15.73   0
  -4  -3   7  194.77   10.79   0
  -3 -11   9  611.21   24.06   0
  -3  -3   4 3042.00   31.03   0
  -2 -14  12   21.10   15.11   0
  -2 -11   6    0.88    7.63   0
  -2  -8   3   -5.27    7.37   0
  -2  -6   2 2939.16   30.81   0
  -2  -2   2  113.18    5.30   0
  -1 -15  12   -6.19   15.13   0
  -1 -13   7  107.27   13.78   0
  -1 -11   4   43.36    9.07   0
  -1 -10   3 1276.46   25.29   0
  -1  -9   2 1741.23   26.76   0
   0 -12   4  361.36   16.04   0
   0  -5  -1  451.91    9.00   0
   1  -9   0 5005.03   37.06   0
  -6  -6  21    0.62   20.06   0
  -6  -6  22   28.97   21.26   0
  -6  -6  23   36.76   23.22   0
  -6  -6  24   55.62   25.94   0
  -6  -6  25    9.22   25.38   0
  -6  -5  20   -2.01   18.49   0
  -6  -5  21   34.22   19.62   0
  -6  -4  19   37.25   15.39   0
  -6  -4  20    9.77   18.33   0
  -6  -3  20   95.39   20.18   0
  -5 -10  18    2.37   14.29   0
  -5 -10  19   -5.12   19.69   0
  -5  -9  16  100.59   19.68   0
  -5  -8  14    6.23   14.23   0
  -5  -7  13  256.20   19.64   0
  -5  -6  12  539.26   22.56   0
  -5  -2  12  788.59   22.72   0
  -4 -12  16 1607.81   50.23   0
  -4 -12  17   17.92   17.58   0
  -4 -11  14 1229.54   40.32   0
  -4  -9  10  702.69   24.19   0
  -4  -8   9  441.37   19.47   0
  -4  -1   8  920.80   17.83   0
  -4   2  11  688.04   14.36   0
  -3 -12  11   40.31    9.99   0
  -3 -10   8   81.51   11.34   0
  -3  -7   5  267.04   12.72   0
  -2 -14  13  188.89   20.87   0
  -2 -13  10   19.86   13.16   0
  -2 -12   8    4.12   10.24   0
  -2  -4   2 3943.91   31.54   0
  -2  -3   2  279.15    8.95   0
  -1 -15  13  441.74   29.61   0
  -1 -14  10    3.18   11.22   0
  -1 -12   6  195.16   14.13   0
   0 -14   8    0.42   12.24   0
   0 -13   6  318.78   17.47   0
   0 -11   3   93.44    9.46   0
   0 -10   2    9.74    6.77   0
   0  -9   1   51.52    6.82   0
   1 -11   2  507.49   15.01   0
   1 -10   1 2114.74   26.65   0
  -6  -5  22   32.69   19.52   0
  -6  -5  23   28.99   23.25   0
  -6  -5  24    7.54   24.18   0
  -6  -5  25   40.94   23.77   0
  -6  -4  22  211.17   28.54   0
  -6  -4  23   79.42   22.20   0
  -6  -3  21   66.83   20.96   0
  -6  -3  22   42.42   22.65   0
  -5 -10  20   83.48   19.12   0
  -5 -10  21   85.46   23.70   0
  -5 -10  22    0.57   23.99   0
  -5  -9  17   41.26   19.32   0
  -5  -8  15  259.44   22.90   0
  -5  -7  14   26.17   14.32   0
  -5  -6  13  286.01   18.59   0
  -5  -4  12 1356.35   30.97   0
  -5  -3  12   66.51   10.44   0
  -5  -1  13  503.46   18.36   0
  -5   0  14  288.46   15.31   0
  -4 -12  18  135.91   22.81   0
  -4 -12  19    3.12   18.02   0
  -4 -11  15   28.12   17.29   0
  -4 -10  12   80.71   11.16   0
  -4  -9  11  230.37   16.40   0
  -4  -6   8  462.40   16.69   0
  -4   0   9    5.50    5.08   0
  -4   1  10  648.56   15.02   0
  -3 -12  12  239.24   19.42   0
  -3 -11  10  125.51   14.03   0
  -3  -9   7   -3.72    7.98   0
  -3  -8   6   25.23    6.72   0
  -3  -6   5   81.98    9.92   0
  -2 -14  14   -3.39   15.71   0
  -2 -13  11   15.84   13.67   0
  -2 -11   7 1384.68   30.92   0
  -2  -7   3    5.93    7.08   0
  -1 -15  14   50.70   20.43   0
  -1 -13   8   26.11   11.40   0
   1  -7  -1   89.48    4.89   0
  -5  -9  18 1062.48   42.46   0
  -5  -9  19  266.30   28.64   0
  -5  -8  16  602.55   32.03   0
  -5  -2  13   48.44   10.83   0
  -4 -12  20  120.23   23.41   0
  -4 -11  16   65.25   18.31   0
  -4 -10  13   18.04   11.98   0
  -4  -8  10   29.10    7.71   0
  -4  -7   9  129.26   10.65   0
  -4  -5   8   10.93    6.49   0
  -4  -4   8   17.27    8.45   0
  -4  -3   8   86.60    8.99   0
  -3 -13  16  778.00   37.69   0
  -3 -12  13  105.73   16.20   0
  -3 -10   9   44.78   10.67   0
  -3  -5   5  900.20   20.09   0
  -2 -14  15    8.40   15.50   0
  -2 -12   9  356.11   19.41   0
  -2  -8   4   32.57    8.17   0
  -1 -15  15   87.12   22.55   0
  -1 -14  11  177.84   17.94   0
  -1 -11   5  806.49   22.34   0
  -1 -10   4  219.34   12.30   0
  -1  -8   2  671.58   16.19   0
  -1  -6   1  873.66   15.73   0
   0 -14   9  146.91   16.57   0
   0 -13   7  175.59   17.01   0
   0 -12   5    6.06    7.87   0
   0  -7   0   -0.00    3.79   0
   1 -12   4  767.55   20.69   0
  -5  -9  20  531.33   37.23   0
  -5  -9  21  122.57   26.37   0
  -5  -9  22   -7.00   20.61   0
  -5  -8  17  295.66   26.56   0
  -5  -7  15  170.09   16.39   0
  -5  -6  14   56.69   11.68   0
  -5  -4  13    1.79    7.41   0
  -5  -3  13  943.35   26.77   0
  -5  -1  14  105.41   11.03   0
  -5   0  15   -1.38    8.47   0
  -4 -11  17   15.72   18.10   0
  -4 -10  14   10.53   13.80   0
  -4  -9  12  112.24   14.32   0
  -4  -8  11   89.85   12.19   0
  -4  -6   9  483.57   18.19   0
  -3 -13  17    4.34   13.93   0
  -3 -13  18  132.54   24.42   0
  -3 -12  14 1023.17   36.71   0
  -3 -11  11  387.54   21.02   0
  -3  -9   8  534.54   20.27   0
  -3  -8   7   51.12   10.00   0
  -3  -7   6  176.44   11.00   0
  -3  -3   5   -0.12    7.08   0
  -3  -2   5 1029.69   16.94   0
  -3   0   6  101.18    5.73   0
  -2 -14  16  319.94   27.20   0
  -2 -13  12   61.96   14.85   0
  -2 -11   8  245.40   15.20   0
  -2  -9   5    1.85    5.91   0
  -1 -15  16  660.69   39.11   0
  -1 -14  12    5.17   15.60   0
  -1 -13   9    2.35   11.60   0
  -1 -12   7  288.34   16.85   0
  -1  -9   3   87.93    7.54   0
   0 -15  13  133.06   21.25   0
  -5  -8  18  432.55   28.39   0
  -5  -8  19  255.81   26.22   0
  -5  -7  16   44.74   13.67   0
  -5  -7  17  388.74   26.61   0
  -5  -4  14  456.57   21.69   0
  -5  -3  14  791.28   26.51   0
  -5  -2  14  517.97   20.70   0
  -4 -11  18  104.23   18.41   0
  -4 -11  19   11.54   20.83   0
  -4 -10  15   20.92   17.22   0
  -4  -9  13  123.25   15.64   0
  -4  -7  10 1098.68   26.90   0
  -4  -5   9   49.57    9.56   0
  -4  -1   9   74.76    6.36   0
  -4   2  12   27.64    6.96   0
  -3 -13  19   35.46   20.88   0
  -3 -12  15   37.38   15.83   0
  -3 -11  12  113.14   15.53   0
  -3 -10  10  341.77   18.96   0
  -3  -6   6  305.18   13.83   0
  -2 -14  17   11.46   17.44   0
  -2 -13  13   24.66   14.50   0
  -2 -12  10   41.42    9.78   0
  -2  -1   3   10.31    3.66   0
  -1 -14  13   88.89   18.30   0
  -1 -13  10   79.31   14.05   0
  -1 -11   6  196.58   13.70   0
   0 -15  14  329.16   26.76   0
   0 -14  10  105.21   16.73   0
   0 -11   4  276.76   13.11   0
   0 -10   3    1.55    7.32   0
   0  -8   1   12.86    4.97   0
   1 -11   3 2297.13   31.04   0
   1  -8   0  129.12    6.42   0
  -5  -8  20  180.58   22.82   0
  -5  -8  24   85.79   28.59   0
  -5  -5  15  203.09   17.16   0
  -5  -1  15   99.13   12.55   0
  -5   0  16  140.64   13.39   0
  -4 -11  20    7.44   15.09   0
  -4 -11  21   -2.33   19.47   0
  -4 -11  22   75.93   24.32   0
  -4 -10  16  130.79   21.94   0
  -4  -9  14   60.87   14.70   0
  -4  -8  12  261.67   17.73   0
  -4  -7  11 1050.89   28.14   0
  -4  -6  10   30.35    9.08   0
  -4  -4   9    5.81    8.07   0
  -4  -2   9  684.54   17.21   0
  -4   0  10 1098.30   19.63   0
  -4   1  11   69.06    8.11   0
  -3 -12  16   96.49   18.26   0
  -3 -11  13    9.53   12.60   0
  -3  -9   9   -0.41    8.54   0
  -3  -8   8    7.46    8.00   0
  -3  -7   7   34.91    8.26   0
  -3   1   7  854.93   13.04   0
  -2 -13  14  607.96   30.34   0
  -2 -12  11    5.69   10.03   0
  -2  -9   6   29.76    9.61   0
  -2  -8   5  451.57   16.69   0
  -2  -7   4 1776.06   27.30   0
  -1 -14  14  586.51   30.46   0
  -1 -12   8  425.86   19.62   0
   0 -15  15  604.08   34.68   0
   0 -14  11   19.13   13.67   0
   0 -13   8   56.51   11.98   0
   0 -12   6    1.08    7.85   0
   0  -9   2 1050.31   19.72   0
   1 -10   2 1377.14   22.44   0
   1  -9   1  196.72    8.73   0
  -5  -5  16  201.49   18.38   0
  -5  -4  15  295.50   17.96   0
  -5  -3  15   41.31   13.61   0
  -5  -2  15  779.00   25.75   0
  -5  -1  16    2.04   10.95   0
  -5   0  17    6.37    9.91   0
  -4 -10  17   42.49   15.44   0
  -4 -10  18  338.84   29.61   0
  -4  -9  15  384.07   24.88   0
  -4  -8  13 1016.80   31.54   0
  -4  -5  10   86.26   10.72   0
  -3 -12  17  -14.06   16.72   0
  -3 -10  11  104.29   12.55   0
  -3  -5   6  295.42   12.66   0
  -3   2   8 1071.91   13.29   0
  -2 -13  15   62.78   18.39   0
  -2  -3   3    5.63    5.13   0
  -2  -2   3 1551.87   17.80   0
  -1 -14  15  181.45   22.99   0
  -1 -13  11  158.40   16.89   0
  -1 -10   5    4.54    5.06   0
  -1  -9   4   23.73    7.29   0
  -1  -4   1   67.94    5.66   0
   0 -15  16   -8.05   19.54   0
   1 -12   5  642.92   19.79   0
  -5  -7  21  470.67   33.41   0
  -5  -7  22   33.09   20.84   0
  -5  -7  23  131.09   28.08   0
  -5  -7  24   53.41   25.34   0
  -5  -7  25   86.38   26.18   0
  -5  -6  18  238.94   20.35   0
  -5  -6  19  147.38   21.58   0
  -5  -5  17  -12.34   15.09   0
  -5  -4  16   15.82   12.22   0
  -5  -3  16  513.83   24.58   0
  -5  -2  16   88.78   13.13   0
  -4 -10  19    6.82   20.10   0
  -4 -10  20   59.31   21.36   0
  -4  -9  16  268.45   23.37   0
  -4  -7  12  414.21   19.87   0
  -4  -6  11    0.96    8.53   0
  -4  -4  10   88.77   10.38   0
  -4  -1  10  642.63   16.47   0
  -3 -12  18  137.70   20.44   0
  -3 -12  19   41.26   20.32   0
  -3 -12  20   36.54   19.56   0
  -3 -11  14    6.88    9.71   0
  -3 -10  12  206.12   17.93   0
  -3  -9  10   37.87    9.61   0
  -3  -6   7  557.26   17.48   0
  -3  -4   6 1784.04   26.34   0
  -3  -3   6  546.02   14.54   0
  -3  -2   6  658.06   14.27   0
  -2 -13  16  439.80   29.77   0
  -2 -12  12    6.82    9.18   0
  -2 -10   8  206.58   14.58   0
  -1 -14  16  277.91   26.39   0
  -1 -13  12  156.86   18.07   0
  -1 -12   9   22.96   11.96   0
  -1 -11   7   88.82   11.14   0
  -1  -3   1   49.81    3.63   0
   0 -14  12   96.74   17.19   0
   0 -13   9    3.14   11.05   0
   0 -12   7   -2.38    7.57   0
   0 -11   5  132.67   10.52   0
  -4 -10  21  115.68   19.52   0
  -4  -8  14    7.69   10.16   0
  -3 -12  21   70.96   19.00   0
  -3 -11  15    1.01   11.87   0
  -3  -8   9   13.17    6.38   0
  -3  -7   8  268.95   12.85   0
  -2 -13  17   17.26   14.51   0
   1   6 -12 2492.37   30.36   0
   3  -3   1 1401.64   22.77   0
   3   3 -13   45.30   10.19   0
   3   6 -15  399.59   19.08   0
   4  -3  -1  729.11   20.46   0
   4  -2  -5  144.47   12.68   0
   4   6 -16  309.39   19.10   0
   5  -1  -8    6.64    8.43   0
   5   1 -12   19.75   12.24   0
   5   5 -16  172.49   18.79   0
   5   7 -17  348.70   24.97   0
   5   8 -17  324.29   25.22   0
   6  -3  -1   58.39   14.51   0
   6  -1  -8   40.38   14.10   0
   6   0 -10 1293.43   36.13   0
   6   1 -12  829.71   32.03   0
   6   5 -16   63.14   16.02   0
   6   7 -17   34.58   19.71   0
   7  -3   1   10.79   17.77   0
   7  -3   2  122.97   19.36   0
   7  -2  -4  100.16   18.49   0
   7   3 -14  114.06   21.46   0
   7   4 -15  236.91   26.35   0
   7   6 -16  659.31   33.40   0
   7   8 -17  153.68   26.10   0
   7   9 -17   11.51   22.55   0
   8  -2  -1   83.43   22.27   0
   8   0  -8  131.53   22.16   0
   8   1 -10  277.90   26.88   0
   8   3 -13  130.33   23.48   0
   8   4 -14   66.94   21.72   0
   8   7 -16  704.35   42.44   0
   8   8 -16    8.28   20.25   0
   9   2 -10  308.10   31.98   0
   9   6 -14  305.43   32.45   0
  10   1  -4   74.40   27.58   0
  10   2  -7  150.97   29.92   0
  10   4 -10  196.04   30.08   0
   2   0  -7    4.99    4.94   0
   2   1  -9  426.62   14.68   0
   2   6 -14 2512.89   36.87   0
   3  -2  -4   84.80    9.88   0
   3   0  -9   11.90    9.75   0
   3   4 -14 2556.76   42.38   0
   4   0 -10 1141.09   28.65   0
   4   4 -15  451.31   21.21   0
   4   8 -17  553.66   26.11   0
   5  -3  -2 4928.47   60.47   0
   6  -3  -2  620.94   26.96   0
   6   6 -17   13.67   20.33   0
   7  -3   0   51.88   15.68   0
   7  -2  -5   12.68   14.43   0
   7  -1  -8   47.59   16.66   0
   7   0 -10   23.85   14.94   0
   7   1 -12  246.06   24.11   0
   7   2 -13   51.59   15.02   0
   7   7 -17  133.94   27.95   0
   8  -2  -2  283.76   26.16   0
   8  -1  -6    0.23   17.97   0
   8   0  -9   -2.46   15.47   0
   8   2 -12   16.25   15.59   0
   8   5 -15   98.97   19.69   0
   9  -1  -3  112.98   24.81   0
   9   3 -12   17.47   21.70   0
   9   4 -13  220.23   34.26   0
   9   5 -14   -1.07   21.10   0
  10   0  -1  -12.56   28.27   0
  10   1  -5   56.14   26.96   0
  10   3  -9  139.33   25.12   0
   3  -3   0 2136.27   29.51   0
   3  -1  -7  862.79   20.80   0
   3   1 -11   26.24   10.28   0
   3   5 -15  171.76   14.16   0
   3   7 -16   80.39   12.72   0
   4  -3  -2  107.05   12.47   0
   4   1 -12   59.10   12.70   0
   4   5 -16  231.88   18.25   0
   4   7 -17    9.90   12.77   0
   5  -3  -3   58.02   14.10   0
   5  -1  -9  588.39   24.48   0
   5   0 -11   -3.73   12.69   0
   5   2 -14  478.43   25.25   0
   5   4 -16   16.48   12.23   0
   5   6 -17  194.83   22.06   0
   6  -1  -9    1.69   14.25   0
   6   0 -11    3.54   14.62   0
   6   2 -14  367.64   25.99   0
   6   3 -15 1040.85   40.40   0
   6   8 -18  742.65   38.12   0
   6   9 -18  165.13   26.37   0
   7  -3  -1  368.33   24.76   0
   7   6 -17   55.35   21.95   0
   8  -2  -3  132.43   22.86   0
   8  -1  -7   50.51   17.44   0
   8   1 -11   69.79   17.05   0
   8   3 -14  345.97   31.95   0
   8   4 -15    5.71   17.48   0
   8   8 -17  167.56   30.41   0
   9  -1  -4   22.19   24.17   0
   9   0  -7    7.52   21.91   0
   9   1  -9   50.17   18.61   0
   9   2 -11   28.66   22.69   0
   9   6 -15  117.94   28.68   0
  10   0  -2  865.75   51.24   0
  10   1  -6   35.12   26.29   0
  10   3 -10    2.45   23.35   0
  10   4 -11   81.77   23.83   0
   1   3 -10  856.90   18.32   0
   1   4 -11   99.63    8.44   0
   2   3 -12 1568.26   28.54   0
   2   4 -13  143.61   11.61   0
   4  -2  -6  303.82   15.15   0
   5  -2  -7  897.77   29.59   0
   5   1 -13  527.32   25.10   0
   5   5 -17   10.56   16.33   0
   6  -2  -7   13.49   14.59   0
   6   1 -13   -1.84   15.45   0
   6   5 -17   72.18   18.80   0
   6   7 -18  128.79   23.43   0
   7  -3  -2 1105.88   38.71   0
   7  -2  -6  823.67   35.16   0
   7  -1  -9   93.31   20.87   0
   7   0 -11   -7.91   14.14   0
   7   2 -14 1031.66   40.27   0
   7   3 -15   79.47   17.55   0
   7   4 -16  207.17   25.08   0
   7   8 -18   94.09   27.42   0
   7  10 -18   42.81   25.85   0
   8  -2  -4  119.36   24.72   0
   8   0 -10  222.43   26.25   0
   8   1 -12   -1.01   19.00   0
   8   2 -13   32.10   14.13   0
   8   5 -16  379.60   32.28   0
   8   7 -17   76.92   25.10   0
   9  -1  -5   50.90   25.08   0
   9   0  -8   63.62   25.11   0
   9   1 -10  113.71   23.43   0
   9   3 -13    8.31   21.78   0
   9   4 -14  230.65   29.66   0
   9   5 -15  176.78   28.72   0
  10   0  -4  465.98   41.11   0
  10   1  -7   23.24   26.56   0
  10   3 -11    3.49   23.61   0
   1   5 -12  816.65   19.77   0
   2   5 -14 2536.45   38.30   0
   3   6 -16   21.54   11.59   0
   4  -3  -3   25.32   10.01   0
   4  -1  -9   80.20   10.84   0
   4   0 -11    2.44    7.43   0
   4   2 -14   54.79   13.83   0
   4   3 -15  366.14   21.07   0
   4   4 -16  263.50   18.88   0
   4   6 -17  543.34   24.42   0
   5  -4   3   72.12   12.99   0
   5  -4   4  314.39   15.86   0
   5  -3  -4 1676.08   37.94   0
   6  -1 -10   27.44   14.47   0
   6   2 -15  102.61   20.66   0
   6   3 -16   15.01   17.40   0
   6   6 -18  680.09   38.05   0
   7  -3  -3   55.63   17.89   0
   7   1 -13  755.08   34.93   0
   7   7 -18  778.78   42.45   0
   8  -2  -5  272.10   28.53   0
   8   3 -15   19.99   21.03   0
   8   4 -16   97.66   23.54   0
   8   6 -17  174.24   29.73   0
   9  -2  -1  286.24   32.73   0
   9  -2   0  532.91   37.30   0
   9  -1  -6   22.27   23.88   0
   9   2 -12  154.14   24.42   0
   9   6 -16  160.20   30.81   0
  10   0  -5   19.95   26.90   0
  10   1  -8   51.61   27.26   0
  10   2 -10   40.87   24.98   0
   1   2  -9  256.70   10.34   0
   2   0  -8    4.09    5.70   0
   2   1 -10  159.01   12.02   0
   3  -3  -1  113.21    9.63   0
   3  -1  -8   11.89   10.54   0
   3   4 -15   20.21   10.68   0
   4  -2  -7   54.76   13.36   0
   4   1 -13  180.67   16.60   0
   5  -4   2  390.72   18.72   0
   5  -2  -8   52.20   14.42   0
   5   0 -12  724.24   27.64   0
   5   2 -15  807.84   32.43   0
   5   4 -17   58.85   16.09   0
   5   6 -18  245.71   22.94   0
   6  -4   2   43.57   15.08   0
   6  -2  -8   29.37   16.37   0
   6   1 -14 1226.71   41.89   0
   6   9 -19   36.62   23.33   0
   7  -1 -10   64.45   20.01   0
   7   0 -12  147.29   21.84   0
   7   2 -15  435.80   32.45   0
   7   3 -16 1405.12   50.19   0
   7   6 -18   -0.76   22.05   0
   8  -3   0  218.81   27.10   0
   8   0 -11   -9.76   19.68   0
   8   1 -13   54.99   20.26   0
   8   7 -18   32.05   23.35   0
   8   8 -18  788.26   47.66   0
   9  -2  -2   27.49   26.41   0
   9   1 -11  108.19   21.29   0
   9   2 -13  203.70   30.26   0
   9   3 -14  115.04   28.32   0
   9   4 -15   12.46   22.90   0
   9   5 -16   38.48   22.18   0
  10   0  -6  311.25   37.66   0
  10   3 -12  273.43   35.55   0
   2  -1  -6  352.47   14.11   0
   2   6 -15  101.06   11.74   0
   3   1 -12  405.73   19.06   0
   3   5 -16 1572.11   35.64   0
   4  -4   4   24.64    8.49   0
   4   5 -17   40.45   13.03   0
   4   7 -18  426.56   25.48   0
   5  -4   1  514.50   22.02   0
   5   1 -14  122.70   16.39   0
   6  -4   1   46.80   14.40   0
   6   0 -13   12.08   14.21   0
   6   5 -18    3.88   19.03   0
   6   7 -19   17.00   19.36   0
   6   8 -19   23.45   22.13   0
   7   1 -14    0.70   15.19   0
   7   5 -18  499.02   36.58   0
   7   7 -19  141.73   27.41   0
   7   8 -19  -10.75   25.15   0
   8  -3  -2   10.13   20.71   0
   8  -3  -1  145.94   26.12   0
   8   3 -16  287.39   31.95   0
   8   6 -18  805.53   47.10   0
   9  -2  -3  127.77   28.30   0
   9  -1  -7  137.26   28.22   0
   9   1 -12  114.62   24.19   0
  10  -1  -3   -9.63   29.29   0
  10  -1  -2   13.46   26.18   0
  10   0  -7   -4.95   27.59   0
  10   1  -9   23.21   22.41   0
  10   2 -11   68.14   27.34   0
   1   6 -13  684.23   19.02   0
   2  -2  -3 1487.79   23.31   0
   2   3 -13  592.65   19.47   0
   2   4 -14  957.80   25.17   0
   3  -2  -6  659.65   21.12   0
   3   7 -17  115.29   16.71   0
   4  -4   2   30.28   10.41   0
   4  -4   3  512.12   17.39   0
   4  -2  -8  211.76   17.34   0
   4   0 -12  380.52   19.42   0
   4   6 -18  649.45   29.75   0
   5  -2  -9   20.95   14.72   0
   5  -1 -11   -0.14    9.32   0
   5   0 -13   -0.47   13.29   0
   5   5 -18  147.10   22.18   0
   5   8 -19  214.70   25.73   0
   6  -4   0   26.11   15.23   0
   6  -2  -9 1270.23   41.40   0
   6   2 -16  483.55   31.46   0
   6   6 -19   65.22   22.80   0
   7  -3  -5 1286.88   46.77   0
   7  -1 -11   34.46   19.47   0
   7   0 -13   -4.74   18.50   0
   7   2 -16  337.12   30.81   0
   7   3 -17  453.72   35.12   0
   7   6 -19   -0.03   24.03   0
   8  -3  -3   82.96   24.92   0
   8  -2  -7  150.44   21.95   0
   8  -1 -10  265.27   29.01   0
   8   0 -12  269.99   26.34   0
   8   1 -14   28.86   20.64   0
   8   4 -17   -5.23   19.50   0
   9  -2  -4  298.94   32.51   0
   9  -1  -8  794.33   48.72   0
   9   2 -14   16.01   22.91   0
   9   4 -16   43.88   23.48   0
   9   5 -17   57.07   26.62   0
  10  -1  -4   55.61   32.48   0
  10   0  -8   61.02   28.40   0
  10   2 -12    2.74   23.85   0
   2   2 -12  148.62   12.32   0
   3   0 -11   -2.85   11.88   0
   3   2 -14 2884.75   46.60   0
   3   3 -15 1195.89   31.64   0
   3   6 -17  176.90   16.81   0
   4  -3  -5  664.66   23.44   0
   4   1 -14  652.87   27.11   0
   4   4 -17   32.60   13.96   0
   5  -4  -1    0.78   11.84   0
   5   1 -15  107.45   17.94   0
   5   2 -16   78.95   16.95   0
   5   3 -17  459.60   26.43   0
   5   6 -19  176.00   22.13   0
   6  -1 -12  786.41   34.59   0
   6   1 -15  428.81   25.70   0
   6   4 -18   39.80   16.13   0
   7  -4   1  204.32   21.59   0
   7  -2  -9    8.07   15.31   0
   7   1 -15   17.29   18.64   0
   8  -3  -4   47.17   22.78   0
   8  -2  -8  173.08   25.12   0
   8   0 -13   -6.03   20.69   0
   9  -2  -5  318.52   33.60   0
   9  -1  -9   41.51   27.57   0
   9   0 -11   -2.94   17.58   0
   9   1 -13   33.25   23.50   0
  10  -1  -5   56.01   28.75   0
   1   1  -8 2545.40   28.14   0
   1   3 -11   11.54    6.62   0
   1   4 -12 2686.88   34.69   0
   2  -1  -7  147.54   11.33   0
   2   1 -11  131.33   12.00   0
   2   5 -15    0.39    9.72   0
   3  -2  -7  158.92   14.22   0
   3   1 -13  279.57   18.03   0
   3   4 -16  163.93   14.95   0
   4  -4   0 1001.43   26.79   0
   4   0 -13    1.47   12.15   0
   4   5 -18   -8.88   12.82   0
   5  -4  -2    8.95   11.40   0
   5  -2 -10  143.01   17.50   0
   5  -1 -12   39.15   14.20   0
   5   0 -14  284.86   21.82   0
   5   4 -18    8.50   12.54   0
   6  -4  -2 1328.31   40.42   0
   6  -2 -10  679.72   30.09   0
   6   5 -19   88.24   20.00   0
   6   7 -20  196.73   28.19   0
   6   8 -20  329.93   31.71   0
   7  -4  -1   29.86   17.88   0
   7  -3  -7   44.95   18.20   0
   7  -2 -10   79.56   20.23   0
   7  -1 -12  239.28   24.24   0
   7   0 -14  617.12   35.00   0
   7   5 -19   40.16   23.22   0
   7   7 -20   52.32   26.90   0
   7   8 -20  386.77   37.08   0
   8  -3  -5  168.40   26.20   0
   8  -2  -9   74.24   21.27   0
   8   1 -15   19.70   23.17   0
   8   2 -16   -8.85   18.04   0
   8   3 -17   89.37   21.85   0
   8   4 -18  332.27   33.05   0
   8   6 -19   20.53   23.83   0
   9  -2  -6    1.26   25.87   0
   9   0 -12   36.49   24.77   0
   9   2 -15    6.19   24.68   0
   9   3 -16   -2.18   23.34   0
   9   4 -17  150.50   29.85   0
  10  -1  -6   30.75   27.40   0
  10   0  -9   -2.09   20.18   0
  10   2 -13  -14.38   27.62   0
   2  -2  -4  747.48   18.59   0
   3   5 -17   38.78   12.47   0
   4  -4  -1    1.08   13.59   0
   4  -3  -6  235.12   17.31   0
   4  -2  -9  791.47   25.26   0
   4   3 -17  197.68   18.42   0
   4   7 -19  530.90   28.12   0
   5  -4  -3  147.91   16.37   0
   5   5 -19   29.89   18.90   0
   6  -1 -13   -3.54   16.58   0
   6   1 -16   -2.27   15.53   0
   6   2 -17  938.39   38.56   0
   6   4 -19   39.46   20.23   0
   6   6 -20  224.84   28.18   0
   7  -4  -2  310.85   25.36   0
   7  -1 -13  763.43   38.91   0
   7   1 -16  202.04   26.09   0
   7   2 -17  -11.47   16.16   0
   7   3 -18  398.74   32.64   0
   7   4 -19  234.94   28.35   0
   8  -3  -6  127.07   28.90   0
   8  -1 -12    3.51   20.31   0
   8   0 -14   58.30   24.15   0
   8   5 -19   57.02   26.10   0
   9  -3  -2 1373.92   58.48   0
   9  -2  -7   20.57   27.73   0
   9  -1 -10  106.36   23.11   0
   9   1 -14   46.28   20.67   0
  10  -1  -7   14.23   27.81   0
  10   0 -10    4.65   26.22   0
  10   1 -12   56.94   25.94   0
   1   2 -10 1211.77   21.82   0
   1   5 -13 1086.55   24.04   0
   2   3 -14 2859.13   43.22   0
   2   6 -16 2016.22   38.26   0
   3  -3  -4 3060.52   41.50   0
   3  -1 -10  170.88   12.66   0
   3   0 -12  712.00   25.03   0
   4  -1 -12   72.70   14.07   0
   4   1 -15  228.77   20.39   0
   4   4 -18  339.40   23.19   0
   4   6 -19  -24.23   15.19   0
   5  -4  -4 2086.12   46.11   0
   5  -3  -8    5.55   14.52   0
   5  -2 -11  778.66   31.23   0
   5  -1 -13  538.53   26.89   0
   5   1 -16   23.77   15.31   0
   5   3 -18  122.38   19.97   0
   5   7 -20  717.91   36.74   0
   6  -4  -4  928.11   35.43   0
   6   0 -15    1.73   16.85   0
   6   5 -20   -2.24   22.16   0
   7  -4  -3  196.45   21.94   0
   7  -3  -8  159.34   22.20   0
   7  -2 -11  786.55   40.76   0
   7   0 -15    1.13   19.03   0
   7   5 -20    4.25   23.27   0
   8  -3  -7   98.72   27.66   0
   8   2 -17  126.92   28.32   0
   8   3 -18   82.58   23.41   0
   8   6 -20   47.43   28.57   0
   9  -3  -4  500.32   45.07   0
   9  -3  -3  237.85   38.05   0
   9  -2  -8    2.43   25.82   0
   9   0 -13   13.35   20.95   0
   9   1 -15   34.22   23.92   0
   9   2 -16  155.02   31.55   0
   9   3 -17    5.37   22.17   0
   9   4 -18   43.52   28.45   0
  10  -2  -4  190.80   37.73   0
  10  -1  -8   74.62   30.00   0
  10   0 -11    2.52   27.51   0
  10   1 -13   45.39   26.43   0
   2   0 -10   10.90    9.76   0
   2   2 -13   12.52   10.65   0
   2   4 -15  573.61   21.16   0
   3  -2  -8 1207.40   29.25   0
   3   2 -15  379.77   18.97   0
   3   3 -16 3083.51   50.80   0
   3   4 -17  750.43   27.88   0
   3   6 -18    9.37   12.79   0
   4  -3  -7  193.93   17.99   0
   4  -2 -10    4.72   12.38   0
   4   0 -14   54.36   15.66   0
   5   0 -15   -3.19   13.56   0
   5   4 -19  206.74   20.60   0
   5   6 -20   30.18   19.76   0
   6  -4  -5 1450.52   43.24   0
   6  -3  -9   18.25   16.10   0
   6  -1 -14 1192.75   44.28   0
   6   1 -17    5.17   19.53   0
   6   2 -18  -10.17   19.40   0
   6   3 -19  849.21   41.26   0
   6   7 -21    1.30   23.23   0
   6   8 -21    0.21   26.18   0
   7  -4  -4   70.70   18.70   0
   7  -1 -14   17.16   18.67   0
   7   1 -17   72.34   23.58   0
   7   2 -18   35.89   21.14   0
   7   7 -21   27.12   29.59   0
   7   8 -21  219.66   34.67   0
   8  -4  -2  303.75   32.91   0
   8  -4  -1    3.38   21.00   0
   8  -3  -8  164.72   28.18   0
   8  -1 -13   16.21   22.79   0
   8   0 -15  -10.42   22.59   0
   8   5 -20   78.69   27.78   0
   9  -2  -9  247.16   37.24   0
   9   0 -14  117.34   29.67   0
  10  -2  -5   13.91   29.48   0
  10  -1  -9   22.53   27.95   0
   2  -2  -5  954.07   21.86   0
   2   5 -16  150.24   15.43   0
   3  -1 -11   19.62   13.32   0
   4  -4  -3  129.56   15.55   0
   4   2 -17  264.86   20.57   0
   4   5 -19   79.60   15.32   0
   5  -4  -5   24.44   13.73   0
   5  -3  -9  648.43   28.97   0
   5  -1 -14   94.46   17.20   0
   5   5 -20  494.85   31.37   0
   6  -4  -6  159.29   21.38   0
   6   0 -16  930.68   40.87   0
   6   4 -20    5.69   20.56   0
   6   6 -21    5.14   20.50   0
   7  -4  -5   14.74   12.94   0
   7  -2 -12  128.36   22.02   0
   7   0 -16  405.93   31.84   0
   7   4 -20   26.74   23.43   0
   7   6 -21   55.20   26.74   0
   8  -4  -3   49.17   25.51   0
   8  -1 -14   -4.57   22.68   0
   8   1 -17   -2.20   26.93   0
   8   2 -18  410.08   38.04   0
   8   3 -19   78.53   23.23   0
   9  -3  -6    9.09   23.78   0
   9  -2 -10  334.68   38.95   0
   9   1 -16  345.40   37.29   0
   9   3 -18  103.81   30.34   0
  10  -2  -6    9.50   31.98   0
  10  -1 -10   78.70   32.77   0
   1   3 -12  209.43   13.37   0
   3  -2  -9 1012.78   28.41   0
   3   0 -13   -5.13   12.30   0
   3   5 -18   92.39   14.88   0
   4  -4  -4  591.25   24.18   0
   4  -3  -8  103.88   15.97   0
   4  -2 -11  667.98   26.50   0
   4  -1 -13  187.82   17.79   0
   4   1 -16 1224.20   35.71   0
   4   3 -18    8.49    9.21   0
   4   4 -19  122.98   17.96   0
   5  -4  -6  267.94   21.05   0
   5  -2 -12  763.20   29.99   0
   5   1 -17  351.19   22.67   0
   5   3 -19   33.28   18.12   0
   5   7 -21  499.89   33.45   0
   6  -4  -7   18.67   16.11   0
   6  -3 -10  114.05   16.27   0
   6  -2 -13  709.57   34.92   0
   6  -1 -15  379.35   29.97   0
   6   5 -21   17.25   23.27   0
   7  -4  -6 1038.32   42.75   0
   7  -2 -13   42.77   21.20   0
   7  -1 -15    1.63   18.97   0
   7   1 -18  304.11   33.25   0
   7   2 -19  418.74   36.37   0
   7   5 -21   -9.69   24.35   0
   8  -4  -5  -14.86   21.32   0
   8  -4  -4  195.57   28.99   0
   8  -3  -9  124.35   26.81   0
   8  -2 -12   35.16   22.23   0
   8   0 -16    0.88   24.20   0
   9  -3  -7  610.53   44.83   0
   9  -1 -13   27.47   22.69   0
   9   0 -15    6.94   24.89   0
  10  -2  -7  152.73   36.50   0
  10  -1 -11    0.66   27.05   0
   1   2 -11  108.57    9.56   0
   1   4 -13   86.40    9.90   0
   2   0 -11    0.76    9.76   0
   2   2 -14  118.25   13.58   0
   2   3 -15   59.28   11.34   0
   3  -3  -6  577.31   22.05   0
   3   2 -16  801.19   29.89   0
   3   3 -17  117.54   15.79   0
   4   0 -15   21.46    9.28   0
   4   6 -20  714.21   36.40   0
   5  -3 -10  557.56   25.69   0
   5   4 -20   31.69   15.76   0
   5   6 -21   90.88   23.06   0
   6  -5   0  294.56   24.71   0
   6  -5   1  266.30   21.10   0
   6  -3 -11 1240.69   44.81   0
   6   0 -17   13.15   17.97   0
   6   1 -18   11.32   12.64   0
   6   3 -20  116.91   24.72   0
   7  -4  -7  298.81   28.46   0
   7  -3 -11    4.26   20.12   0
   7   0 -17  -11.55   21.31   0
   7   4 -21   22.47   26.17   0
   8  -4  -6   77.96   25.45   0
   8  -3 -10   74.13   26.08   0
   8  -2 -13   40.98   23.21   0
   8  -1 -15    4.72   24.23   0
   8   1 -18  402.57   38.12   0
   8   2 -19  151.64   30.28   0
   8   3 -20   67.92   23.25   0
   8   5 -21   17.04   23.72   0
   9  -2 -11   43.46   22.09   0
   9  -1 -14   59.22   24.15   0
   9   1 -17    8.15   24.23   0
   9   2 -18  380.82   41.41   0
   9   3 -19  156.11   31.86   0
  10  -2  -8   -0.83   22.61   0
  10   0 -14   -0.35   23.33   0
   1   5 -14 1532.02   29.50   0
   2   4 -16 2381.50   42.82   0
   3  -4   1  308.59   14.76   0
   3  -1 -12  326.38   20.10   0
   3   4 -18  555.74   24.94   0
   3   6 -19   51.96   16.48   0
   4  -3  -9  327.12   18.80   0
   4  -2 -12   32.77   14.03   0
   4   2 -18 1543.59   43.22   0
   4   5 -20   32.58   16.37   0
   5  -2 -13   39.30   12.05   0
   5   1 -18  244.70   24.10   0
   5   2 -19  609.24   31.59   0
   5   5 -21   39.27   18.21   0
   6  -5  -2   99.00   19.67   0
   6  -5  -1   23.35   15.55   0
   6  -2 -14  374.19   28.79   0
   6  -1 -16    8.78   19.08   0
   6   4 -21  480.60   36.89   0
   6   6 -22   43.92   23.28   0
   6   7 -22   21.24   24.38   0
   7  -5  -1    9.37   21.70   0
   7  -4  -8  148.12   24.60   0
   7  -2 -14  997.57   47.36   0
   7  -1 -16  227.07   28.02   0
   7   6 -22   44.74   26.67   0
   8  -4  -7   78.36   26.32   0
   8  -3 -11   39.38   21.94   0
   8   0 -17   20.40   23.65   0
   8   4 -21   37.84   27.81   0
   9  -3  -9   59.62   29.76   0
   9  -2 -12  148.64   32.33   0
  10  -2  -9   36.04   25.70   0
  10  -1 -12   48.23   23.68   0
   3  -4  -1 1236.45   27.71   0
   3  -3  -7 3268.77   48.16   0
   3  -2 -10    6.66   13.13   0
   3   0 -14 1641.18   37.40   0
   4   0 -16  601.95   29.01   0
   4   3 -19  107.05   18.59   0
   5  -5  -1    6.41   15.66   0
   5  -3 -11   13.79   10.01   0
   5   0 -17   22.59   15.47   0
   5   3 -20  144.12   20.51   0
   6  -5  -3  192.49   20.53   0
   6  -3 -12 1047.07   41.94   0
   6   1 -19  242.68   26.48   0
   6   5 -22   31.26   22.38   0
   7  -5  -3  204.03   27.12   0
   7  -4  -9  -10.97   18.60   0
   7  -3 -12  388.80   33.56   0
   7   0 -18   -6.95   21.33   0
   7   1 -19   13.70   16.73   0
   7   2 -20   -2.48   16.21   0
   7   3 -21  388.03   36.02   0
   7   5 -22   12.91   25.93   0
   8  -4  -8   14.17   25.23   0
   8  -2 -14  139.15   26.88   0
   8  -1 -16  713.60   46.91   0
   8   1 -19   20.47   26.45   0
   8   2 -20  270.12   34.71   0
   8   5 -22    4.90   30.69   0
   9  -4  -4  261.83   38.46   0
   9  -3 -10  127.34   32.67   0
   9  -1 -15   34.45   26.20   0
   9   1 -18  204.50   35.28   0
   9   2 -19   33.09   18.24   0
  10  -3  -6  195.58   37.70   0
  10  -2 -10   61.51   32.42   0
  10  -1 -13   21.91   33.25   0
   1   0  -8   23.12    8.02   0
   2  -2  -7  513.12   19.14   0
   2   0 -12  140.59   13.27   0
   2   5 -17   29.10   11.14   0
   3  -4  -2   14.53   10.21   0
   3   1 -16 1175.05   34.86   0
   3   2 -17  613.15   26.28   0
   3   5 -19  268.88   20.91   0
   4  -3 -10  150.00   14.84   0
   4   4 -20   91.84   17.59   0
   4   6 -21  570.02   36.09   0
   5  -5  -3   46.29   15.31   0
   5  -3 -12   49.51   16.51   0
   5  -2 -14  441.91   24.75   0
   5  -1 -16   20.28   16.18   0
   5   4 -21   38.88   20.95   0
   5   6 -22  195.45   28.27   0
   6  -5  -4  532.37   29.68   0
   6  -2 -15   73.54   22.25   0
   6   0 -18  212.65   22.74   0
   6   3 -21   59.17   19.85   0
   7  -3 -13  563.09   38.68   0
   7  -2 -15  432.38   35.87   0
   7  -1 -17   71.24   22.82   0
   7   4 -22  169.29   32.82   0
   8  -4  -9  132.59   29.84   0
   8   4 -22   20.53   24.72   0
   9  -3 -11  201.94   35.18   0
   9   0 -17    3.04   21.43   0
  10  -2 -11   46.45   34.15   0
   1   3 -13   99.56   10.19   0
   2  -3  -3   10.17    8.94   0
   2   2 -15  159.17   15.02   0
   2   3 -16   10.75   10.83   0
   3  -4  -3  121.85   13.51   0
   3  -3  -8  119.72   16.14   0
   3  -2 -11  113.20   15.97   0
   3  -1 -13  225.12   15.81   0
   3   3 -18  913.68   31.15   0
   4  -4  -7  440.84   23.33   0
   4  -2 -13   67.77   12.45   0
   4  -1 -15  241.26   20.65   0
   4   2 -19  489.87   27.67   0
   5  -5  -4   19.55   14.79   0
   5  -4  -9   12.20   11.65   0
   5   0 -18  106.62   22.19   0
   5   2 -20   10.64   15.48   0
   5   3 -21  762.85   39.80   0
   5   5 -22   65.30   21.63   0
   6  -5  -5    0.56   11.56   0
   6  -3 -13   33.67   16.49   0
   6  -1 -17    4.53   12.14   0
   6   4 -22  269.12   32.73   0
   6   6 -23   27.04   23.51   0
   7  -5  -5   55.53   20.27   0
   7  -4 -10  100.01   17.21   0
   7   0 -19  -16.07   22.13   0
   7   1 -20   51.63   25.65   0
   7   5 -23   -9.90   24.70   0
   7   6 -23   -1.42   26.02   0
   8  -2 -15  114.87   24.29   0
   8  -1 -17   14.19   28.75   0
   8   1 -20  110.71   30.71   0
   8   2 -21   44.37   25.07   0
   9  -4  -7   -5.38   27.52   0
   9   0 -18  743.54   52.80   0
   9   1 -19   78.29   29.86   0
  10  -3  -8  -13.85   29.56   0
  10  -2 -12   12.04   29.00   0
   1   2 -12 1346.63   26.88   0
   1   4 -14 1742.30   31.31   0
   2  -2  -8   62.88   13.00   0
   2   1 -14 1263.19   31.08   0
   2   4 -17   13.71   13.49   0
   3   0 -15   -6.25    9.58   0
   3   4 -19   44.01   14.00   0
   4  -4  -8   27.09   15.47   0
   4  -3 -11   26.68   10.73   0
   4   0 -17    9.81   15.67   0
   4   3 -20  164.17   20.77   0
   4   5 -21   37.43   21.56   0
   5  -5  -5   75.91   16.85   0
   5  -4 -10   31.45   16.53   0
   5  -2 -15  722.84   33.47   0
   5  -1 -17  310.26   24.81   0
   6  -4 -11    8.51   17.12   0
   6  -3 -14 1313.01   47.50   0
   6  -2 -16  425.52   32.34   0
   6   0 -19    6.77   20.33   0
   6   1 -20   59.50   18.76   0
   6   2 -21  688.03   38.29   0
   6   3 -22   42.27   25.34   0
   6   5 -23   60.03   24.91   0
   7  -5  -7   50.78   21.17   0
   7  -5  -6  119.53   19.10   0
   7  -3 -14   90.18   24.65   0
   7  -2 -16  293.86   29.89   0
   7  -1 -18  328.41   33.57   0
   7   3 -22   34.37   20.56   0
   8  -5  -5   25.61   26.92   0
   8  -4 -10    0.65   20.56   0
   8  -2 -16   -1.62   22.86   0
   8   0 -19    7.64   26.30   0
   8   3 -22  -11.55   27.02   0
   9  -4  -8   10.52   24.50   0
   9  -3 -12  -10.04   28.24   0
   9  -2 -15   21.60   23.73   0
   9  -1 -17   -7.23   24.78   0
  10  -3 -10   -8.44   29.21   0
  10  -3  -9  106.85   30.44   0
  10  -2 -13  -11.20   30.11   0
   1   0  -9    0.07    7.73   0
   1   1 -11  415.62   15.73   0
   2  -1 -11  134.77   14.57   0
   2   0 -13    1.48   11.51   0
   3  -3  -9  123.56   16.35   0
   3  -2 -12   41.02   13.64   0
   3   1 -17  253.03   19.97   0
   3   2 -18  293.26   22.36   0
   4  -5  -2  119.71   15.75   0
   4  -5  -1   32.20   12.16   0
   4  -5   0  400.21   19.93   0
   4  -2 -14   45.05   14.83   0
   4   4 -21   42.80   19.83   0
   5   4 -22   23.56   18.54   0
   6  -5  -7  225.40   20.49   0
   6  -1 -18   -5.99   18.60   0
   6   4 -23   80.12   25.34   0
   7  -5  -8  154.37   27.58   0
   7   0 -20   -5.94   22.48   0
   7   1 -21   85.73   26.73   0
   7   2 -22   55.23   26.03   0
   7   4 -23   66.12   29.77   0
   7   6 -24   28.68   26.44   0
   8  -5  -6  248.70   31.91   0
   8  -4 -11  376.60   36.33   0
   8  -1 -18  387.77   36.01   0
   8   1 -21   21.50   25.94   0
   9  -3 -13    2.69   26.86   0
   9   0 -19   22.00   24.93   0
   2   5 -18  673.62   27.80   0
   3   3 -19  372.38   23.21   0
   3   5 -20   -7.47   14.39   0
   4  -5   3   13.19    9.19   0
   4  -4  -9   15.93   15.62   0
   4   1 -19  143.43   18.38   0
   5  -5  -7   83.13   18.17   0
   5  -2 -16   57.71   18.61   0
   5   0 -19   -0.77   15.31   0
   5   2 -21    4.68   14.15   0
   5   3 -22  210.43   26.36   0
   5   5 -23   12.10   26.84   0
   6  -5  -8   15.94   11.36   0
   6  -4 -12  239.93   23.07   0
   6   0 -20  305.74   30.61   0
   6   2 -22  225.81   30.04   0
   6   6 -24   84.40   29.41   0
   7  -5  -9  219.62   31.04   0
   7  -3 -15   57.97   19.78   0
   7  -2 -17   -5.31   14.79   0
   7  -1 -19    7.81   21.92   0
   7   3 -23    5.57   28.96   0
   8  -5  -8  147.26   30.92   0
   8  -4 -12  243.08   32.79   0
   8  -3 -15   13.21   23.01   0
   8  -2 -17  135.01   29.29   0
   8   0 -20  910.72   55.15   0
   8   3 -23   13.12   27.63   0
   9  -4 -10   -3.08   28.97   0
   9  -3 -14  126.19   33.00   0
   9  -2 -16  139.54   31.46   0
   9  -1 -18  216.99   33.51   0
  10  -4  -7   55.46   35.31   0
  10  -3 -11   17.63   26.58   0
   2   1 -15   93.99   14.61   0
   2   2 -16 1371.98   36.12   0
   2   3 -17  543.83   23.92   0
   3  -3 -10    1.28   13.10   0
   3   4 -20   10.01   13.33   0
   4  -4 -10   82.61   17.00   0
   4  -3 -13  715.76   30.18   0
   4  -2 -15  147.27   18.17   0
   4   3 -21  273.94   24.95   0
   4   5 -22   14.70   19.82   0
   6  -5  -9    6.92   16.55   0
   6  -4 -13  821.44   40.44   0
   6  -1 -19  213.04   28.21   0
   6   3 -23  391.29   38.41   0
   6   5 -24    8.61   23.06   0
   7  -4 -13   10.95   17.18   0
   7  -2 -18   20.84   22.59   0
   7   4 -24   23.87   28.05   0
   8  -5  -9   16.60   25.48   0
   8  -4 -13   49.19   23.31   0
   8  -1 -19   44.59   21.49   0
   9  -5  -6  -19.55   30.91   0
   9  -4 -11   25.60   28.03   0
   9  -2 -17   96.73   30.51   0
   9   0 -20   47.56   29.29   0
  10  -4  -8   21.64   34.61   0
  10  -3 -12  223.16   42.18   0
   1   0 -10 3895.29   43.11   0
   1   2 -13   48.24    9.59   0
   2  -1 -12  245.84   17.30   0
   2   4 -18  119.65   15.83   0
   3  -1 -15  265.14   21.30   0
   3   1 -18 1198.76   36.94   0
   3   2 -19  219.85   19.73   0
   4  -5  -5   13.69   13.88   0
   4  -1 -17   44.23   13.57   0
   4   4 -22  -17.15   18.68   0
   5  -3 -15   29.15   17.45   0
   5  -2 -17  -13.04   17.44   0
   5   1 -21   83.35   21.09   0
   5   2 -22   42.42   23.37   0
   5   4 -23   86.10   23.33   0
   6  -6  -1   15.22   20.53   0
   6  -5 -10   13.08   16.96   0
   6  -3 -16    6.74   19.57   0
   6  -2 -18    1.70   19.07   0
   6   0 -21    9.64   20.74   0
   6   1 -22   22.06   19.21   0
   6   4 -24  282.46   31.78   0
   7  -5 -10   19.58   17.03   0
   7  -1 -20   49.67   26.42   0
   7   0 -21    1.94   16.90   0
   8  -5 -10   -0.78   26.64   0
   8  -1 -20  149.99   33.68   0
   8   0 -21    4.69   25.64   0
   8   1 -22  116.66   29.29   0
   9  -5  -7  109.12   32.59   0
   9  -1 -19   62.01   28.62   0
  10  -4  -9    8.64   31.28   0
   1   1 -12 1178.59   25.62   0
   1   4 -15  124.51   11.67   0
   3  -4  -7   99.13   13.26   0
   3  -3 -11  673.79   26.59   0
   3   3 -20   20.76   12.86   0
   3   5 -21   13.69   17.99   0
   4  -5  -6   32.56   15.56   0
   4  -3 -14  709.45   30.51   0
   4  -2 -16   76.81   16.65   0
   4   1 -20  735.97   33.39   0
   4   2 -21  193.03   23.72   0
   5  -4 -13    9.53   14.93   0
   5  -1 -19   32.43   18.88   0
   5   3 -23   11.01   19.54   0
   6  -4 -14  113.52   24.65   0
   6  -1 -20   51.98   23.68   0
   6   2 -23  -12.46   23.92   0
   7  -6  -4    9.27   22.29   0
   7  -5 -11  284.06   32.01   0
   7   3 -24  306.40   38.00   0
   7   5 -25   23.23   28.73   0
   8  -3 -17  101.63   27.58   0
   8  -2 -19  154.22   33.11   0
   9  -5  -9   27.35   31.24   0
   9  -5  -8   32.10   29.68   0
   9  -4 -13  233.95   37.06   0
   9  -2 -18  323.46   38.44   0
  10  -4 -10  147.87   39.05   0
   2  -1 -13  157.80   15.40   0
   2   1 -16  314.97   19.55   0
   2   2 -17  177.78   17.16   0
   3  -4  -8   16.63   15.51   0
   4  -1 -18   52.74   17.23   0
   4   3 -22    9.45   17.24   0
   5  -2 -18   72.80   20.28   0
   5   5 -24    1.14   23.46   0
   6  -6  -6  113.17   20.21   0
   6  -3 -17   25.92   20.10   0
   6  -2 -19   -7.21   21.58   0
   6   3 -24  178.17   29.17   0
   6   5 -25   48.99   26.67   0
   7  -6  -7   82.94   25.50   0
   7  -6  -6  254.76   31.01   0
   7  -4 -15  197.18   26.30   0
   7  -1 -21  101.06   26.07   0
   7   0 -22   26.40   23.77   0
   7   2 -24   11.05   24.62   0
   7   4 -25   34.03   30.20   0
   8  -6  -5  376.57   37.30   0
   8  -5 -12    8.74   26.17   0
   8  -1 -21   41.01   25.88   0
   8   0 -22    6.51   23.77   0
   8   1 -23   48.80   24.16   0
   9  -5 -10   12.92   26.69   0
   9  -4 -14  187.35   37.23   0
  10  -4 -11   70.71   39.05   0
   1   2 -14  159.13   14.23   0
   3  -3 -12  531.99   22.73   0
   3   1 -19  755.70   31.82   0
   4  -5  -8   26.56   17.52   0
   4  -3 -15  343.64   24.22   0
   4  -2 -17  240.19   22.63   0
   4   1 -21   43.27   16.02   0
   5  -6   1   20.22   13.29   0
   5  -1 -20  484.70   31.25   0
   5   1 -22   88.06   18.43   0
   5   2 -23  299.79   29.37   0
   5   4 -24    7.89   20.54   0
   6  -6  -7   10.33   18.79   0
   6  -1 -21    2.64   20.82   0
   6   1 -23  185.21   29.20   0
   6   2 -24   53.84   24.83   0
   6   4 -25  336.97   36.43   0
   7  -4 -16  171.85   29.69   0
   7  -2 -20  -18.36   25.70   0
   7   3 -25  315.16   40.01   0
   8  -6  -7   15.34   26.20   0
   8  -3 -18   45.58   27.41   0
   8  -2 -20  209.26   37.37   0
   9  -5 -11   93.18   34.19   0
   9  -4 -15   20.13   29.09   0
   9  -3 -17   -3.67   20.22   0
   9  -2 -19   32.53   25.12   0
   1  -1  -9   33.94   10.71   0
   1   1 -13    8.35    8.44   0
   1   3 -15   71.84   10.66   0
   2  -3  -8    3.60    9.04   0
   2   4 -19   72.24   14.33   0
   3   0 -18   75.20   12.38   0
   3   2 -20  483.92   26.10   0
   4  -5  -9   50.49   17.28   0
   4  -4 -13   65.47   15.81   0
   4   0 -20  163.34   17.38   0
   4   2 -22   35.61   20.42   0
   4   4 -23   61.63   23.62   0
   5  -6  -6   14.76   16.44   0
   5  -5 -12    6.33   16.84   0
   5  -3 -17  443.88   30.63   0
   5  -2 -19  578.80   35.15   0
   5   3 -24   80.20   22.49   0
   6  -6  -9    8.85   16.86   0
   6  -6  -8   -3.16   12.19   0
   6  -5 -13   -1.31   19.43   0
   6  -3 -18   55.44   15.47   0
   6  -2 -20  -16.29   21.46   0
   7  -6  -9   73.82   26.35   0
   7  -1 -22    7.84   23.46   0
   7   0 -23    7.99   21.83   0
   7   1 -24   95.04   30.38   0
   8  -6  -8   -3.95   25.81   0
   8  -5 -13  -10.82   20.53   0
   8  -1 -22   92.78   29.19   0
   8   0 -23   12.03   23.97   0
   9  -5 -12  150.10   35.20   0
   9  -3 -18   87.68   32.79   0
   1   4 -16   92.71   11.15   0
   2  -3  -9  882.00   27.70   0
   2  -2 -12  115.28   16.06   0
   2  -1 -14 1127.91   30.90   0
   2   1 -17  103.30   16.08   0
   2   2 -18  392.26   22.12   0
   3  -3 -13   34.62   11.62   0
   3  -1 -17  234.55   18.97   0
   3   3 -21  278.43   23.37   0
   4  -3 -16  422.22   25.92   0
   4  -2 -18 1338.78   44.49   0
   4   3 -23  200.59   23.96   0
   5  -1 -21   53.03   20.05   0
   5   0 -22  107.78   21.27   0
   5   1 -23    4.73   20.57   0
   6  -6 -10   34.70   18.86   0
   6  -3 -19  766.31   41.69   0
   6  -1 -22   -1.17   22.12   0
   6   1 -24  108.34   27.65   0
   6   3 -25   53.98   19.37   0
   7  -6 -10   16.06   24.59   0
   7  -4 -17   11.85   22.87   0
   7  -3 -19   42.72   20.80   0
   7  -2 -21   75.46   27.76   0
   7   2 -25   15.69   27.33   0
   8  -6 -10  118.40   28.82   0
   8  -6  -9  349.42   32.33   0
   8  -4 -17   -8.29   23.65   0
   8  -3 -19   35.17   20.64   0
   8  -2 -21   34.98   25.99   0
   9  -5 -13  159.02   36.58   0
   9  -4 -16   23.71   29.50   0
   1  -2  -6   12.00   10.24   0
   2   0 -16  913.63   30.39   0
   2   3 -19  243.41   20.50   0
   3  -2 -16  783.23   30.68   0
   3   0 -19   -0.22   14.19   0
   3   1 -20  -10.61   15.01   0
   4  -4 -14   -1.47   14.67   0
   4   0 -21   -1.86   18.00   0
   4   1 -22   17.72   18.44   0
   5  -6  -9  183.56   21.24   0
   5  -6  -8    8.95   12.04   0
   5  -5 -13   -5.83   16.78   0
   5  -4 -16    2.22   17.55   0
   5  -3 -18  138.29   19.13   0
   5  -2 -20    6.41   19.34   0
   5   2 -24   10.22   21.94   0
   5   4 -25   33.38   25.55   0
   6  -6 -11   12.24   16.26   0
   6  -2 -21  638.23   41.13   0
   6   2 -25  135.72   28.86   0
   6   4 -26   24.70   25.75   0
   7  -6 -11   88.47   25.36   0
   7  -5 -15   -0.80   21.79   0
   7  -4 -18   74.71   25.83   0
   7  -3 -20    6.42   25.21   0
   7  -1 -23   20.27   24.56   0
   7   3 -26    6.68   29.20   0
   8  -6 -11    7.00   27.44   0
   8  -5 -15  101.76   31.14   0
   8  -3 -20   18.55   27.54   0
   8  -1 -23   32.46   24.35   0
   9  -6  -9   67.90   29.63   0
   9  -5 -14   -8.53   29.44   0
   9  -3 -19  125.17   33.56   0
   1  -1 -10  284.89   16.09   0
   1   1 -14  179.11   13.37   0
   1   2 -15    9.74    8.74   0
   2  -3 -10  292.67   19.58   0
   2  -2 -13   26.94   12.56   0
   2  -1 -15   78.96   15.36   0
   3  -3 -14  209.98   16.76   0
   4  -6  -3   -6.48   13.96   0
   4  -5 -11  292.67   20.94   0
   4  -3 -17  196.81   21.36   0
   4   2 -23   80.15   19.96   0
   4   4 -24  190.03   28.22   0
   5  -5 -14  126.86   20.10   0
   5   0 -23   -2.32   18.95   0
   5   3 -25  230.40   29.39   0
   6  -4 -18   37.24   19.76   0
   6  -3 -20   90.39   25.48   0
   6   3 -26   61.01   28.24   0
   7  -2 -22    8.76   24.51   0
   7   1 -25  184.70   29.05   0
   7   2 -26   43.35   28.10   0
   8  -6 -12   48.94   28.56   0
   8  -2 -22    4.53   24.58   0
   9  -6 -10   -9.87   30.52   0
   9  -5 -15  232.48   35.55   0
   1  -2  -7    8.40   10.72   0
   1   3 -16 1004.68   25.80   0
   2  -4  -5   -3.47   12.03   0
   2   0 -17   -0.69   11.38   0
   2   1 -18  123.54   16.30   0
   2   2 -19  403.59   23.08   0
   2   4 -20  429.53   24.27   0
   3  -4 -12  716.09   28.75   0
   3  -3 -15 1070.13   34.49   0
   3  -2 -17  569.98   28.40   0
   3   3 -22   -0.07   15.48   0
   4  -6  -6   74.63   18.75   0
   4  -5 -12  866.83   35.03   0
   4  -4 -15  386.73   23.82   0
   4  -2 -19  465.00   27.10   0
   4   3 -24   36.73   22.96   0
   5  -4 -17   65.76   16.02   0
   5  -3 -19   51.33   15.40   0
   5  -2 -21    2.53   18.46   0
   5   1 -24   -4.20   22.25   0
   6  -7  -5   10.96   18.14   0
   6  -7  -4   47.74   18.48   0
   6  -7  -3   15.14   17.28   0
   6  -5 -16   76.13   23.90   0
   6  -2 -22  257.95   30.53   0
   6  -1 -23  196.23   24.34   0
   6   0 -24    6.60   18.98   0
   6   1 -25   -1.82   24.00   0
   7  -7  -6  809.11   42.52   0
   7  -7  -5  242.05   31.10   0
   7  -6 -13   99.18   26.82   0
   7  -4 -19  268.62   33.97   0
   7  -3 -21  344.59   37.87   0
   8  -6 -13  329.77   41.77   0
   8  -4 -19   22.30   24.47   0
   8  -3 -21   66.17   27.50   0
   1   0 -13    1.21    9.55   0
   1   4 -17    5.95   10.57   0
   2  -4  -6  602.94   21.56   0
   2  -3 -11  167.58   14.74   0
   2  -2 -14  123.45   16.53   0
   3  -5  -8  107.31   18.15   0
   3   0 -20 1386.88   42.15   0
   3   1 -21    7.39   14.89   0
   4  -6  -7  140.83   16.26   0
   4  -6   1  838.36   24.71   0
   4  -5 -13   63.26   16.56   0
   4  -4 -16  247.40   22.24   0
   4  -3 -18    4.54   14.78   0
   4   0 -22   58.41   18.83   0
   4   1 -23   94.09   22.67   0
   5  -5 -15  168.08   21.93   0
   5  -4 -18    7.36   17.60   0
   5   2 -25   -3.46   19.51   0
   5   4 -26   -4.86   23.67   0
   6  -7  -7   16.05   18.28   0
   6  -7  -6   22.07   16.38   0
   6  -7  -2  135.32   20.19   0
   6  -4 -19   25.81   20.64   0
   6  -3 -21   40.00   23.70   0
   6   2 -26   17.95   25.03   0
   7  -7  -9  145.46   28.44   0
   7  -7  -8   18.86   21.59   0
   7  -5 -17   34.61   20.17   0
   7  -2 -23  178.50   32.12   0
   7  -1 -24  124.09   25.44   0
   7   0 -25    5.85   19.18   0
   7   1 -26   80.80   31.68   0
   8  -7  -8  448.74   46.96   0
   8  -7  -7  436.71   40.92   0
   8  -6 -14   62.56   29.61   0
   8  -2 -23    7.46   23.42   0
   9  -6 -12   32.04   29.21   0
   9  -5 -16   38.34   23.28   0
   1  -2  -8   96.70   10.61   0
   1   1 -15   60.02   10.81   0
   1   2 -16    1.91    9.85   0
   2  -4  -7 1145.90   29.39   0
   2  -3 -12 1507.03   36.06   0
   2   3 -20   96.22   15.98   0
   3  -5  -9   37.19   16.60   0
   3  -4 -13 1005.90   32.43   0
   3  -3 -16 2913.35   55.31   0
   4  -2 -20   91.72   20.41   0
   4   2 -24   47.63   18.83   0
   5  -6 -12  520.94   29.63   0
   5  -3 -20  112.25   21.62   0
   5   0 -24    4.76   21.31   0
   5   1 -25  422.10   36.58   0
   5   3 -26   80.37   24.67   0
   6  -7  -9    1.37   19.41   0
   6  -7  -8  331.43   28.42   0
   6  -6 -14   10.06   20.99   0
   6  -5 -17   61.18   16.73   0
   6  -2 -23    3.80   20.93   0
   6   0 -25    2.19   22.74   0
   6   1 -26    3.60   22.60   0
   6   3 -27  380.52   38.95   0
   7  -7 -10  143.26   29.56   0
   7  -5 -18  423.69   37.50   0
   7  -4 -20   13.87   19.27   0
   7  -3 -22   56.95   26.81   0
   8  -7  -9   52.25   32.03   0
   8  -6 -15   11.09   28.29   0
   8  -5 -18    6.84   22.70   0
   8  -4 -20   33.45   20.09   0
   8  -3 -22   -2.47   23.69   0
   9  -6 -14  290.86   44.57   0
   9  -6 -13   24.19   24.13   0
   9  -5 -17  101.16   34.23   0
   1  -2  -9  282.76   17.19   0
   1  -1 -12 1363.47   31.12   0
   1   3 -17    4.61   10.86   0
   2  -4  -8 1599.30   35.50   0
   2  -2 -15  154.13   17.39   0
   2   0 -18  585.40   27.48   0
   2   1 -19  125.01   16.16   0
   3  -5 -10  207.69   21.17   0
   3  -4 -14 2691.55   52.64   0
   3   0 -21    9.94   14.79   0
   4  -6 -10   19.11   18.86   0
   4  -6   2    7.16    8.10   0
   4  -5 -14  255.76   23.20   0
   4  -4 -17    9.23   15.09   0
   4  -3 -19  127.85   21.54   0
   4  -1 -22    0.92   15.49   0
   4   0 -23  -13.91   19.64   0
   4   3 -25  156.36   26.92   0
   5  -7  -6   13.42   16.34   0
   5  -7  -5  191.33   21.35   0
   5  -7  -3  540.34   29.03   0
   5  -7  -2  549.68   27.38   0
   5  -6 -13  283.02   25.69   0
   5  -4 -19  188.00   23.44   0
   5  -2 -22   43.76   16.81   0
   5   2 -26   10.53   22.17   0
   6  -7 -10  287.46   31.43   0
   6  -6 -15   73.26   21.81   0
   6  -5 -18    6.70   20.99   0
   6  -4 -20   60.12   23.28   0
   6  -3 -22   52.02   24.11   0
   7  -7 -11  127.43   28.87   0
   7  -4 -21   24.91   25.87   0
   7  -2 -24    0.40   22.90   0
   7   0 -26  -23.12   27.51   0
   8  -7 -11  498.90   41.33   0
   8  -7 -10   52.88   28.31   0
   8  -6 -16  332.25   39.46   0
   8  -4 -21   65.53   28.25   0
   1   0 -14  296.80   15.00   0
   2  -4  -9   18.82   10.58   0
   2  -3 -13  595.38   25.40   0
   2   2 -20   20.62   13.33   0
   3  -5 -11 1022.68   34.62   0
   3  -3 -17  107.35   17.30   0
   3  -1 -20   12.13   12.72   0
   3   1 -22  361.66   26.00   0
   4  -6 -11   16.08   17.52   0
   4  -5 -15  218.81   22.40   0
   4  -2 -21  223.92   24.55   0
   4   1 -24  274.40   28.08   0
   5  -7  -9  515.86   31.29   0
   5  -7  -1  327.86   21.51   0
   5  -6 -14   61.37   21.70   0
   5  -5 -17    8.77   17.95   0
   5  -3 -21  757.23   39.34   0
   5  -1 -24   24.35   20.00   0
   5   0 -25   -6.91   21.18   0
   6  -7 -11   37.70   18.66   0
   6  -6 -16  392.37   33.34   0
   6  -2 -24   27.63   21.42   0
   6  -1 -25   25.48   24.28   0
   6   0 -26   16.10   23.70   0
   6   2 -27  153.08   26.00   0
   7  -7 -12  126.30   29.72   0
   7  -5 -19   14.67   18.85   0
   7  -3 -23   21.25   24.20   0
   8  -7 -12  124.19   32.54   0
   8  -5 -19   51.64   22.56   0
   9  -7 -10   38.56   32.59   0
   9  -6 -15  112.21   30.45   0
   1  -2 -10 1278.62   30.43   0
   1   1 -16   20.02    9.95   0
   2  -4 -10  960.00   31.05   0
   2  -2 -16 1666.51   39.55   0
   2   3 -21  416.91   25.11   0
   3  -5 -12  507.02   27.19   0
   3  -4 -15   17.34   14.29   0
   3  -2 -19  211.91   18.06   0
   3   2 -23  468.94   29.83   0
   4  -6 -12  187.77   22.20   0
   4  -4 -18  291.94   25.31   0
   4   2 -25  160.29   24.56   0
   5  -7 -10   11.20   18.45   0
   5  -6 -15  298.94   29.02   0
   5  -5 -18  109.46   21.46   0
   5  -4 -20   14.03   18.76   0
   5  -3 -22  198.46   26.44   0
   5  -2 -23  356.30   29.28   0
   5   1 -26  150.59   28.22   0
   5   3 -27  -11.92   26.57   0
   6  -7 -12   23.58   14.02   0
   6  -5 -19   96.27   19.34   0
   6  -4 -21  467.74   36.03   0
   6  -3 -23  427.40   38.47   0
   6   1 -27  129.67   30.66   0
   7  -7 -13   33.84   21.57   0
   7  -6 -17   43.09   18.73   0
   7  -5 -20   15.05   22.96   0
   7  -4 -22  171.38   32.59   0
   7  -2 -25   11.51   23.06   0
   8  -7 -13   56.59   29.34   0
   8  -6 -17  198.05   36.19   0
   8  -5 -20   61.99   28.04   0
   8  -4 -22    3.79   24.88   0
   9  -7 -12  151.47   35.10   0
   9  -7 -11   11.50   29.89   0
   9  -6 -16  101.33   37.33   0
   1  -3  -5  144.35   13.63   0
   1  -3  -4    4.69    7.03   0
   1  -2 -11  123.75   15.42   0
   1   0 -15    4.95   10.49   0
   1   2 -17   71.56   13.30   0
   2  -4 -11    3.48   13.95   0
   2  -3 -14 2982.93   51.43   0
   2  -1 -18  121.55   16.28   0
   2   0 -19    0.66   13.23   0
   2   1 -20   34.15   13.45   0
   3  -6  -5   75.02   16.11   0
   3  -6  -3  597.91   23.58   0
   3  -4 -16  180.84   18.99   0
   3  -3 -18  974.91   35.67   0
   3  -1 -21   12.74   14.47   0
   3   0 -22  392.64   27.87   0
   3   1 -23   72.82   20.20   0
   3   3 -24 1111.05   42.39   0
   4  -5 -16  239.27   19.61   0
   4  -1 -23  137.27   22.45   0
   4   0 -24  120.51   24.50   0
   4   1 -25   52.18   21.26   0
   4   3 -26   49.02   25.37   0
   5  -7 -11  590.71   33.36   0
   5   2 -27  273.71   32.34   0
   6  -7 -13   25.41   14.93   0
   6  -6 -17   27.67   20.42   0
   6  -5 -20  -14.12   20.44   0
   6  -4 -22  249.24   33.19   0
   6  -1 -26    9.94   23.34   0
   6   2 -28   54.22   27.28   0
   7  -7 -14  561.91   37.01   0
   7  -6 -18   -0.02   21.32   0
   7  -3 -24  331.68   38.01   0
   9  -7 -13   76.14   35.31   0
   1  -3  -7   34.57   13.33   0
   1  -3  -6 1756.24   31.29   0
   1   3 -18  412.53   18.55   0
   2   2 -21  259.18   21.83   0
   3  -6  -8   42.81   17.26   0
   3  -6  -2   67.24   13.04   0
   3  -5 -13  499.62   24.41   0
   4  -7  -7 1172.16   41.84   0
   4  -7  -6  130.81   19.86   0
   4  -7  -5  295.34   22.58   0
   4  -7  -4  619.35   28.50   0
   4  -7  -3 1134.54   35.87   0
   4  -6 -14  321.32   25.62   0
   4  -5 -17   39.24   16.92   0
   4  -4 -19  157.51   18.99   0
   4  -3 -21  312.88   28.37   0
   5  -6 -16  232.81   24.06   0
   5  -5 -19   14.28   18.26   0
   5  -4 -21   47.26   20.83   0
   5  -1 -25  467.76   34.44   0
   5   0 -26  104.43   24.93   0
   6  -8  -6  452.58   31.39   0
   6  -8  -5   -0.82   21.29   0
   6  -6 -18  636.06   40.97   0
   6  -3 -24  213.94   29.86   0
   6   0 -27   -0.78   22.80   0
   7  -8  -9  320.71   33.94   0
   7  -8  -7  107.69   29.45   0
   7  -8  -6    2.39   24.81   0
   7  -7 -15  331.19   31.51   0
   7  -6 -19   25.27   22.45   0
   7  -5 -21  -10.72   23.26   0
   7  -4 -23   97.11   28.90   0
   7  -2 -26   50.72   24.77   0
   8  -7 -15  285.19   39.57   0
   8  -5 -21   -1.76   18.89   0
   9  -7 -14   54.88   35.11   0
   0   2 -12 1902.27   30.79   0
   1  -3  -8  370.36   20.19   0
   1   0 -16  332.37   18.96   0
   1   1 -17   32.47   10.09   0
   2  -5  -6 3301.77   50.03   0
   2  -5  -5  107.69   14.77   0
   2   0 -20  533.40   26.99   0
   3  -6  -1  239.57   14.73   0
   3  -5 -14  632.23   29.01   0
   3  -4 -17  782.63   31.73   0
   3  -3 -19  482.39   27.42   0
   3  -1 -22  413.01   27.56   0
   3   2 -24  107.35   22.75   0
   4  -7  -8   26.56   17.71   0
   4  -4 -20   89.75   20.39   0
   4  -1 -24  296.30   27.44   0
   4   0 -25   -4.90   21.30   0
   4   2 -26  385.32   32.45   0
   5  -6 -17  190.37   25.79   0
   5  -3 -23   -9.02   15.81   0
   5   1 -27   50.31   24.02   0
   6  -8  -9   10.23   21.24   0
   6  -8  -8  264.48   28.85   0
   6  -8  -7   -5.86   21.22   0
   6  -8  -4   11.67   18.37   0
   6  -5 -21   20.24   23.03   0
   6  -4 -23   84.69   28.53   0
   6   1 -28   10.61   23.42   0
   7  -8 -11  137.31   28.44   0
   7  -8 -10  148.08   27.75   0
   7  -7 -16  120.59   29.60   0
   7  -5 -22   26.66   23.11   0
   7  -3 -25  307.83   38.28   0
   8  -8 -11  205.80   35.11   0
   8  -8 -10  343.85   40.53   0
   8  -8  -9  148.84   35.25   0
   8  -7 -16  782.19   53.10   0
   0   1 -11   34.80   11.18   0
   0   3 -13    6.94    7.13   0
   1  -3  -9   29.25   14.21   0
   1   2 -18  145.56   15.28   0
   2  -5  -8  846.47   30.42   0
   2  -5  -7   45.41   11.11   0
   2  -5  -2  175.56   12.55   0
   2  -3 -16   12.02   13.32   0
   2  -1 -19  116.13   13.48   0
   2   1 -21   87.00   15.54   0
   3  -6 -10   94.88   15.32   0
   3  -6   0  710.04   20.40   0
   3  -5 -15  215.47   20.55   0
   3   0 -23  -10.18   14.81   0
   3   1 -24  502.19   32.19   0
   4  -5 -18   11.50   17.16   0
   4  -3 -22    7.98   18.11   0
   4   1 -26   16.37   19.12   0
   5  -7 -14   26.08   20.70   0
   5  -6 -18  249.82   26.67   0
   5  -5 -20  508.45   32.03   0
   5  -4 -22   14.29   14.99   0
   5  -2 -25    8.83   19.94   0
   5  -1 -26  144.40   26.83   0
   5   0 -27   -9.79   21.93   0
   5   2 -28  110.88   28.14   0
   6  -8 -11    7.88   22.90   0
   6  -8 -10   58.53   21.08   0
   6  -7 -16  680.71   43.18   0
   6  -6 -19   75.78   19.69   0
   6  -3 -25   48.47   21.90   0
   6  -1 -27  166.81   27.60   0
   6   0 -28   41.78   27.49   0
   7  -8 -12   90.32   28.31   0
   7  -6 -20  171.55   31.70   0
   7  -4 -24    2.63   22.61   0
   8  -8 -12   49.53   29.89   0
   8  -7 -17   82.99   31.17   0
   8  -6 -20   26.13   26.30   0
   1  -3 -10  962.61   28.98   0
   1  -2 -13   45.19   14.02   0
   1  -1 -15   78.07   13.05   0
   1   3 -19   19.03   12.16   0
   2  -5  -9  107.32   18.63   0
   2  -5  -1  105.23   10.12   0
   2   2 -22   11.37   14.30   0
   3  -4 -18  630.52   29.74   0
   3  -3 -20   28.83   14.50   0
   4  -7 -12  458.88   30.42   0
   4  -6 -16  330.38   27.01   0
   4  -5 -19   95.88   21.06   0
   4  -4 -21   57.68   20.04   0
   4  -2 -24   73.52   21.29   0
   4  -1 -25   83.21   23.42   0
   5  -8  -9  337.66   29.24   0
   5  -8  -8  156.04   23.90   0
   5  -8  -7  302.57   26.28   0
   5  -8  -5  770.95   34.67   0
   5  -8  -4  120.04   20.01   0
   5  -7 -15  178.04   23.52   0
   5  -5 -21   41.47   19.61   0
   5  -3 -24  125.76   19.64   0
   6  -8 -12   18.27   26.47   0
   6  -7 -17   47.55   22.07   0
   6  -6 -20  263.29   30.71   0
   6  -5 -22   33.24   19.59   0
   7  -8 -14  143.92   33.24   0
   7  -8 -13  306.99   30.21   0
   7  -6 -21   32.17   24.89   0
   7  -5 -23    0.54   24.33   0
   8  -8 -14  280.53   39.83   0
   8  -8 -13  426.58   42.24   0
   8  -7 -18   48.58   28.83   0
   0   2 -13  108.53   12.10   0
   1   0 -17   -0.44   10.36   0
   1   1 -18  688.76   24.29   0
   2  -5 -10  263.79   17.62   0
   2  -3 -17  620.94   27.95   0
   2  -1 -20   41.11   14.51   0
   2   0 -21   -9.32   12.77   0
   2   1 -22   25.69   14.68   0
   3  -6 -13  143.94   19.03   0
   3  -5 -16 1599.85   42.91   0
   3  -2 -22  407.07   27.69   0
   3  -1 -23   92.84   20.90   0
   3   0 -24  218.58   24.12   0
   3   2 -25  255.14   28.34   0
   4  -7 -13  179.29   23.06   0
   4  -6 -17  609.90   31.92   0
   4   0 -26 1852.75   56.93   0
   4   2 -27   93.28   25.20   0
   5  -8 -10  863.16   39.86   0
   5  -8  -3  163.99   18.78   0
   5  -7 -16   71.24   21.85   0
   5  -6 -19  189.21   26.12   0
   5  -4 -23  100.86   20.07   0
   5  -2 -26    3.48   21.60   0
   5  -1 -27   77.61   24.30   0
   5   1 -28  377.71   34.96   0
   6  -8 -14  180.15   27.27   0
   6  -8 -13   52.87   18.45   0
   6  -7 -18  117.57   26.74   0
   6  -6 -21    1.91   22.33   0
   6  -5 -23   56.90   25.44   0
   6  -3 -26   57.14   23.86   0
   6  -2 -27  148.61   29.20   0
   6  -1 -28   18.04   23.17   0
   7  -8 -15   26.86   27.22   0
   7  -4 -25   20.08   18.27   0
   8  -8 -15  100.85   30.51   0
   8  -7 -19  219.26   36.46   0
   0   1 -12  570.57   19.12   0
   1  -3 -11   14.53    9.92   0
   1  -2 -14  247.52   15.81   0
   1  -1 -16   16.66   11.54   0
   1   2 -19    7.28   10.55   0
   2  -5 -12 2867.37   52.83   0
   2  -5 -11   12.88   10.67   0
   2  -4 -15  646.69   26.09   0
   2  -2 -19  436.93   21.57   0
   3  -6 -14  663.35   31.67   0
   3  -5 -17   11.85   15.03   0
   3  -4 -19   41.85   12.41   0
   3   1 -25  136.72   23.47   0
   4  -7 -14    9.88   17.11   0
   4  -5 -20   38.22   18.23   0
   4  -4 -22   -6.97   18.06   0
   4   1 -27   89.85   24.27   0
   5  -8 -12   57.01   20.37   0
   5  -7 -17  356.66   30.88   0
   5  -6 -20   22.46   22.43   0
   5  -5 -22   83.54   22.04   0
   5  -4 -24   12.34   21.09   0
   5   0 -28   98.14   25.59   0
   6  -8 -15   23.28   20.22   0
   6  -7 -19   21.49   21.04   0
   6  -4 -25  380.46   37.63   0
   7  -8 -16 1001.42   56.36   0
   7  -6 -22   31.89   24.42   0
   7  -5 -24  236.80   36.57   0
   8  -8 -16  -19.39   28.70   0
   1   0 -18  984.44   29.15   0
   2  -4 -16 2623.50   51.90   0
   2  -3 -18  982.66   34.26   0
   2  -1 -21   99.90   17.11   0
   2   0 -22   15.14   12.56   0
   2   2 -23  796.90   34.43   0
   3  -7  -7   22.38   15.09   0
   3  -7  -6  162.92   18.26   0
   3  -7  -5  233.41   19.69   0
   3  -4 -20    5.07   15.86   0
   3  -1 -24  509.37   34.00   0
   4  -7   1  929.85   23.64   0
   4  -6 -18  707.67   33.57   0
   4  -2 -25  210.98   25.69   0
   4  -1 -26   22.15   21.17   0
   4   0 -27  -15.17   18.91   0
   5  -7 -18  440.52   35.67   0
   5   1 -29   41.34   24.34   0
   6  -6 -22   17.58   24.16   0
   6  -5 -24   22.48   23.79   0
   6  -2 -28   41.08   26.55   0
   7  -9  -9   35.16   27.13   0
   7  -9  -8  152.61   28.47   0
   7  -8 -17  190.89   33.22   0
   7  -7 -20   35.57   20.11   0
   7  -6 -23   -5.19   21.88   0
   8  -8 -17  155.19   36.95   0
   0  -1  -8   74.87   10.38   0
   0   0 -11   -3.20    8.44   0
[truncated: 3,655,421 more chars]
