# Supplementary material for: Tetrahedral [Sb(AuMe)4]3− Occurring in Multimetallic Cluster Syntheses: About the Structure‐Directing Role of Methyl Groups
Source: Angew Chem Int Ed Engl. 2021 Oct 21;60(47):25042–7. doi: 10.1002/anie.202110526 (PMC9298313; doi:10.1002/anie.202110526)
Supplement: Supplementary file 1 — Supporting Information [file ANIE-60-25042-s001.zip › A.py.cif]

data_2
_audit_creation_date               2021-04-04
_audit_creation_method
;
Olex2 1.3
(compiled 2020.11.12 svn.r5f609507 for OlexSys, GUI svn.r6272)
;
_shelx_SHELXL_version_number       '2016/6'
_audit_contact_author_address      ?
_audit_contact_author_email        ?
_audit_contact_author_name         ''
_audit_contact_author_phone        ?
_publ_contact_author_id_orcid      ?
_publ_section_references
;
Dolomanov, O.V., Bourhis, L.J., Gildea, R.J, Howard, J.A.K. & Puschmann, H.
 (2009), J. Appl. Cryst. 42, 339-341.

Sheldrick, G.M. (2008). Acta Cryst. A64, 112-122.

Sheldrick, G.M. (2015). Acta Cryst. A71, 3-8.
;
_chemical_name_common              ?
_chemical_name_systematic          ?
_chemical_formula_moiety          
 'Au Sb4 Sn4, C18 H34 K N2 O6, 2(C18 H36 K N2 O6), C5 H5 N'
_chemical_formula_sum              'C59 H111 Au K3 N7 O18 Sb4 Sn4'
_chemical_formula_weight           2482.57
_chemical_melting_point            ?
loop_
  _atom_type_symbol
  _atom_type_description
  _atom_type_scat_dispersion_real
  _atom_type_scat_dispersion_imag
  _atom_type_scat_source
 'C' 'C' 0.0033 0.0016 'International Tables Vol C Tables 4.2.6.8 and 6.1.1.4'
 'H' 'H' 0.0000 0.0000 'International Tables Vol C Tables 4.2.6.8 and 6.1.1.4'
 'Au' 'Au' -2.0133 8.8022
 'International Tables Vol C Tables 4.2.6.8 and 6.1.1.4'
 'K' 'K' 0.2009 0.2494 'International Tables Vol C Tables 4.2.6.8 and 6.1.1.4'
 'N' 'N' 0.0061 0.0033 'International Tables Vol C Tables 4.2.6.8 and 6.1.1.4'
 'O' 'O' 0.0106 0.0060 'International Tables Vol C Tables 4.2.6.8 and 6.1.1.4'
 'Sb' 'Sb' -0.5866 1.5461
 'International Tables Vol C Tables 4.2.6.8 and 6.1.1.4'
 'Sn' 'Sn' -0.6537 1.4246
 'International Tables Vol C Tables 4.2.6.8 and 6.1.1.4'

_shelx_space_group_comment
;
The symmetry employed for this shelxl refinement is uniquely defined
by the following loop, which should always be used as a source of
symmetry information in preference to the above space-group names.
They are only intended as comments.
;
_space_group_crystal_system        'monoclinic'
_space_group_IT_number             15
_space_group_name_H-M_alt          'C 1 2/c 1'
_space_group_name_Hall             '-C 2yc'
loop_
  _space_group_symop_operation_xyz
 'x, y, z'
 '-x, y, -z+1/2'
 'x+1/2, y+1/2, z'
 '-x+1/2, y+1/2, -z+1/2'
 '-x, -y, -z'
 'x, -y, z-1/2'
 '-x+1/2, -y+1/2, -z'
 'x+1/2, -y+1/2, z-1/2'

_cell_length_a                     22.588(5)
_cell_length_b                     14.406(3)
_cell_length_c                     27.749(6)
_cell_angle_alpha                  90
_cell_angle_beta                   107.85(3)
_cell_angle_gamma                  90
_cell_volume                       8595(3)
_cell_formula_units_Z              4
_cell_measurement_reflns_used      8846
_cell_measurement_temperature      100
_cell_measurement_theta_max        26.610
_cell_measurement_theta_min        1.702
_shelx_estimated_absorpt_T_max     0.183
_shelx_estimated_absorpt_T_min     0.131
_exptl_absorpt_coefficient_mu      4.283
_exptl_absorpt_correction_T_max    0.077
_exptl_absorpt_correction_T_min    0.046
_exptl_absorpt_correction_type     numerical
_exptl_absorpt_process_details     ?
_exptl_absorpt_special_details     ?
_exptl_crystal_colour              'metallic reddish black'
_exptl_crystal_colour_lustre       metallic
_exptl_crystal_colour_modifier     reddish
_exptl_crystal_colour_primary      black
_exptl_crystal_density_diffrn      1.919
_exptl_crystal_density_meas        ?
_exptl_crystal_density_method      ?
_exptl_crystal_description         block
_exptl_crystal_F_000               4792
_exptl_crystal_preparation         ?
_exptl_crystal_recrystallization_method  ?
_exptl_crystal_size_max            0.8
_exptl_crystal_size_mid            0.7
_exptl_crystal_size_min            0.6
_exptl_transmission_factor_max     ?
_exptl_transmission_factor_min     ?
_diffrn_reflns_av_R_equivalents    0.0680
_diffrn_reflns_av_unetI/netI       0.0477
_diffrn_reflns_Laue_measured_fraction_full  0.998
_diffrn_reflns_Laue_measured_fraction_max  0.980
_diffrn_reflns_limit_h_max         26
_diffrn_reflns_limit_h_min         -28
_diffrn_reflns_limit_k_max         18
_diffrn_reflns_limit_k_min         -16
_diffrn_reflns_limit_l_max         31
_diffrn_reflns_limit_l_min         -34
_diffrn_reflns_number              44970
_diffrn_reflns_point_group_measured_fraction_full  0.998
_diffrn_reflns_point_group_measured_fraction_max  0.980
_diffrn_reflns_theta_full          25.242
_diffrn_reflns_theta_max           26.610
_diffrn_reflns_theta_min           1.702
_diffrn_ambient_temperature        100
_diffrn_detector_area_resol_mean   ?
_diffrn_measured_fraction_theta_full  0.998
_diffrn_measured_fraction_theta_max  0.980
_diffrn_measurement_device_type    'Bruker P4'
_diffrn_measurement_method         '\w scans'
_diffrn_radiation_monochromator    graphite
_diffrn_radiation_type             MoK\a
_diffrn_radiation_wavelength       0.71073
_diffrn_source                     ?
_reflns_Friedel_coverage           0.000
_reflns_Friedel_fraction_full      .
_reflns_Friedel_fraction_max       .
_reflns_number_gt                  6568
_reflns_number_total               8846
_reflns_special_details
;
 Reflections were merged by SHELXL according to the crystal
 class for the calculation of statistics and refinement.
 
 _reflns_Friedel_fraction is defined as the number of unique
 Friedel pairs measured divided by the number that would be
 possible theoretically, ignoring centric projections and
 systematic absences.
;
_reflns_threshold_expression       'I > 2\s(I)'
_computing_cell_refinement         ?
_computing_data_collection         ?
_computing_data_reduction          ?
_computing_molecular_graphics      'Olex2 1.3 (Dolomanov et al., 2009)'
_computing_publication_material    'Olex2 1.3 (Dolomanov et al., 2009)'
_computing_structure_refinement    'XL  (Sheldrick, 2008)'
_computing_structure_solution      'XT  (Sheldrick, 2015)'
_refine_diff_density_max           1.233
_refine_diff_density_min           -2.268
_refine_diff_density_rms           0.229
_refine_ls_extinction_coef         .
_refine_ls_extinction_method       none
_refine_ls_goodness_of_fit_ref     0.986
_refine_ls_hydrogen_treatment      constr
_refine_ls_matrix_type             full
_refine_ls_number_parameters       436
_refine_ls_number_reflns           8846
_refine_ls_number_restraints       0
_refine_ls_R_factor_all            0.0800
_refine_ls_R_factor_gt             0.0600
_refine_ls_restrained_S_all        0.986
_refine_ls_shift/su_max            0.001
_refine_ls_shift/su_mean           0.000
_refine_ls_structure_factor_coef   Fsqd
_refine_ls_weighting_details      
 'w=1/[\s^2^(Fo^2^)+(0.1198P)^2^+17.5787P] where P=(Fo^2^+2Fc^2^)/3'
_refine_ls_weighting_scheme        calc
_refine_ls_wR_factor_gt            0.1598
_refine_ls_wR_factor_ref           0.1745
_refine_special_details            ?
_olex2_refinement_description
;
1. Fixed Uiso
 At 1.2 times of:
  All C(H) groups, All C(H,H) groups
2.a Secondary CH2 refined with riding coordinates:
 C13(H13A,H13B), C1(H1A,H1B), C19(H19A,H19B), C14(H14A,H14B), C23(H23A,H23B),
 C27(H27A,H27B), C25(H25A,H25B), C12(H12A,H12B), C9(H9A,H9B), C21(H21A,H21B),
 C7(H7A,H7B), C20(H20A,H20B), C2(H2A,H2B), C8(H8A,H8B), C16(H16A,H16B),
 C24(H24A,H24B), C10(H10A,H10B), C11(H11A,H11B), C6(H6A,H6B), C15(H15A,H15B),
 C4(H4A,H4B), C5(H5A,H5B), C18(H18A,H18B), C17(H17A,H17B), C26(H26A,H26B),
 C3(H3A,H3B)
2.b Aromatic/amide H refined with riding coordinates:
 C22(H22), C28(H28), C29(H29), C30(H30)
;
_atom_sites_solution_hydrogens     geom
_atom_sites_solution_primary       dual
_atom_sites_solution_secondary     ?
loop_
  _atom_site_label
  _atom_site_type_symbol
  _atom_site_fract_x
  _atom_site_fract_y
  _atom_site_fract_z
  _atom_site_U_iso_or_equiv
  _atom_site_adp_type
  _atom_site_occupancy
  _atom_site_site_symmetry_order
  _atom_site_calc_flag
  _atom_site_refinement_flags_posn
  _atom_site_refinement_flags_adp
  _atom_site_refinement_flags_occupancy
  _atom_site_disorder_assembly
  _atom_site_disorder_group
 Au1 Au 0.500000 0.000000 0.500000 0.04718(16) Uani 1 2 d S . P . .
 Sb1 Sb 0.66178(3) 0.12994(5) 0.60901(2) 0.04321(17) Uani 1 1 d . . . . .
 Sn2 Sn 0.46164(3) -0.06287(5) 0.40249(2) 0.04052(17) Uani 1 1 d . . . . .
 Sn1 Sn 0.58051(3) 0.14559(5) 0.50802(2) 0.04023(16) Uani 1 1 d . . . . .
 Sb2 Sb 0.56059(3) 0.25630(4) 0.58730(2) 0.04252(17) Uani 1 1 d . . . . .
 K2 K 0.500000 0.68713(19) 0.750000 0.0338(5) Uani 1 2 d S T P . .
 K1 K 0.74090(9) 0.64100(13) 0.61297(7) 0.0356(4) Uani 1 1 d . . . . .
 O8 O 0.6161(3) 0.5942(5) 0.7663(2) 0.0385(13) Uani 1 1 d . . . . .
 O3 O 0.7728(3) 0.4584(5) 0.6521(2) 0.0426(14) Uani 1 1 d . . . . .
 O5 O 0.7871(3) 0.6063(5) 0.5302(3) 0.0442(15) Uani 1 1 d . . . . .
 O1 O 0.6102(3) 0.6241(5) 0.5629(2) 0.0400(14) Uani 1 1 d . . . . .
 O7 O 0.5331(3) 0.6081(5) 0.6688(2) 0.0426(14) Uani 1 1 d . . . . .
 O4 O 0.7961(3) 0.6135(5) 0.7192(2) 0.0412(14) Uani 1 1 d . . . . .
 O2 O 0.6582(3) 0.7889(5) 0.6149(2) 0.0440(15) Uani 1 1 d . . . . .
 O6 O 0.8412(4) 0.7443(5) 0.6034(3) 0.0485(16) Uani 1 1 d . . . . .
 O9 O 0.4512(3) 0.8573(5) 0.7022(2) 0.0442(15) Uani 1 1 d . . . . .
 N2 N 0.6933(4) 0.4763(6) 0.5460(3) 0.0431(17) Uani 1 1 d . . . . .
 N3 N 0.4072(4) 0.6859(6) 0.6446(3) 0.0406(17) Uani 1 1 d . . . . .
 N1 N 0.7861(4) 0.8080(6) 0.6798(3) 0.0423(17) Uani 1 1 d . . . . .
 C13 C 0.7110(5) 0.4849(7) 0.4999(4) 0.047(2) Uani 1 1 d . . . . .
 H13A H 0.683333 0.530818 0.477302 0.056 Uiso 1 1 calc R U . . .
 H13B H 0.704326 0.424399 0.482088 0.056 Uiso 1 1 calc R U . . .
 C1 C 0.6249(5) 0.4714(7) 0.5346(3) 0.043(2) Uani 1 1 d . . . . .
 H1A H 0.615102 0.447066 0.564614 0.051 Uiso 1 1 calc R U . . .
 H1B H 0.608014 0.427057 0.506438 0.051 Uiso 1 1 calc R U . . .
 C22 C 0.6360(4) 0.5926(8) 0.7231(3) 0.045(2) Uani 1 1 d . . . . .
 H22 H 0.674922 0.614851 0.721537 0.055 Uiso 1 1 calc R U . . .
 C19 C 0.4381(5) 0.6550(8) 0.6077(3) 0.045(2) Uani 1 1 d . . . . .
 H19A H 0.460077 0.708693 0.598759 0.054 Uiso 1 1 calc R U . . .
 H19B H 0.405816 0.634866 0.576427 0.054 Uiso 1 1 calc R U . . .
 C14 C 0.7774(5) 0.5142(7) 0.5088(4) 0.050(2) Uani 1 1 d . . . . .
 H14A H 0.805568 0.469947 0.532179 0.060 Uiso 1 1 calc R U . . .
 H14B H 0.787125 0.513430 0.476343 0.060 Uiso 1 1 calc R U . . .
 C23 C 0.6649(4) 0.6288(7) 0.8092(4) 0.043(2) Uani 1 1 d . . . . .
 H23A H 0.674293 0.694278 0.803471 0.052 Uiso 1 1 calc R U . . .
 H23B H 0.703254 0.591745 0.814183 0.052 Uiso 1 1 calc R U . . .
 C27 C 0.3569(5) 0.6216(8) 0.6442(3) 0.046(2) Uani 1 1 d . . . . .
 H27A H 0.371265 0.557378 0.641728 0.055 Uiso 1 1 calc R U . . .
 H27B H 0.321189 0.633766 0.613729 0.055 Uiso 1 1 calc R U . . .
 C25 C 0.4303(5) 0.8554(7) 0.6488(4) 0.049(2) Uani 1 1 d . . . . .
 H25A H 0.465914 0.843541 0.635880 0.059 Uiso 1 1 calc R U . . .
 H25B H 0.412014 0.916195 0.635623 0.059 Uiso 1 1 calc R U . . .
 C12 C 0.7963(5) 0.7783(7) 0.7330(3) 0.043(2) Uani 1 1 d . . . . .
 H12A H 0.755468 0.770010 0.738646 0.052 Uiso 1 1 calc R U . . .
 H12B H 0.818849 0.828038 0.755975 0.052 Uiso 1 1 calc R U . . .
 C9 C 0.7917(5) 0.4501(7) 0.7064(3) 0.047(2) Uani 1 1 d . . . . .
 H9A H 0.814911 0.391393 0.716853 0.057 Uiso 1 1 calc R U . . .
 H9B H 0.754557 0.448703 0.718202 0.057 Uiso 1 1 calc R U . . .
 C21 C 0.5862(5) 0.5501(7) 0.6798(4) 0.048(2) Uani 1 1 d . . . . .
 H21A H 0.600836 0.544948 0.649698 0.058 Uiso 1 1 calc R U . . .
 H21B H 0.575818 0.487156 0.689004 0.058 Uiso 1 1 calc R U . . .
 C7 C 0.7201(5) 0.3882(7) 0.5720(4) 0.047(2) Uani 1 1 d . . . . .
 H7A H 0.761135 0.377193 0.567191 0.056 Uiso 1 1 calc R U . . .
 H7B H 0.692511 0.335853 0.556339 0.056 Uiso 1 1 calc R U . . .
 C20 C 0.4842(5) 0.5767(7) 0.6258(3) 0.046(2) Uani 1 1 d . . . . .
 H20A H 0.463222 0.522274 0.635083 0.056 Uiso 1 1 calc R U . . .
 H20B H 0.501430 0.557873 0.598473 0.056 Uiso 1 1 calc R U . . .
 C2 C 0.5929(5) 0.5636(7) 0.5202(3) 0.046(2) Uani 1 1 d . . . . .
 H2A H 0.604971 0.591290 0.491931 0.055 Uiso 1 1 calc R U . . .
 H2B H 0.547200 0.554666 0.508783 0.055 Uiso 1 1 calc R U . . .
 C8 C 0.7277(5) 0.3907(7) 0.6285(4) 0.044(2) Uani 1 1 d . . . . .
 H8A H 0.687453 0.406240 0.633824 0.053 Uiso 1 1 calc R U . . .
 H8B H 0.741056 0.329052 0.643666 0.053 Uiso 1 1 calc R U . . .
 C16 C 0.8557(5) 0.7349(8) 0.5570(4) 0.052(2) Uani 1 1 d . . . . .
 H16A H 0.898377 0.757858 0.561380 0.062 Uiso 1 1 calc R U . . .
 H16B H 0.826303 0.771912 0.530093 0.062 Uiso 1 1 calc R U . . .
 C24 C 0.3831(5) 0.7813(7) 0.6311(4) 0.051(2) Uani 1 1 d . . . . .
 H24A H 0.365529 0.785511 0.593767 0.061 Uiso 1 1 calc R U . . .
 H24B H 0.348797 0.792585 0.645575 0.061 Uiso 1 1 calc R U . . .
 C10 C 0.8319(5) 0.5301(7) 0.7297(4) 0.046(2) Uani 1 1 d . . . . .
 H10A H 0.848778 0.521008 0.766810 0.056 Uiso 1 1 calc R U . . .
 H10B H 0.867237 0.534640 0.715845 0.056 Uiso 1 1 calc R U . . .
 C11 C 0.8332(5) 0.6883(7) 0.7464(4) 0.046(2) Uani 1 1 d . . . . .
 H11A H 0.872145 0.693069 0.737313 0.055 Uiso 1 1 calc R U . . .
 H11B H 0.844155 0.676800 0.783276 0.055 Uiso 1 1 calc R U . . .
 C6 C 0.7398(5) 0.8826(7) 0.6674(4) 0.045(2) Uani 1 1 d . . . . .
 H6A H 0.743271 0.915993 0.637173 0.054 Uiso 1 1 calc R U . . .
 H6B H 0.749683 0.927376 0.695815 0.054 Uiso 1 1 calc R U . . .
 C15 C 0.8509(5) 0.6331(8) 0.5424(4) 0.055(3) Uani 1 1 d . . . . .
 H15A H 0.866068 0.623379 0.512890 0.066 Uiso 1 1 calc R U . . .
 H15B H 0.876693 0.595207 0.570938 0.066 Uiso 1 1 calc R U . . .
 C4 C 0.5927(5) 0.7690(7) 0.5978(4) 0.047(2) Uani 1 1 d . . . . .
 H4A H 0.568851 0.827745 0.590335 0.056 Uiso 1 1 calc R U . . .
 H4B H 0.580726 0.735888 0.624653 0.056 Uiso 1 1 calc R U . . .
 C5 C 0.6739(5) 0.8511(7) 0.6571(4) 0.049(2) Uani 1 1 d . . . . .
 H5A H 0.669096 0.819350 0.687295 0.059 Uiso 1 1 calc R U . . .
 H5B H 0.645643 0.905341 0.649498 0.059 Uiso 1 1 calc R U . . .
 C18 C 0.8443(5) 0.8422(7) 0.6739(4) 0.046(2) Uani 1 1 d . . . . .
 H18A H 0.879150 0.804629 0.695400 0.055 Uiso 1 1 calc R U . . .
 H18B H 0.850748 0.907148 0.685988 0.055 Uiso 1 1 calc R U . . .
 C17 C 0.8456(5) 0.8384(7) 0.6198(4) 0.050(2) Uani 1 1 d . . . . .
 H17A H 0.810321 0.874456 0.597679 0.060 Uiso 1 1 calc R U . . .
 H17B H 0.884719 0.866021 0.617440 0.060 Uiso 1 1 calc R U . . .
 C26 C 0.4915(5) 0.9340(7) 0.7214(3) 0.045(2) Uani 1 1 d . . . . .
 H26A H 0.470294 0.992801 0.707608 0.054 Uiso 1 1 calc R U . . .
 H26B H 0.529496 0.928558 0.710939 0.054 Uiso 1 1 calc R U . . .
 C3 C 0.5782(5) 0.7117(7) 0.5522(4) 0.045(2) Uani 1 1 d . . . . .
 H3A H 0.532749 0.700688 0.539359 0.054 Uiso 1 1 calc R U . . .
 H3B H 0.590694 0.744706 0.525567 0.054 Uiso 1 1 calc R U . . .
 C28 C 0.9948(6) 0.8232(15) 0.7936(4) 0.084(5) Uani 1 1 d . . . . .
 H28 H 0.990955 0.848581 0.824094 0.101 Uiso 1 1 calc R U . . .
 N4 N 1.000000 0.8865(16) 0.750000 0.142(12) Uani 1 2 d S T P . .
 C29 C 0.9958(6) 0.7325(14) 0.7867(6) 0.084(5) Uani 1 1 d . . . . .
 H29 H 0.992861 0.694811 0.813998 0.101 Uiso 1 1 calc R U . . .
 C30 C 1.000000 0.692(3) 0.750000 0.114(10) Uani 1 2 d S T P . .
 H30 H 1.000001 0.626064 0.750001 0.137 Uiso 1 2 calc R U P . .

loop_
  _atom_site_aniso_label
  _atom_site_aniso_U_11
  _atom_site_aniso_U_22
  _atom_site_aniso_U_33
  _atom_site_aniso_U_23
  _atom_site_aniso_U_13
  _atom_site_aniso_U_12
 Au1 0.0431(3) 0.0479(3) 0.0457(3) -0.0065(2) 0.0066(2) -0.0024(2)
 Sb1 0.0367(3) 0.0474(4) 0.0392(3) 0.0015(3) 0.0022(2) 0.0004(3)
 Sn2 0.0458(4) 0.0402(3) 0.0355(3) 0.0004(2) 0.0125(2) -0.0070(3)
 Sn1 0.0416(3) 0.0471(4) 0.0310(3) 0.0008(2) 0.0096(2) -0.0039(3)
 Sb2 0.0460(4) 0.0374(3) 0.0459(3) -0.0013(2) 0.0166(3) -0.0003(3)
 K2 0.0309(12) 0.0406(13) 0.0301(11) 0.000 0.0098(9) 0.000
 K1 0.0337(9) 0.0402(9) 0.0322(8) 0.0012(7) 0.0093(7) 0.0013(7)
 O8 0.031(3) 0.045(4) 0.035(3) -0.004(3) 0.004(2) -0.002(3)
 O3 0.045(4) 0.045(4) 0.034(3) 0.004(3) 0.007(3) -0.003(3)
 O5 0.040(4) 0.048(4) 0.050(4) -0.002(3) 0.022(3) 0.001(3)
 O1 0.041(3) 0.046(4) 0.032(3) -0.002(3) 0.008(3) 0.002(3)
 O7 0.040(3) 0.051(4) 0.035(3) -0.003(3) 0.010(3) 0.003(3)
 O4 0.045(4) 0.043(3) 0.031(3) 0.007(3) 0.005(3) 0.007(3)
 O2 0.040(4) 0.051(4) 0.041(3) -0.004(3) 0.012(3) 0.003(3)
 O6 0.055(4) 0.042(4) 0.054(4) 0.000(3) 0.025(3) -0.007(3)
 O9 0.042(4) 0.046(4) 0.044(4) 0.006(3) 0.013(3) -0.002(3)
 N2 0.049(5) 0.041(4) 0.038(4) -0.001(3) 0.011(3) -0.004(4)
 N3 0.034(4) 0.054(5) 0.035(4) 0.000(3) 0.013(3) -0.002(3)
 N1 0.054(5) 0.038(4) 0.037(4) 0.004(3) 0.017(3) -0.002(4)
 C13 0.055(6) 0.047(5) 0.036(4) -0.007(4) 0.010(4) -0.005(4)
 C1 0.050(6) 0.045(5) 0.030(4) -0.003(4) 0.007(4) -0.012(4)
 C22 0.030(4) 0.071(7) 0.041(5) 0.001(4) 0.018(4) 0.002(4)
 C19 0.041(5) 0.064(6) 0.029(4) -0.002(4) 0.010(4) -0.005(4)
 C14 0.056(6) 0.055(6) 0.048(5) -0.013(4) 0.027(5) -0.001(5)
 C23 0.023(4) 0.055(6) 0.047(5) -0.002(4) 0.002(4) 0.008(4)
 C27 0.040(5) 0.067(6) 0.028(4) -0.006(4) 0.004(3) -0.008(5)
 C25 0.053(6) 0.054(6) 0.039(5) 0.012(4) 0.012(4) 0.000(5)
 C12 0.043(5) 0.045(5) 0.041(5) -0.001(4) 0.012(4) -0.001(4)
 C9 0.063(6) 0.051(6) 0.028(4) 0.013(4) 0.014(4) 0.016(5)
 C21 0.055(6) 0.051(6) 0.041(5) 0.002(4) 0.019(4) 0.012(5)
 C7 0.056(6) 0.038(5) 0.049(5) -0.004(4) 0.020(5) 0.005(4)
 C20 0.049(5) 0.058(6) 0.035(4) -0.009(4) 0.017(4) 0.004(5)
 C2 0.052(6) 0.048(5) 0.036(4) 0.001(4) 0.010(4) -0.003(4)
 C8 0.042(5) 0.041(5) 0.048(5) -0.003(4) 0.013(4) -0.009(4)
 C16 0.050(6) 0.059(6) 0.054(6) 0.000(5) 0.029(5) -0.005(5)
 C24 0.051(6) 0.049(6) 0.046(5) 0.010(4) 0.006(4) 0.005(5)
 C10 0.046(5) 0.052(6) 0.040(5) 0.006(4) 0.010(4) 0.013(4)
 C11 0.050(6) 0.041(5) 0.039(4) 0.001(4) 0.004(4) -0.008(4)
 C6 0.048(5) 0.035(5) 0.049(5) 0.000(4) 0.008(4) 0.002(4)
 C15 0.044(6) 0.065(7) 0.061(6) 0.002(5) 0.025(5) -0.003(5)
 C4 0.040(5) 0.048(5) 0.056(6) 0.001(4) 0.019(4) 0.008(4)
 C5 0.056(6) 0.050(6) 0.044(5) -0.007(4) 0.019(4) 0.003(5)
 C18 0.046(5) 0.045(5) 0.044(5) -0.007(4) 0.009(4) -0.006(4)
 C17 0.054(6) 0.046(5) 0.050(5) 0.008(4) 0.018(5) -0.005(5)
 C26 0.047(5) 0.044(5) 0.045(5) -0.003(4) 0.016(4) -0.006(4)
 C3 0.037(5) 0.053(6) 0.045(5) 0.010(4) 0.013(4) 0.008(4)
 C28 0.045(7) 0.172(18) 0.039(5) -0.026(8) 0.020(5) -0.006(9)
 N4 0.049(11) 0.082(14) 0.26(4) 0.000 -0.003(16) 0.000
 C29 0.042(7) 0.125(14) 0.085(10) -0.007(10) 0.020(7) 0.005(8)
 C30 0.052(13) 0.17(3) 0.11(2) 0.000 0.016(13) 0.000

_geom_special_details
;
 All esds (except the esd in the dihedral angle between two l.s. planes)
 are estimated using the full covariance matrix.  The cell esds are taken
 into account individually in the estimation of esds in distances, angles
 and torsion angles; correlations between esds in cell parameters are only
 used when they are defined by crystal symmetry.  An approximate (isotropic)
 treatment of cell esds is used for estimating esds involving l.s. planes.
;
loop_
  _geom_bond_atom_site_label_1
  _geom_bond_atom_site_label_2
  _geom_bond_distance
  _geom_bond_site_symmetry_2
  _geom_bond_publ_flag
 Au1 Sn2 2.7304(9) . ?
 Au1 Sn2 2.7304(9) 5_656 ?
 Au1 Sn1 2.7401(8) 5_656 ?
 Au1 Sn1 2.7401(8) . ?
 Sb1 Sn2 2.8743(11) 5_656 ?
 Sb1 Sn1 2.8494(13) . ?
 Sb1 Sb2 2.8385(11) . ?
 Sn2 Sn1 3.1533(10) 5_656 ?
 Sn2 Sb2 2.8610(11) 5_656 ?
 Sn1 Sb2 2.8625(10) . ?
 K2 O8 2.854(6) . ?
 K2 O8 2.854(6) 2_656 ?
 K2 O7 2.822(6) . ?
 K2 O7 2.821(6) 2_656 ?
 K2 O9 2.844(7) . ?
 K2 O9 2.844(7) 2_656 ?
 K2 N3 3.030(8) . ?
 K2 N3 3.030(8) 2_656 ?
 K1 O3 2.852(7) . ?
 K1 O5 2.844(7) . ?
 K1 O1 2.861(7) . ?
 K1 O4 2.854(6) . ?
 K1 O2 2.845(7) . ?
 K1 O6 2.790(7) . ?
 K1 N2 3.002(8) . ?
 K1 N1 3.019(8) . ?
 O8 C22 1.403(10) . ?
 O8 C23 1.442(10) . ?
 O3 C9 1.440(10) . ?
 O3 C8 1.418(11) . ?
 O5 C14 1.443(12) . ?
 O5 C15 1.430(12) . ?
 O1 C2 1.426(11) . ?
 O1 C3 1.440(11) . ?
 O7 C21 1.415(12) . ?
 O7 C20 1.430(11) . ?
 O4 C10 1.428(11) . ?
 O4 C11 1.430(11) . ?
 O2 C4 1.438(12) . ?
 O2 C5 1.429(11) . ?
 O6 C16 1.430(11) . ?
 O6 C17 1.423(12) . ?
 O9 C25 1.412(11) . ?
 O9 C26 1.426(11) . ?
 N2 C13 1.459(12) . ?
 N2 C1 1.481(13) . ?
 N2 C7 1.493(12) . ?
 N3 C19 1.475(11) . ?
 N3 C27 1.463(12) . ?
 N3 C24 1.484(13) . ?
 N1 C12 1.484(11) . ?
 N1 C6 1.467(12) . ?
 N1 C18 1.459(13) . ?
 C13 H13A 0.9900 . ?
 C13 H13B 0.9900 . ?
 C13 C14 1.503(15) . ?
 C1 H1A 0.9900 . ?
 C1 H1B 0.9900 . ?
 C1 C2 1.506(14) . ?
 C22 H22 0.9500 . ?
 C22 C21 1.502(14) . ?
 C19 H19A 0.9900 . ?
 C19 H19B 0.9900 . ?
 C19 C20 1.513(14) . ?
 C14 H14A 0.9900 . ?
 C14 H14B 0.9900 . ?
 C23 H23A 0.9900 . ?
 C23 H23B 0.9900 . ?
 C23 C27 1.521(13) 2_656 ?
 C27 H27A 0.9900 . ?
 C27 H27B 0.9900 . ?
 C25 H25A 0.9900 . ?
 C25 H25B 0.9900 . ?
 C25 C24 1.482(15) . ?
 C12 H12A 0.9900 . ?
 C12 H12B 0.9900 . ?
 C12 C11 1.524(14) . ?
 C9 H9A 0.9900 . ?
 C9 H9B 0.9900 . ?
 C9 C10 1.487(15) . ?
 C21 H21A 0.9900 . ?
 C21 H21B 0.9900 . ?
 C7 H7A 0.9900 . ?
 C7 H7B 0.9900 . ?
 C7 C8 1.524(13) . ?
 C20 H20A 0.9900 . ?
 C20 H20B 0.9900 . ?
 C2 H2A 0.9900 . ?
 C2 H2B 0.9900 . ?
 C8 H8A 0.9900 . ?
 C8 H8B 0.9900 . ?
 C16 H16A 0.9900 . ?
 C16 H16B 0.9900 . ?
 C16 C15 1.517(15) . ?
 C24 H24A 0.9900 . ?
 C24 H24B 0.9900 . ?
 C10 H10A 0.9900 . ?
 C10 H10B 0.9900 . ?
 C11 H11A 0.9900 . ?
 C11 H11B 0.9900 . ?
 C6 H6A 0.9900 . ?
 C6 H6B 0.9900 . ?
 C6 C5 1.497(15) . ?
 C15 H15A 0.9900 . ?
 C15 H15B 0.9900 . ?
 C4 H4A 0.9900 . ?
 C4 H4B 0.9900 . ?
 C4 C3 1.462(14) . ?
 C5 H5A 0.9900 . ?
 C5 H5B 0.9900 . ?
 C18 H18A 0.9900 . ?
 C18 H18B 0.9900 . ?
 C18 C17 1.513(13) . ?
 C17 H17A 0.9900 . ?
 C17 H17B 0.9900 . ?
 C26 C26 1.516(18) 2_656 ?
 C26 H26A 0.9900 . ?
 C26 H26B 0.9900 . ?
 C3 H3A 0.9900 . ?
 C3 H3B 0.9900 . ?
 C28 H28 0.9500 . ?
 C28 N4 1.55(2) . ?
 C28 C29 1.32(2) . ?
 C29 H29 0.9500 . ?
 C29 C30 1.20(2) . ?
 C30 H30 0.9500 . ?

loop_
  _geom_angle_atom_site_label_1
  _geom_angle_atom_site_label_2
  _geom_angle_atom_site_label_3
  _geom_angle
  _geom_angle_site_symmetry_1
  _geom_angle_site_symmetry_3
  _geom_angle_publ_flag
 Sn2 Au1 Sn2 180.0 . 5_656 ?
 Sn2 Au1 Sn1 70.40(3) 5_656 . ?
 Sn2 Au1 Sn1 109.60(3) 5_656 5_656 ?
 Sn2 Au1 Sn1 109.60(3) . . ?
 Sn2 Au1 Sn1 70.40(3) . 5_656 ?
 Sn1 Au1 Sn1 180.00(2) . 5_656 ?
 Sn1 Sb1 Sn2 66.86(3) . 5_656 ?
 Sb2 Sb1 Sn2 60.10(3) . 5_656 ?
 Sb2 Sb1 Sn1 60.43(3) . . ?
 Au1 Sn2 Sb1 102.93(4) . 5_656 ?
 Au1 Sn2 Sn1 54.95(2) . 5_656 ?
 Au1 Sn2 Sb2 103.71(2) . 5_656 ?
 Sb1 Sn2 Sn1 56.19(3) 5_656 5_656 ?
 Sb2 Sn2 Sb1 59.33(2) 5_656 5_656 ?
 Sb2 Sn2 Sn1 56.59(2) 5_656 5_656 ?
 Au1 Sn1 Sb1 103.34(3) . . ?
 Au1 Sn1 Sn2 54.66(2) . 5_656 ?
 Au1 Sn1 Sb2 103.42(3) . . ?
 Sb1 Sn1 Sn2 56.95(3) . 5_656 ?
 Sb1 Sn1 Sb2 59.60(3) . . ?
 Sb2 Sn1 Sn2 56.55(2) . 5_656 ?
 Sb1 Sb2 Sn2 60.57(3) . 5_656 ?
 Sb1 Sb2 Sn1 59.97(3) . . ?
 Sn2 Sb2 Sn1 66.86(3) 5_656 . ?
 O8 K2 O8 124.1(3) . 2_656 ?
 O8 K2 N3 60.93(19) 2_656 . ?
 O8 K2 N3 118.71(19) . . ?
 O8 K2 N3 118.7(2) 2_656 2_656 ?
 O8 K2 N3 60.93(19) . 2_656 ?
 O7 K2 O8 98.0(2) . 2_656 ?
 O7 K2 O8 58.78(18) . . ?
 O7 K2 O8 58.78(18) 2_656 2_656 ?
 O7 K2 O8 98.0(2) 2_656 . ?
 O7 K2 O7 132.4(3) 2_656 . ?
 O7 K2 O9 97.8(2) . . ?
 O7 K2 O9 124.1(2) . 2_656 ?
 O7 K2 O9 97.8(2) 2_656 2_656 ?
 O7 K2 O9 124.1(2) 2_656 . ?
 O7 K2 N3 119.6(2) 2_656 . ?
 O7 K2 N3 60.1(2) . . ?
 O7 K2 N3 60.1(2) 2_656 2_656 ?
 O7 K2 N3 119.6(2) . 2_656 ?
 O9 K2 O8 97.14(19) 2_656 . ?
 O9 K2 O8 133.2(2) . . ?
 O9 K2 O8 133.2(2) 2_656 2_656 ?
 O9 K2 O8 97.14(19) . 2_656 ?
 O9 K2 O9 60.9(3) . 2_656 ?
 O9 K2 N3 60.1(2) 2_656 2_656 ?
 O9 K2 N3 120.6(2) 2_656 . ?
 O9 K2 N3 120.6(2) . 2_656 ?
 O9 K2 N3 60.1(2) . . ?
 N3 K2 N3 179.3(3) 2_656 . ?
 O3 K1 O1 102.1(2) . . ?
 O3 K1 O4 59.96(19) . . ?
 O3 K1 N2 60.5(2) . . ?
 O3 K1 N1 120.2(2) . . ?
 O5 K1 O3 91.9(2) . . ?
 O5 K1 O1 99.88(19) . . ?
 O5 K1 O4 131.1(2) . . ?
 O5 K1 O2 123.6(2) . . ?
 O5 K1 N2 60.7(2) . . ?
 O5 K1 N1 119.9(2) . . ?
 O1 K1 N2 60.8(2) . . ?
 O1 K1 N1 118.1(2) . . ?
 O4 K1 O1 123.3(2) . . ?
 O4 K1 N2 119.3(2) . . ?
 O4 K1 N1 61.1(2) . . ?
 O2 K1 O3 140.7(2) . . ?
 O2 K1 O1 59.2(2) . . ?
 O2 K1 O4 99.5(2) . . ?
 O2 K1 N2 119.4(2) . . ?
 O2 K1 N1 59.5(2) . . ?
 O6 K1 O3 114.2(2) . . ?
 O6 K1 O5 60.5(2) . . ?
 O6 K1 O1 138.2(2) . . ?
 O6 K1 O4 93.5(2) . . ?
 O6 K1 O2 99.2(2) . . ?
 O6 K1 N2 120.7(2) . . ?
 O6 K1 N1 60.1(2) . . ?
 N2 K1 N1 178.9(2) . . ?
 C22 O8 K2 113.1(5) . . ?
 C22 O8 C23 110.3(7) . . ?
 C23 O8 K2 113.7(5) . . ?
 C9 O3 K1 115.8(5) . . ?
 C8 O3 K1 113.3(5) . . ?
 C8 O3 C9 111.5(7) . . ?
 C14 O5 K1 116.6(5) . . ?
 C15 O5 K1 110.7(6) . . ?
 C15 O5 C14 111.2(8) . . ?
 C2 O1 K1 115.8(6) . . ?
 C2 O1 C3 111.8(7) . . ?
 C3 O1 K1 113.8(5) . . ?
 C21 O7 K2 118.8(5) . . ?
 C21 O7 C20 112.3(7) . . ?
 C20 O7 K2 117.9(5) . . ?
 C10 O4 K1 111.7(5) . . ?
 C10 O4 C11 108.8(7) . . ?
 C11 O4 K1 116.1(5) . . ?
 C4 O2 K1 117.4(6) . . ?
 C5 O2 K1 119.1(6) . . ?
 C5 O2 C4 111.5(8) . . ?
 C16 O6 K1 116.9(6) . . ?
 C17 O6 K1 117.2(6) . . ?
 C17 O6 C16 111.3(8) . . ?
 C25 O9 K2 115.4(6) . . ?
 C25 O9 C26 112.1(7) . . ?
 C26 O9 K2 112.5(5) . . ?
 C13 N2 K1 109.5(6) . . ?
 C13 N2 C1 111.4(7) . . ?
 C13 N2 C7 108.5(8) . . ?
 C1 N2 K1 108.8(6) . . ?
 C1 N2 C7 107.7(8) . . ?
 C7 N2 K1 110.9(6) . . ?
 C19 N3 K2 109.8(5) . . ?
 C19 N3 C24 108.5(8) . . ?
 C27 N3 K2 108.5(5) . . ?
 C27 N3 C19 109.6(8) . . ?
 C27 N3 C24 111.2(8) . . ?
 C24 N3 K2 109.3(6) . . ?
 C12 N1 K1 107.5(5) . . ?
 C6 N1 K1 110.9(6) . . ?
 C6 N1 C12 109.1(8) . . ?
 C18 N1 K1 110.3(6) . . ?
 C18 N1 C12 109.8(8) . . ?
 C18 N1 C6 109.2(8) . . ?
 N2 C13 H13A 108.7 . . ?
 N2 C13 H13B 108.7 . . ?
 N2 C13 C14 114.0(8) . . ?
 H13A C13 H13B 107.6 . . ?
 C14 C13 H13A 108.7 . . ?
 C14 C13 H13B 108.7 . . ?
 N2 C1 H1A 108.9 . . ?
 N2 C1 H1B 108.9 . . ?
 N2 C1 C2 113.5(8) . . ?
 H1A C1 H1B 107.7 . . ?
 C2 C1 H1A 108.9 . . ?
 C2 C1 H1B 108.9 . . ?
 O8 C22 H22 125.2 . . ?
 O8 C22 C21 109.5(8) . . ?
 C21 C22 H22 125.2 . . ?
 N3 C19 H19A 108.6 . . ?
 N3 C19 H19B 108.6 . . ?
 N3 C19 C20 114.7(8) . . ?
 H19A C19 H19B 107.6 . . ?
 C20 C19 H19A 108.6 . . ?
 C20 C19 H19B 108.6 . . ?
 O5 C14 C13 110.1(8) . . ?
 O5 C14 H14A 109.6 . . ?
 O5 C14 H14B 109.6 . . ?
 C13 C14 H14A 109.6 . . ?
 C13 C14 H14B 109.6 . . ?
 H14A C14 H14B 108.2 . . ?
 O8 C23 H23A 110.1 . . ?
 O8 C23 H23B 110.1 . . ?
 O8 C23 C27 108.2(8) . 2_656 ?
 H23A C23 H23B 108.4 . . ?
 C27 C23 H23A 110.1 2_656 . ?
 C27 C23 H23B 110.1 2_656 . ?
 N3 C27 C23 113.8(8) . 2_656 ?
 N3 C27 H27A 108.8 . . ?
 N3 C27 H27B 108.8 . . ?
 C23 C27 H27A 108.8 2_656 . ?
 C23 C27 H27B 108.8 2_656 . ?
 H27A C27 H27B 107.7 . . ?
 O9 C25 H25A 109.7 . . ?
 O9 C25 H25B 109.7 . . ?
 O9 C25 C24 109.7(8) . . ?
 H25A C25 H25B 108.2 . . ?
 C24 C25 H25A 109.7 . . ?
 C24 C25 H25B 109.7 . . ?
 N1 C12 H12A 108.9 . . ?
 N1 C12 H12B 108.9 . . ?
 N1 C12 C11 113.3(8) . . ?
 H12A C12 H12B 107.7 . . ?
 C11 C12 H12A 108.9 . . ?
 C11 C12 H12B 108.9 . . ?
 O3 C9 H9A 109.7 . . ?
 O3 C9 H9B 109.7 . . ?
 O3 C9 C10 109.6(8) . . ?
 H9A C9 H9B 108.2 . . ?
 C10 C9 H9A 109.7 . . ?
 C10 C9 H9B 109.7 . . ?
 O7 C21 C22 107.9(8) . . ?
 O7 C21 H21A 110.1 . . ?
 O7 C21 H21B 110.1 . . ?
 C22 C21 H21A 110.1 . . ?
 C22 C21 H21B 110.1 . . ?
 H21A C21 H21B 108.4 . . ?
 N2 C7 H7A 109.2 . . ?
 N2 C7 H7B 109.2 . . ?
 N2 C7 C8 112.2(8) . . ?
 H7A C7 H7B 107.9 . . ?
 C8 C7 H7A 109.2 . . ?
 C8 C7 H7B 109.2 . . ?
 O7 C20 C19 108.6(8) . . ?
 O7 C20 H20A 110.0 . . ?
 O7 C20 H20B 110.0 . . ?
 C19 C20 H20A 110.0 . . ?
 C19 C20 H20B 110.0 . . ?
 H20A C20 H20B 108.4 . . ?
 O1 C2 C1 109.4(7) . . ?
 O1 C2 H2A 109.8 . . ?
 O1 C2 H2B 109.8 . . ?
 C1 C2 H2A 109.8 . . ?
 C1 C2 H2B 109.8 . . ?
 H2A C2 H2B 108.3 . . ?
 O3 C8 C7 109.3(8) . . ?
 O3 C8 H8A 109.8 . . ?
 O3 C8 H8B 109.8 . . ?
 C7 C8 H8A 109.8 . . ?
 C7 C8 H8B 109.8 . . ?
 H8A C8 H8B 108.3 . . ?
 O6 C16 H16A 110.0 . . ?
 O6 C16 H16B 110.0 . . ?
 O6 C16 C15 108.3(8) . . ?
 H16A C16 H16B 108.4 . . ?
 C15 C16 H16A 110.0 . . ?
 C15 C16 H16B 110.0 . . ?
 N3 C24 H24A 108.7 . . ?
 N3 C24 H24B 108.7 . . ?
 C25 C24 N3 114.3(9) . . ?
 C25 C24 H24A 108.7 . . ?
 C25 C24 H24B 108.7 . . ?
 H24A C24 H24B 107.6 . . ?
 O4 C10 C9 109.4(8) . . ?
 O4 C10 H10A 109.8 . . ?
 O4 C10 H10B 109.8 . . ?
 C9 C10 H10A 109.8 . . ?
 C9 C10 H10B 109.8 . . ?
 H10A C10 H10B 108.2 . . ?
 O4 C11 C12 108.9(8) . . ?
 O4 C11 H11A 109.9 . . ?
 O4 C11 H11B 109.9 . . ?
 C12 C11 H11A 109.9 . . ?
 C12 C11 H11B 109.9 . . ?
 H11A C11 H11B 108.3 . . ?
 N1 C6 H6A 108.6 . . ?
 N1 C6 H6B 108.6 . . ?
 N1 C6 C5 114.7(8) . . ?
 H6A C6 H6B 107.6 . . ?
 C5 C6 H6A 108.6 . . ?
 C5 C6 H6B 108.6 . . ?
 O5 C15 C16 108.0(9) . . ?
 O5 C15 H15A 110.1 . . ?
 O5 C15 H15B 110.1 . . ?
 C16 C15 H15A 110.1 . . ?
 C16 C15 H15B 110.1 . . ?
 H15A C15 H15B 108.4 . . ?
 O2 C4 H4A 109.8 . . ?
 O2 C4 H4B 109.8 . . ?
 O2 C4 C3 109.5(8) . . ?
 H4A C4 H4B 108.2 . . ?
 C3 C4 H4A 109.8 . . ?
 C3 C4 H4B 109.8 . . ?
 O2 C5 C6 109.2(8) . . ?
 O2 C5 H5A 109.8 . . ?
 O2 C5 H5B 109.8 . . ?
 C6 C5 H5A 109.8 . . ?
 C6 C5 H5B 109.8 . . ?
 H5A C5 H5B 108.3 . . ?
 N1 C18 H18A 109.0 . . ?
 N1 C18 H18B 109.0 . . ?
 N1 C18 C17 113.1(8) . . ?
 H18A C18 H18B 107.8 . . ?
 C17 C18 H18A 109.0 . . ?
 C17 C18 H18B 109.0 . . ?
 O6 C17 C18 109.3(8) . . ?
 O6 C17 H17A 109.8 . . ?
 O6 C17 H17B 109.8 . . ?
 C18 C17 H17A 109.8 . . ?
 C18 C17 H17B 109.8 . . ?
 H17A C17 H17B 108.3 . . ?
 O9 C26 C26 108.6(7) . 2_656 ?
 O9 C26 H26A 110.0 . . ?
 O9 C26 H26B 110.0 . . ?
 C26 C26 H26A 110.0 2_656 . ?
 C26 C26 H26B 110.0 2_656 . ?
 H26A C26 H26B 108.4 . . ?
 O1 C3 C4 110.6(8) . . ?
 O1 C3 H3A 109.5 . . ?
 O1 C3 H3B 109.5 . . ?
 C4 C3 H3A 109.5 . . ?
 C4 C3 H3B 109.5 . . ?
 H3A C3 H3B 108.1 . . ?
 N4 C28 H28 121.3 . . ?
 C29 C28 H28 121.3 . . ?
 C29 C28 N4 117.4(13) . . ?
 C28 N4 C28 107.8(19) 2_756 . ?
 C28 C29 H29 116.2 . . ?
 C30 C29 C28 128(3) . . ?
 C30 C29 H29 116.2 . . ?
 C29 C30 C29 122(4) 2_756 . ?
 C29 C30 H30 119.0 2_756 . ?
 C29 C30 H30 119.0 . . ?

loop_
  _geom_torsion_atom_site_label_1
  _geom_torsion_atom_site_label_2
  _geom_torsion_atom_site_label_3
  _geom_torsion_atom_site_label_4
  _geom_torsion
  _geom_torsion_site_symmetry_1
  _geom_torsion_site_symmetry_2
  _geom_torsion_site_symmetry_3
  _geom_torsion_site_symmetry_4
  _geom_torsion_publ_flag
 K2 O8 C22 C21 -55.4(9) . . . . ?
 K2 O8 C23 C27 56.4(9) . . . 2_656 ?
 K2 O7 C21 C22 -40.3(10) . . . . ?
 K2 O7 C20 C19 52.6(9) . . . . ?
 K2 O9 C25 C24 56.1(10) . . . . ?
 K2 O9 C26 C26 -51.3(10) . . . 2_656 ?
 K2 N3 C19 C20 39.6(10) . . . . ?
 K2 N3 C27 C23 42.6(10) . . . 2_656 ?
 K2 N3 C24 C25 38.2(10) . . . . ?
 K1 O3 C9 C10 -40.4(10) . . . . ?
 K1 O3 C8 C7 59.8(9) . . . . ?
 K1 O5 C14 C13 47.7(10) . . . . ?
 K1 O5 C15 C16 -57.3(9) . . . . ?
 K1 O1 C2 C1 50.7(9) . . . . ?
 K1 O1 C3 C4 -51.3(9) . . . . ?
 K1 O4 C10 C9 -56.9(8) . . . . ?
 K1 O4 C11 C12 50.0(9) . . . . ?
 K1 O2 C4 C3 -42.3(9) . . . . ?
 K1 O2 C5 C6 48.3(10) . . . . ?
 K1 O6 C16 C15 -42.2(11) . . . . ?
 K1 O6 C17 C18 54.4(10) . . . . ?
 K1 N2 C13 C14 44.9(10) . . . . ?
 K1 N2 C1 C2 45.4(8) . . . . ?
 K1 N2 C7 C8 36.3(10) . . . . ?
 K1 N1 C12 C11 47.6(9) . . . . ?
 K1 N1 C6 C5 41.2(10) . . . . ?
 K1 N1 C18 C17 39.2(10) . . . . ?
 O8 C22 C21 O7 63.4(11) . . . . ?
 O3 C9 C10 O4 65.8(10) . . . . ?
 O2 C4 C3 O1 62.1(10) . . . . ?
 O6 C16 C15 O5 67.1(11) . . . . ?
 O9 C25 C24 N3 -64.8(12) . . . . ?
 N2 C13 C14 O5 -64.0(12) . . . . ?
 N2 C1 C2 O1 -66.6(10) . . . . ?
 N2 C7 C8 O3 -65.7(11) . . . . ?
 N3 C19 C20 O7 -62.3(11) . . . . ?
 N1 C12 C11 O4 -68.2(11) . . . . ?
 N1 C6 C5 O2 -60.3(11) . . . . ?
 N1 C18 C17 O6 -63.2(11) . . . . ?
 C13 N2 C1 C2 -75.4(10) . . . . ?
 C13 N2 C7 C8 156.6(8) . . . . ?
 C1 N2 C13 C14 165.3(8) . . . . ?
 C1 N2 C7 C8 -82.7(10) . . . . ?
 C22 O8 C23 C27 -175.3(8) . . . 2_656 ?
 C19 N3 C27 C23 162.4(8) . . . 2_656 ?
 C19 N3 C24 C25 -81.4(10) . . . . ?
 C14 O5 C15 C16 171.5(8) . . . . ?
 C23 O8 C22 C21 176.0(8) . . . . ?
 C27 N3 C19 C20 -79.5(10) . . . . ?
 C27 N3 C24 C25 158.0(8) . . . . ?
 C25 O9 C26 C26 176.7(9) . . . 2_656 ?
 C12 N1 C6 C5 -77.0(10) . . . . ?
 C12 N1 C18 C17 157.5(8) . . . . ?
 C9 O3 C8 C7 -167.4(8) . . . . ?
 C21 O7 C20 C19 -163.7(8) . . . . ?
 C7 N2 C13 C14 -76.3(11) . . . . ?
 C7 N2 C1 C2 165.7(7) . . . . ?
 C20 O7 C21 C22 176.2(8) . . . . ?
 C2 O1 C3 C4 175.0(8) . . . . ?
 C8 O3 C9 C10 -171.9(8) . . . . ?
 C16 O6 C17 C18 -167.3(9) . . . . ?
 C24 N3 C19 C20 159.0(9) . . . . ?
 C24 N3 C27 C23 -77.6(10) . . . 2_656 ?
 C10 O4 C11 C12 176.9(8) . . . . ?
 C11 O4 C10 C9 173.6(8) . . . . ?
 C6 N1 C12 C11 168.0(8) . . . . ?
 C6 N1 C18 C17 -82.9(10) . . . . ?
 C15 O5 C14 C13 175.8(8) . . . . ?
 C4 O2 C5 C6 -169.9(8) . . . . ?
 C5 O2 C4 C3 175.2(8) . . . . ?
 C18 N1 C12 C11 -72.4(10) . . . . ?
 C18 N1 C6 C5 163.0(8) . . . . ?
 C17 O6 C16 C15 179.3(9) . . . . ?
 C26 O9 C25 C24 -173.4(9) . . . . ?
 C3 O1 C2 C1 -176.6(8) . . . . ?
 C28 C29 C30 C29 0.3(12) . . . 2_756 ?
 N4 C28 C29 C30 0(2) . . . . ?
 C29 C28 N4 C28 0.2(9) . . . 2_756 ?

_shelx_res_file
;
TITL 2_a.res in C2/c
    2.res
    created by SHELXL-2016/6 at 12:01:10 on 04-Apr-2021
REM Old TITL 2 in C2/c
REM SHELXT solution in C2/c
REM R1 0.143, Rweak 0.007, Alpha 0.036, Orientation as input
REM Formula found by SHELXT: C60 N6 O18 K3 Sn8 Au
CELL 0.71073 22.5878 14.4065 27.7493 90 107.854 90
ZERR 4 0.0045 0.0029 0.0055 0 0.03 0
LATT 7
SYMM -X,+Y,0.5-Z
SFAC C H Au K N O Sb Sn
UNIT 236 444 4 12 28 72 16 16

L.S. 10
PLAN  20
SIZE 0.8 0.7 0.6
TEMP -173.15
CONF
BOND $H
list 4
MORE -1
fmap 2 53
acta
OMIT 2 0 0
REM <olex2.extras>
REM <HklSrc "%.\\pan72.hkl">
REM </olex2.extras>

WGHT    0.119836   17.578714
FVAR       0.08171
AU1   3    0.500000    0.000000    0.500000    10.50000    0.04315    0.04794 =
         0.04573   -0.00648    0.00664   -0.00243
SB1   7    0.661780    0.129940    0.609010    11.00000    0.03671    0.04738 =
         0.03915    0.00151    0.00218    0.00044
SN2   8    0.461638   -0.062870    0.402489    11.00000    0.04583    0.04021 =
         0.03554    0.00036    0.01252   -0.00696
SN1   8    0.580515    0.145588    0.508023    11.00000    0.04160    0.04710 =
         0.03097    0.00078    0.00964   -0.00392
SB2   7    0.560586    0.256303    0.587305    11.00000    0.04595    0.03740 =
         0.04592   -0.00129    0.01663   -0.00025
K2    4    0.500000    0.687129    0.750000    10.50000    0.03092    0.04058 =
         0.03008    0.00000    0.00983    0.00000
K1    4    0.740896    0.641001    0.612969    11.00000    0.03368    0.04024 =
         0.03221    0.00116    0.00934    0.00134
O8    6    0.616111    0.594224    0.766302    11.00000    0.03140    0.04508 =
         0.03495   -0.00413    0.00399   -0.00155
O3    6    0.772825    0.458446    0.652120    11.00000    0.04537    0.04451 =
         0.03432    0.00439    0.00686   -0.00288
O5    6    0.787062    0.606291    0.530168    11.00000    0.04029    0.04786 =
         0.04971   -0.00216    0.02165    0.00054
O1    6    0.610227    0.624078    0.562875    11.00000    0.04078    0.04557 =
         0.03184   -0.00193    0.00836    0.00225
O7    6    0.533121    0.608085    0.668844    11.00000    0.04032    0.05109 =
         0.03538   -0.00339    0.01007    0.00261
O4    6    0.796058    0.613519    0.719180    11.00000    0.04474    0.04267 =
         0.03149    0.00714    0.00477    0.00664
O2    6    0.658232    0.788901    0.614943    11.00000    0.03968    0.05120 =
         0.04107   -0.00385    0.01248    0.00266
O6    6    0.841177    0.744301    0.603440    11.00000    0.05506    0.04217 =
         0.05392   -0.00011    0.02523   -0.00694
O9    6    0.451185    0.857316    0.702245    11.00000    0.04184    0.04642 =
         0.04414    0.00648    0.01271   -0.00170
N2    5    0.693294    0.476322    0.546005    11.00000    0.04879    0.04066 =
         0.03807   -0.00067    0.01080   -0.00422
N3    5    0.407200    0.685879    0.644649    11.00000    0.03386    0.05387 =
         0.03539    0.00041    0.01259   -0.00154
N1    5    0.786138    0.808000    0.679830    11.00000    0.05434    0.03781 =
         0.03671    0.00413    0.01680   -0.00188
C13   1    0.711014    0.484908    0.499854    11.00000    0.05490    0.04706 =
         0.03564   -0.00674    0.01017   -0.00469
AFIX  23
H13A  2    0.683333    0.530818    0.477302    11.00000   -1.20000
H13B  2    0.704326    0.424399    0.482088    11.00000   -1.20000
AFIX   0
C1    1    0.624852    0.471430    0.534555    11.00000    0.05006    0.04490 =
         0.02951   -0.00270    0.00670   -0.01196
AFIX  23
H1A   2    0.615102    0.447066    0.564614    11.00000   -1.20000
H1B   2    0.608014    0.427057    0.506438    11.00000   -1.20000
AFIX   0

C22   1    0.635979    0.592563    0.723119    11.00000    0.02973    0.07062 =
         0.04085    0.00115    0.01791    0.00175
AFIX  43
H22   2    0.674922    0.614851    0.721537    11.00000   -1.20000
AFIX   0
C19   1    0.438102    0.655042    0.607665    11.00000    0.04126    0.06436 =
         0.02867   -0.00234    0.01000   -0.00471
AFIX  23
H19A  2    0.460077    0.708693    0.598759    11.00000   -1.20000
H19B  2    0.405816    0.634866    0.576427    11.00000   -1.20000
AFIX   0

C14   1    0.777366    0.514180    0.508771    11.00000    0.05579    0.05461 =
         0.04807   -0.01340    0.02675   -0.00072
AFIX  23
H14A  2    0.805568    0.469947    0.532179    11.00000   -1.20000
H14B  2    0.787125    0.513430    0.476343    11.00000   -1.20000
AFIX   0

C23   1    0.664944    0.628821    0.809230    11.00000    0.02264    0.05464 =
         0.04716   -0.00196    0.00213    0.00750
AFIX  23
H23A  2    0.674293    0.694278    0.803471    11.00000   -1.20000
H23B  2    0.703254    0.591745    0.814183    11.00000   -1.20000
AFIX   0
C27   1    0.356924    0.621615    0.644244    11.00000    0.03976    0.06662 =
         0.02799   -0.00628    0.00402   -0.00777
AFIX  23
H27A  2    0.371265    0.557378    0.641728    11.00000   -1.20000
H27B  2    0.321189    0.633766    0.613729    11.00000   -1.20000
AFIX   0
C25   1    0.430336    0.855369    0.648802    11.00000    0.05291    0.05425 =
         0.03886    0.01222    0.01248   -0.00028
AFIX  23
H25A  2    0.465914    0.843541    0.635880    11.00000   -1.20000
H25B  2    0.412014    0.916195    0.635623    11.00000   -1.20000
AFIX   0

C12   1    0.796337    0.778300    0.732985    11.00000    0.04286    0.04548 =
         0.04138   -0.00098    0.01191   -0.00138
AFIX  23
H12A  2    0.755468    0.770010    0.738646    11.00000   -1.20000
H12B  2    0.818849    0.828038    0.755975    11.00000   -1.20000
AFIX   0
C9    1    0.791724    0.450087    0.706429    11.00000    0.06273    0.05141 =
         0.02793    0.01320    0.01448    0.01599
AFIX  23
H9A   2    0.814911    0.391393    0.716853    11.00000   -1.20000
H9B   2    0.754557    0.448703    0.718202    11.00000   -1.20000
AFIX   0

C21   1    0.586188    0.550111    0.679759    11.00000    0.05513    0.05050 =
         0.04143    0.00244    0.01934    0.01171
AFIX  23
H21A  2    0.600836    0.544948    0.649698    11.00000   -1.20000
H21B  2    0.575818    0.487156    0.689004    11.00000   -1.20000
AFIX   0

C7    1    0.720069    0.388223    0.572031    11.00000    0.05641    0.03811 =
         0.04906   -0.00388    0.01988    0.00528
AFIX  23
H7A   2    0.761135    0.377193    0.567191    11.00000   -1.20000
H7B   2    0.692511    0.335853    0.556339    11.00000   -1.20000
AFIX   0

C20   1    0.484194    0.576670    0.625782    11.00000    0.04859    0.05801 =
         0.03532   -0.00872    0.01734    0.00428
AFIX  23
H20A  2    0.463222    0.522274    0.635083    11.00000   -1.20000
H20B  2    0.501430    0.557873    0.598473    11.00000   -1.20000
AFIX   0

C2    1    0.592858    0.563567    0.520175    11.00000    0.05230    0.04786 =
         0.03577    0.00100    0.01044   -0.00293
AFIX  23
H2A   2    0.604971    0.591290    0.491931    11.00000   -1.20000
H2B   2    0.547200    0.554666    0.508783    11.00000   -1.20000
AFIX   0
C8    1    0.727699    0.390749    0.628512    11.00000    0.04231    0.04066 =
         0.04779   -0.00283    0.01295   -0.00915
AFIX  23
H8A   2    0.687453    0.406240    0.633824    11.00000   -1.20000
H8B   2    0.741056    0.329052    0.643666    11.00000   -1.20000
AFIX   0
C16   1    0.855738    0.734920    0.557031    11.00000    0.05029    0.05949 =
         0.05420   -0.00023    0.02939   -0.00537
AFIX  23
H16A  2    0.898377    0.757858    0.561380    11.00000   -1.20000
H16B  2    0.826303    0.771912    0.530093    11.00000   -1.20000
AFIX   0

C24   1    0.383093    0.781320    0.631057    11.00000    0.05093    0.04871 =
         0.04648    0.00966    0.00628    0.00521
AFIX  23
H24A  2    0.365529    0.785511    0.593767    11.00000   -1.20000
H24B  2    0.348797    0.792585    0.645575    11.00000   -1.20000
AFIX   0

C10   1    0.831870    0.530124    0.729745    11.00000    0.04565    0.05183 =
         0.04000    0.00599    0.01045    0.01312
AFIX  23
H10A  2    0.848778    0.521008    0.766810    11.00000   -1.20000
H10B  2    0.867237    0.534640    0.715845    11.00000   -1.20000
AFIX   0
C11   1    0.833160    0.688313    0.746407    11.00000    0.05049    0.04120 =
         0.03887    0.00097    0.00435   -0.00798
AFIX  23
H11A  2    0.872145    0.693069    0.737313    11.00000   -1.20000
H11B  2    0.844155    0.676800    0.783276    11.00000   -1.20000
AFIX   0
C6    1    0.739761    0.882641    0.667371    11.00000    0.04765    0.03475 =
         0.04865    0.00015    0.00772    0.00234
AFIX  23
H6A   2    0.743271    0.915993    0.637173    11.00000   -1.20000
H6B   2    0.749683    0.927376    0.695815    11.00000   -1.20000
AFIX   0
C15   1    0.850945    0.633115    0.542432    11.00000    0.04397    0.06464 =
         0.06108    0.00168    0.02454   -0.00279
AFIX  23
H15A  2    0.866068    0.623379    0.512890    11.00000   -1.20000
H15B  2    0.876693    0.595207    0.570938    11.00000   -1.20000
AFIX   0
C4    1    0.592705    0.769038    0.597802    11.00000    0.03991    0.04812 =
         0.05589    0.00149    0.01934    0.00763
AFIX  23
H4A   2    0.568851    0.827745    0.590335    11.00000   -1.20000
H4B   2    0.580726    0.735888    0.624653    11.00000   -1.20000
AFIX   0
C5    1    0.673907    0.851100    0.657076    11.00000    0.05627    0.04984 =
         0.04412   -0.00725    0.01942    0.00298
AFIX  23
H5A   2    0.669096    0.819350    0.687295    11.00000   -1.20000
H5B   2    0.645643    0.905341    0.649498    11.00000   -1.20000
AFIX   0
C18   1    0.844296    0.842166    0.673904    11.00000    0.04611    0.04462 =
         0.04407   -0.00733    0.00859   -0.00645
AFIX  23
H18A  2    0.879150    0.804629    0.695400    11.00000   -1.20000
H18B  2    0.850748    0.907148    0.685988    11.00000   -1.20000
AFIX   0
C17   1    0.845558    0.838365    0.619752    11.00000    0.05443    0.04626 =
         0.05005    0.00831    0.01801   -0.00484
AFIX  23
H17A  2    0.810321    0.874456    0.597679    11.00000   -1.20000
H17B  2    0.884719    0.866021    0.617440    11.00000   -1.20000
AFIX   0

C26   1    0.491466    0.933999    0.721364    11.00000    0.04711    0.04420 =
         0.04465   -0.00328    0.01644   -0.00629
AFIX  23
H26A  2    0.470294    0.992801    0.707608    11.00000   -1.20000
H26B  2    0.529496    0.928558    0.710939    11.00000   -1.20000
AFIX   0

C3    1    0.578163    0.711669    0.552178    11.00000    0.03651    0.05338 =
         0.04522    0.01042    0.01264    0.00783
AFIX  23
H3A   2    0.532749    0.700688    0.539359    11.00000   -1.20000
H3B   2    0.590694    0.744706    0.525567    11.00000   -1.20000
AFIX   0

C28   1    0.994762    0.823203    0.793584    11.00000    0.04501    0.17183 =
         0.03937   -0.02576    0.02017   -0.00636
AFIX  43
H28   2    0.990955    0.848581    0.824094    11.00000   -1.20000
AFIX   0
N4    5    1.000000    0.886471    0.750000    10.50000    0.04909    0.08195 =
         0.26113    0.00000   -0.00337    0.00000
C29   1    0.995791    0.732470    0.786718    11.00000    0.04193    0.12526 =
         0.08486   -0.00743    0.02046    0.00509
AFIX  43
H29   2    0.992861    0.694811    0.813998    11.00000   -1.20000
AFIX   0
C30   1    1.000000    0.692007    0.750000    10.50000    0.05186    0.17258 =
         0.11105    0.00000    0.01592    0.00000
AFIX  43
H30   2    1.000001    0.626064    0.750001    10.50000   -1.20000
AFIX   0
HKLF 4


REM  2_a.res in C2/c
REM R1 =  0.0600 for    6568 Fo > 4sig(Fo)  and  0.0800 for all    8846 data
REM    436 parameters refined using      0 restraints

END

WGHT      0.1170      0.0000

REM Highest difference peak  1.233,  deepest hole -2.268,  1-sigma level  0.229
Q1    1   0.4772 -0.0967  0.4629  11.00000  0.05    1.23
Q2    1   0.5430  0.0652  0.4624  11.00000  0.05    1.20
Q3    1   0.6208  0.2038  0.5610  11.00000  0.05    1.19
Q4    1   0.5170 -0.0436  0.5602  11.00000  0.05    1.08
Q5    1   0.6198  0.3172  0.5616  11.00000  0.05    1.08
Q6    1   0.6223  0.0634  0.5581  11.00000  0.05    1.02
Q7    1   0.4147 -0.1558  0.3741  11.00000  0.05    0.96
Q8    1   0.5785  0.0264  0.5334  11.00000  0.05    0.90
Q9    1   0.5972  0.1766  0.6366  11.00000  0.05    0.89
Q10   1   0.4200 -0.1431  0.4225  11.00000  0.05    0.86
Q11   1   0.5649  0.0463  0.4717  11.00000  0.05    0.85
Q12   1   0.5046 -0.1071  0.5344  11.00000  0.05    0.84
Q13   1   0.5357  0.9035  0.5416  11.00000  0.05    0.83
Q14   1   0.5020  0.1282  0.4970  11.00000  0.05    0.82
Q15   1   0.5221  0.1844  0.5450  11.00000  0.05    0.81
Q16   1   0.4200 -0.0576  0.4014  11.00000  0.05    0.80
Q17   1   0.5999  0.0987  0.5600  11.00000  0.05    0.78
Q18   1   0.4789 -0.0010  0.5546  11.00000  0.05    0.78
Q19   1   0.5213 -0.1255  0.3810  11.00000  0.05    0.77
Q20   1   0.5535 -0.0420  0.4656  11.00000  0.05    0.75
;
_shelx_res_checksum                3651
_shelx_hkl_file
;
   9  -1 -29   35.41   15.20   0
  10  -6 -20   19.73   18.68   0
  11  -5 -24   27.74   14.76   0
  11  -1 -30   34.45   13.09   0
  12   0 -31   -1.27    7.88   0
  14  -6 -20  268.67   27.42   0
  15  -5 -24    0.35   14.93   0
  16  -6 -18  136.32   25.63   0
  16  -6 -17   25.37   25.13   0
  16  -6 -16  214.54   28.66   0
  16  -6 -15   18.94   30.69   0
  16  -6 -14   33.67   26.30   0
  17  -5 -23   19.98   15.40   0
  17  -3 -28   72.35   11.42   0
  18  -2 -29    2.64    7.63   0
  18   0 -31    2.21    5.10   0
  19  -5 -20   45.18   16.43   0
  19  -5 -19   57.79   18.71   0
  19  -5 -18   -6.97   16.83   0
  19  -5 -16   94.51   21.59   0
  19  -3 -27  214.44   13.65   0
  20  -4 -23   -1.08   12.30   0
  20  -2 -28   32.21    8.01   0
  21   1 -30   13.31    5.69   0
  24   0 -25   -5.74    4.47   0
   7  -3 -25   98.71   20.04   0
   8  -4 -24   67.58   21.93   0
   8  -2 -27  -14.53   19.27   0
  10   0 -30    7.28    9.83   0
  12  -6 -20   12.87   15.61   0
  12  -4 -26  111.19   17.37   0
  12  -2 -29  356.21   21.86   0
  13  -5 -24   35.37   14.15   0
  14  -6 -19  327.69   33.09   0
  15  -3 -28    3.16    9.66   0
  16  -4 -26   41.62   13.23   0
  16   2 -32   17.59    4.40   0
  17  -5 -22  201.46   20.10   0
  18  -4 -25   -5.42   11.42   0
  19   1 -31   -0.13    3.92   0
  20  -4 -22   14.36   12.20   0
  20   0 -30   -2.93    5.07   0
  21  -3 -24   43.13   10.37   0
  21  -1 -28    5.69    6.50   0
  22  -2 -25   12.59    8.00   0
   9  -3 -26  370.89   26.37   0
  10  -4 -25    7.14   13.63   0
  10  -2 -28    8.48   14.92   0
  11  -5 -23   21.76   13.08   0
  11  -3 -27  424.32   25.18   0
  12  -6 -19   80.89   18.78   0
  13  -5 -23   62.01   20.14   0
  13  -1 -30   21.23   11.14   0
  14  -6 -17  224.41   33.12   0
  14  -4 -26    7.77   10.50   0
  14   0 -31   -6.74    7.44   0
  15  -5 -23   48.48   17.00   0
  15   3 -32    3.04    2.91   0
  15   3 -32   -0.03    1.60   0
  16  -2 -29   15.89    8.48   0
  16   0 -31   -2.57    7.25   0
  17  -1 -30    9.61    7.42   0
  18  -4 -24  239.74   17.69   0
  19  -3 -26   17.10    8.92   0
  20  -4 -21   51.88   14.64   0
  20  -2 -27   97.02    9.93   0
  22   0 -28   11.28    4.94   0
  23  -1 -25   26.20    6.67   0
  24   0 -24    1.11    5.67   0
  11  -5 -22  123.34   20.94   0
  12  -4 -25   17.71   14.67   0
  13   1 -31   42.64    8.33   0
  15  -5 -22   -8.82   16.49   0
  16  -4 -25   31.24   13.67   0
  17  -3 -27   25.22   11.90   0
  18  -2 -28   64.40   10.26   0
  19  -1 -29    9.15    6.96   0
  20  -4 -20   -4.95   13.04   0
  20  -4 -19   12.49   16.02   0
  21  -3 -23  112.98   13.01   0
  22  -2 -24   -3.96    8.07   0
  23  -1 -24   -5.21    7.35   0
   7  -3 -24  713.45   36.97   0
   9  -1 -28  101.86   18.10   0
  11  -1 -29   36.71   14.00   0
  12  -2 -28   18.41   13.33   0
  12   2 -31   15.91    5.26   0
  13  -5 -22   79.45   23.06   0
  13  -3 -27   61.09   15.09   0
  14  -4 -25   36.71   15.76   0
  15  -5 -21   25.39   16.58   0
  15  -3 -27   18.19   11.55   0
  17  -5 -19   22.86   21.00   0
  17  -5 -18   27.89   22.94   0
  17  -5 -14  114.41   27.80   0
  18  -4 -23    6.08   12.02   0
  18   0 -30    8.45    6.72   0
  19  -3 -25  156.27   14.83   0
  20  -4 -18   58.44   16.61   0
  20  -4 -17    8.06   16.17   0
  20  -4 -16  320.63   24.84   0
  20   0 -29    8.20    7.07   0
  21  -3 -22   27.52   11.16   0
  22  -2 -23   55.62    9.58   0
  24   0 -23   -3.11    6.43   0
   8  -2 -26  111.58   20.29   0
   9  -3 -25  425.69   29.61   0
  10  -2 -27  190.29   21.12   0
  10   0 -29  -10.70   13.70   0
  11  -5 -21  152.76   22.96   0
  11  -3 -26   17.80   17.32   0
  12  -4 -24    5.94   15.48   0
  13  -5 -21   31.66   19.77   0
  15   1 -31    3.96    6.15   0
  16  -4 -24   -2.58   12.86   0
  16  -2 -28  195.63   15.88   0
  17  -5 -17   13.79   21.53   0
  17  -5 -16    6.70   22.43   0
  17  -5 -15  114.03   32.08   0
  17  -3 -26   -0.44   10.20   0
  17  -1 -29    3.71    7.32   0
  20  -2 -26   -3.26    7.70   0
  21  -3 -21   26.00   12.00   0
  21  -3 -20  156.39   18.50   0
  21   1 -29   -1.39    5.23   0
  22   0 -27   -0.25    6.14   0
  23  -1 -23    5.86    7.75   0
  11   1 -30   33.07   10.27   0
  13  -5 -20   16.38   19.03   0
  13  -3 -26   34.79   14.14   0
  13  -1 -29   -6.58   10.99   0
  14  -4 -24   27.31   12.50   0
  14   2 -31   53.55    7.74   0
  15  -3 -26    1.58   12.51   0
  16  -4 -23  -16.55   14.92   0
  18  -4 -21   53.84   17.34   0
  18  -2 -27  161.46   14.16   0
  19  -3 -24  138.20   14.35   0
  19  -1 -28  110.41   11.30   0
  19   1 -30    9.96    6.65   0
  20   2 -30   15.94    5.14   0
  20   2 -30   11.37    4.23   0
  21  -3 -19   51.38   15.23   0
  21  -3 -18  228.79   18.88   0
  21  -3 -17  123.87   19.80   0
  21  -1 -26    4.50    7.93   0
  22  -2 -22   98.85   13.08   0
  23  -1 -22    3.90    7.93   0
  24   0 -22   17.08    6.94   0
   7  -1 -26    4.46   15.28   0
  11  -1 -28   -0.00   14.15   0
  12  -4 -23  140.75   20.22   0
  12  -2 -27  230.43   20.55   0
  13  -5 -19   35.20   22.90   0
  13   3 -31   12.53    4.84   0
  14  -4 -23   49.74   19.73   0
  15  -5 -18  137.26   25.94   0
  16   2 -31   18.78    5.84   0
  17  -3 -25  137.78   15.88   0
  17   3 -31    6.90    5.31   0
  18  -4 -20   11.19   16.99   0
  20  -2 -25   23.14   10.71   0
  20   0 -28   67.70    8.31   0
  22  -2 -21   16.19   10.15   0
  22  -2 -20  163.42   15.12   0
  22   0 -26    4.62    6.22   0
  22   2 -28    5.28    4.25   0
  23  -1 -21   62.51   10.11   0
  24   0 -21  -13.26    5.89   0
  24   0 -20   10.26    7.40   0
  24   2 -25   -0.55    3.11   0
  24   2 -25   -0.45    2.37   0
   8  -2 -25   20.42   16.44   0
   9  -3 -24  215.68   20.15   0
   9  -1 -27  -16.74   14.86   0
  10  -4 -22   38.64   21.28   0
  10  -2 -26  315.92   24.50   0
  12   0 -29  -11.87   10.65   0
  13  -3 -25   37.27   15.70   0
  13   1 -30    7.54    9.12   0
  14  -2 -27   -2.23   12.29   0
  14   4 -31    1.98    4.43   0
  15  -5 -17    8.17   18.46   0
  15  -3 -25   84.62   15.33   0
  15   3 -31   18.06    5.16   0
  16  -4 -22   35.82   17.08   0
  16  -2 -27   -4.66   10.49   0
  17  -1 -28   53.81   10.83   0
  17   1 -30   -1.11    6.30   0
  18  -4 -19  143.13   24.23   0
  18  -2 -26   22.36   10.92   0
  18   0 -29   -1.55    7.74   0
  19  -1 -27   12.62    8.49   0
  20  -2 -24    9.42   10.04   0
  21   1 -28    5.59    6.35   0
  22  -2 -19    9.02   12.09   0
  23  -1 -20   15.45    9.56   0
  23   3 -27    3.30    3.31   0
   8   0 -27   -2.92   14.51   0
  12  -4 -22  247.80   23.88   0
  13  -1 -28   87.95   15.58   0
  14  -4 -22   15.75   17.40   0
  15  -1 -28  104.23   12.75   0
  15   1 -30   41.09    8.30   0
  16  -4 -21   60.68   18.30   0
  16   0 -29    7.38    7.71   0
  16   4 -31    5.84    3.41   0
  16   4 -31    3.45    2.30   0
  17  -3 -24   10.03   12.52   0
  18  -4 -18   -5.82   19.12   0
  18  -4 -17    2.72   22.08   0
  18  -4 -16   18.79   23.81   0
  18   2 -30   82.45    8.07   0
  19   1 -29    4.84    6.98   0
  19   3 -30    8.56    4.64   0
  21  -1 -25    2.78    7.13   0
  21   3 -29   37.58    5.20   0
  23  -1 -19  196.85   14.47   0
  23   1 -25   19.20    7.55   0
  24   2 -24    0.95    5.06   0
   9  -3 -23   29.11   20.90   0
  10   0 -28   56.26   15.18   0
  11   1 -29   23.53   12.80   0
  12   2 -30    9.26    7.91   0
  14  -4 -21   63.48   18.60   0
  14   0 -29    7.42   10.10   0
  15  -3 -24   -3.86   14.73   0
  16  -2 -26  101.12   14.24   0
  17  -3 -23  122.00   16.94   0
  18  -2 -25  221.82   16.85   0
  19  -3 -21  226.07   20.16   0
  20   0 -27   -3.25    7.94   0
  20   2 -29    7.98    6.48   0
  22   2 -27    9.19    5.63   0
   8  -2 -24  392.88   29.74   0
   9  -1 -26   16.98   17.96   0
   9   1 -28  101.48   17.09   0
  10  -2 -25  247.03   24.95   0
  10   2 -29   11.25   10.13   0
  11  -1 -27   67.14   17.20   0
  12  -4 -21   85.08   17.31   0
  13  -3 -24   63.60   14.65   0
  14  -2 -26  225.22   20.11   0
  14   2 -30    3.11    7.25   0
  16   2 -30   19.14    7.07   0
  17  -1 -27   29.32   11.23   0
  18   0 -28  158.04   12.65   0
  19  -3 -20   12.50   15.70   0
  19  -1 -26   37.81   10.20   0
  20  -2 -22   45.37   13.11   0
  21   1 -27    3.44    7.89   0
  22   0 -24    0.48    8.50   0
  23   1 -24    4.01    6.53   0
  23   3 -26    2.78    4.04   0
  24   2 -23   -0.00    5.87   0
  11  -3 -23  286.00   26.31   0
  12   0 -28   53.61   15.36   0
  13   1 -29    2.26   10.06   0
  13   3 -30   -2.60    7.41   0
  14  -4 -20  -19.86   21.42   0
  15  -3 -23  164.61   21.24   0
  15  -1 -27   -3.79   11.55   0
  16  -4 -18   36.73   22.15   0
  16  -2 -25   46.19   13.77   0
  17  -3 -22   -0.04   14.00   0
  17   1 -29    7.21    7.52   0
  18  -2 -24   72.01   13.69   0
  19  -3 -19   28.56   18.52   0
  19  -3 -18   44.90   17.20   0
  19   1 -28  118.58   10.84   0
  20   4 -29    2.43    4.78   0
  21  -1 -23    1.95   10.53   0
  21   3 -28  201.68    9.66   0
   7  -1 -24   -0.08   20.79   0
   8   0 -26   78.06   21.34   0
  10   0 -27   -6.39   15.59   0
  13  -3 -23  240.69   20.44   0
  14  -2 -25   53.07   15.55   0
  15   1 -29   30.66    9.63   0
  15   3 -30   42.80    7.25   0
  16  -4 -17    7.93   16.51   0
  16   0 -28   25.18    9.58   0
  16   6 -30   54.13    5.66   0
  17  -3 -21   50.36   15.25   0
  18   2 -29    4.29    6.59   0
  19  -3 -17  361.60   27.53   0
  19  -3 -16  471.82   32.28   0
  19  -3 -15  323.15   28.00   0
  19  -1 -25  120.03   12.96   0
  20  -2 -21   11.35   11.40   0
  20   0 -26   -0.75    8.60   0
  20   2 -28   22.41    7.40   0
  21  -1 -22    3.79    9.51   0
  21   1 -26   -4.76    7.26   0
  22   0 -23    6.28    8.79   0
  22   2 -26    5.48    5.99   0
  23   1 -23   -7.40    7.84   0
  24   2 -22   70.77    7.63   0
   9  -1 -25   -2.87   19.56   0
  10  -2 -24  533.84   27.26   0
  11  -1 -26  296.18   24.24   0
  11   1 -28   10.90   12.75   0
  12   2 -29  274.72   15.95   0
  13  -3 -22  -12.68   16.15   0
  13   5 -30    5.78    4.63   0
  14   4 -30   25.06    6.82   0
  15  -3 -22  148.48   20.02   0
  16  -2 -24   33.86   15.52   0
  16   4 -30    2.05    4.92   0
  18  -2 -23  100.61   14.58   0
  18   0 -27    4.96    6.57   0
  19   3 -29    7.56    6.20   0
  20  -2 -20  228.07   19.53   0
  20  -2 -19   26.30   14.68   0
  21   5 -28    8.45    4.16   0
  22   0 -22   33.24   10.84   0
  22   4 -27   18.52    3.89   0
  22   4 -27    7.88    2.75   0
  23   1 -22    0.11    9.10   0
  24   2 -21   46.25    8.24   0
   9   1 -27    3.59   14.22   0
  12  -2 -24  123.59   22.24   0
  12   0 -27   22.80   13.84   0
  14  -2 -24   21.95   15.82   0
  14   2 -29   33.01    9.64   0
  15  -3 -21   32.12   15.90   0
  15  -1 -26  143.00   16.68   0
  15   5 -30    6.67    5.00   0
  16   0 -27    4.33   10.02   0
  17  -3 -19  284.63   25.03   0
  17   1 -28   53.54   10.69   0
  18  -2 -22    5.70   11.61   0
  19  -1 -24   18.76   11.23   0
  19   1 -27   20.03    8.92   0
  19   5 -29   44.05    5.15   0
  20  -2 -18  318.11   22.50   0
  20   0 -25    2.65    8.54   0
  21  -1 -21   -0.24   11.80   0
  24   2 -20   41.23    7.99   0
  24   4 -23   10.27    5.00   0
   8   0 -25   10.32   16.69   0
  10  -2 -23   32.71   19.86   0
  10   0 -26   37.16   16.94   0
  10   2 -28    1.84   12.06   0
  11  -1 -25   -1.95   16.71   0
  13  -3 -21  -27.38   19.86   0
  13   1 -28   74.10   13.30   0
  16  -2 -23  263.57   22.17   0
  17  -3 -18   94.72   20.71   0
  17  -1 -25   -1.40   11.31   0
  18   0 -26  217.60   15.63   0
  20  -2 -17   31.41   16.52   0
  20  -2 -16   43.36   15.92   0
  20   2 -27   97.98   10.37   0
  20   4 -28   43.56    7.70   0
  21  -1 -20    8.49   12.32   0
  21   1 -25    1.27    7.22   0
  21   3 -27   48.80    7.61   0
  22   0 -21    0.46   10.30   0
  22   2 -25   12.99    6.92   0
  23   1 -21   74.41   11.40   0
  23   3 -24    4.03    7.00   0
  23   5 -25   34.39    4.76   0
  24   2 -19   56.89    7.82   0
   9  -1 -24  245.95   24.79   0
  12  -2 -23    7.66   18.46   0
  13  -1 -25  116.01   17.09   0
  13   3 -29  141.79   12.05   0
  14  -2 -23   31.40   16.29   0
  15  -3 -20   23.36   15.20   0
  15  -1 -25   18.21   14.80   0
  17  -3 -17  -15.10   23.06   0
  18   2 -28   49.89    9.12   0
  18   4 -29   26.86    6.42   0
  19  -1 -23   69.10   10.49   0
  19   3 -28    8.08    6.80   0
  20   0 -24   19.45    9.90   0
  20   6 -28    7.10    3.34   0
  20   6 -28    3.54    2.07   0
  21  -1 -19   20.21   11.52   0
  21  -1 -18   40.40   14.59   0
  22   0 -20    4.14    9.91   0
  22   6 -26    5.02    3.40   0
  23   1 -20   15.10    9.68   0
  24   2 -18    5.02    7.28   0
  24   4 -22    9.77    5.01   0
  11   1 -27   58.21   16.25   0
  12   0 -26   97.66   18.04   0
  12   2 -28   12.69   10.90   0
  12   4 -29    4.94    7.29   0
  12   6 -29   14.58    5.97   0
  15  -3 -19   66.87   24.85   0
  15   3 -29   66.18    9.17   0
  15   7 -29   31.77    5.84   0
  16  -2 -22   36.64   15.40   0
  16   0 -26  357.97   20.54   0
  17  -1 -24   12.33   14.45   0
  17   1 -27   24.68    9.49   0
  18  -2 -20   74.60   17.80   0
  18   0 -25   -2.65   10.79   0
  19   1 -26   33.02   10.18   0
  21  -1 -17   98.76   17.66   0
  21  -1 -16    4.81   13.22   0
  21   1 -24   -1.74    9.09   0
  21   5 -27   -0.40    5.42   0
  22   0 -19   14.94   11.48   0
  22   0 -18   -1.74   12.69   0
  23   1 -19  221.50   15.61   0
  23   1 -18   64.99   11.46   0
   9   1 -26   -1.56   14.61   0
  11  -1 -24  162.53   23.06   0
  11   3 -28   27.84   14.44   0
  12  -2 -22   14.62   18.19   0
  13   1 -27   -8.76   11.63   0
  14  -2 -22   72.93   18.47   0
  14   0 -26   31.74   12.24   0
  14   2 -28   68.14   12.26   0
  14   4 -29   15.42    7.92   0
  15  -1 -24   99.82   17.10   0
  15   1 -27    9.09   10.77   0
  16   2 -28  162.58   11.19   0
  16   4 -29    8.16    7.13   0
  16   6 -29   25.59    6.38   0
  18  -2 -19    6.29   17.60   0
  20   0 -23    4.26    9.67   0
  20   2 -26   -1.58    8.24   0
  21   3 -26  127.41   10.27   0
  22   0 -17    5.71   11.39   0
  23   1 -17   60.43   10.82   0
  23   3 -23   10.90    6.43   0
  24   4 -21    1.11    5.56   0
   8   0 -24    3.25   20.60   0
  10   0 -25   14.09   16.29   0
  10   2 -27  145.55   16.93   0
  13  -1 -24   73.85   17.83   0
  13   5 -29   23.34    6.60   0
  14   6 -29   35.40    7.08   0
  15   5 -29    8.72    5.84   0
  17  -1 -23  145.95   18.16   0
  17   3 -28   61.73    9.71   0
  18  -2 -18  495.93   29.69   0
  18   0 -24   10.03   11.51   0
  18   2 -27  209.46   13.86   0
  18   4 -28    5.56    6.71   0
  19   1 -25  127.87   12.64   0
  19   3 -27  223.68   13.04   0
  19   5 -28   -1.03    6.25   0
  20   4 -27   -3.55    6.25   0
  21   7 -26    9.59    4.79   0
  22   4 -25    8.17    6.26   0
  23   3 -22   56.34    8.28   0
  24   4 -20   16.61    6.58   0
  11   1 -26  302.86   23.52   0
  12   0 -25    2.82   15.67   0
  13   3 -28   -2.31    9.64   0
  14  -2 -21   26.66   19.24   0
  14   0 -25    7.52   12.14   0
  15  -1 -23   30.06   15.74   0
  15   3 -28    2.44    9.20   0
  16  -2 -20    5.41   16.70   0
  16   0 -25   -1.07    9.09   0
  16   8 -28   27.58    5.23   0
  17  -1 -22    6.60   12.91   0
  17   1 -26  217.42   16.45   0
  18  -2 -17   54.16   19.70   0
  18  -2 -16  218.98   28.76   0
  20   2 -25   35.30    9.79   0
  20   6 -27    4.69    4.99   0
  21   1 -22    5.05    9.96   0
  21   3 -25    0.63    7.46   0
  21   5 -26   30.00    6.62   0
  22   6 -25   21.54    5.30   0
  24   4 -19    5.10    7.26   0
   9   1 -25   -2.20   20.11   0
  11   5 -28    8.63    8.55   0
  12   2 -27  246.81   18.71   0
  12   4 -28   -6.85   10.77   0
  13  -1 -23  142.12   20.66   0
  13   1 -26  354.81   23.29   0
  14   2 -27   13.53   12.05   0
  15   1 -26  177.47   16.13   0
  16   2 -27    7.35    9.42   0
  17   7 -28    9.73    5.63   0
  18   0 -23   14.83   11.22   0
  18   2 -26   31.12   10.18   0
  18   6 -28   11.07    5.83   0
  19  -1 -19   14.20   16.31   0
  19   1 -24   50.89   11.75   0
  20   0 -21    8.68   11.50   0
  22   4 -24   21.89    7.09   0
  23   3 -21   45.43    8.78   0
  23   5 -23   -0.14    6.23   0
  24   4 -18    4.78    6.12   0
  24   6 -20   -0.06    5.04   0
  10   0 -24   23.23   14.72   0
  10   2 -26  268.01   21.16   0
  14   4 -28   72.78   10.37   0
  14   8 -28    1.86    3.76   0
  14   8 -28   -0.84    2.26   0
  15  -1 -22   49.76   16.48   0
  16   0 -24  660.96   28.19   0
  17  -1 -21  226.14   20.59   0
  17   1 -25   -2.62   11.56   0
  17   3 -27   30.01    9.45   0
  19  -1 -18  223.95   21.31   0
  19   3 -26   17.51    8.56   0
  19   7 -27    5.68    4.81   0
  20   0 -20   10.22   13.62   0
  20   2 -24   -2.31    9.69   0
  20   4 -26  213.11   12.74   0
  21   1 -21    6.04   10.73   0
  22   2 -21   26.91   11.17   0
  23   3 -20   98.76   11.79   0
  24   4 -17   63.75    8.65   0
  24   6 -19   33.04    8.86   0
   8   2 -25   11.60   19.27   0
  10   4 -27    7.01   12.77   0
  11   1 -25    3.53   16.45   0
  11   3 -27  336.57   20.41   0
  13  -1 -22   20.31   19.82   0
  13   5 -28   -2.51    7.43   0
  13   7 -28   42.91    7.73   0
  14   0 -24  164.40   17.23   0
  15   5 -28   14.36    7.57   0
  15   7 -28    2.36    6.48   0
  16   6 -28   63.32    7.56   0
  18   0 -22  146.94   16.94   0
  18   4 -27   19.75    7.83   0
  19  -1 -17  140.56   19.50   0
  19  -1 -16   19.62   16.90   0
  19   1 -23   78.37   13.34   0
  20   0 -19    1.75   14.02   0
  21   1 -20   18.14   11.96   0
  21   3 -24   49.31    9.94   0
  21   7 -25    3.56    5.31   0
  22   2 -20  138.91   13.81   0
  22   6 -24   26.90    5.95   0
  23   3 -19   -0.31   10.08   0
  23   5 -22   73.50    8.03   0
  23   7 -22   15.96    4.99   0
   9   1 -24  258.79   25.55   0
   9   3 -26  326.41   21.78   0
  12   2 -26  362.82   23.76   0
  13   3 -27   49.57   12.86   0
  14   6 -28  134.03    9.89   0
  15  -1 -21   66.63   16.78   0
  15   1 -25   18.84   13.38   0
  15   9 -27    0.88    4.59   0
  16   0 -23   13.17   14.31   0
  16   2 -26   70.07   11.01   0
  17  -1 -20    7.65   12.49   0
  17   1 -24   33.78   12.72   0
  18   2 -25  261.09   17.35   0
  19  -1 -15  -13.37   21.56   0
  20   0 -18   14.08   13.56   0
  20   6 -26   34.49    7.45   0
  21   1 -19   18.42   11.97   0
  23   3 -18   22.37   11.60   0
  24   6 -18    3.14    6.78   0
  13   9 -27    4.66    4.63   0
  13   9 -27   -0.13    2.29   0
  14   0 -23   -5.15   13.36   0
  16   4 -27   21.06    8.44   0
  17   3 -26   13.20    9.45   0
  18   0 -21    5.46   11.25   0
  18   6 -27    5.21    6.57   0
  19   1 -22   44.42   12.34   0
  19   3 -25  174.42   14.10   0
  20   0 -17    6.53   13.94   0
  20   2 -23    8.07    7.52   0
  20   4 -25   45.44    9.55   0
  21   1 -18   29.50   12.06   0
  21   3 -23  136.80   13.11   0
  22   2 -19    6.54   11.06   0
  23   3 -17    3.13    9.96   0
  23   5 -21    4.12    6.23   0
  23   7 -21    8.28    5.62   0
  24   6 -17    8.60    6.33   0
  24   6 -17    1.82    3.62   0
  10   2 -25  211.45   23.03   0
  11   1 -24  136.85   21.08   0
  11   3 -26    8.31   13.10   0
  11   5 -27   53.01   10.17   0
  12   4 -27   19.15    9.48   0
  14   4 -27    2.50   10.15   0
  15  -1 -20   -6.62   18.19   0
  15   1 -24  114.15   16.65   0
  16   0 -22  189.35   18.98   0
  16   2 -25   39.57   12.08   0
  16   8 -27   -1.81    5.50   0
  17  -1 -18  365.47   28.02   0
  17   5 -27   21.35    8.05   0
  18   2 -24   84.27   13.43   0
  18   4 -26   10.60    9.06   0
  19   5 -26   13.44    7.47   0
  19   7 -26   -2.98    6.09   0
  20   0 -16   17.52   14.46   0
  20   0 -15  -14.07   17.57   0
  20   2 -22   41.55   11.84   0
  20   8 -25    7.53    4.51   0
  20   8 -25    4.20    2.83   0
  21   1 -17  105.81   14.81   0
  21   5 -24    5.54    7.15   0
  22   2 -18  123.40   14.90   0
  22   2 -17   28.53   13.67   0
  22   6 -23    0.03    5.76   0
  23   3 -16   -4.08    8.33   0
  23   5 -20    1.56    7.71   0
   8   2 -24  361.88   28.14   0
  11   7 -27   36.81    7.63   0
  12   2 -25   14.99   14.99   0
  12   8 -27   12.56    5.92   0
  13   1 -24   41.38   18.05   0
  13   3 -26   15.72   12.83   0
  14   0 -22  481.77   27.05   0
  14   2 -25   18.19   12.80   0
  15   3 -26   -5.36   10.24   0
  15   5 -27   15.78    8.92   0
  17   1 -23  144.13   14.63   0
  18   8 -26   20.72    5.74   0
  19   1 -21   24.95   10.70   0
  19   3 -24  169.78   14.52   0
  19   9 -25   13.16    3.39   0
  20   4 -24  168.74   13.04   0
  20   6 -25   -1.47    6.36   0
  21   1 -16   -0.81   12.73   0
  21   1 -15   45.32   15.17   0
  21   7 -24   43.54    7.19   0
  22   2 -16  -13.61   12.75   0
  22   2 -15   26.99   12.45   0
  22   4 -21    2.33    8.85   0
  22   8 -22   -2.94    4.79   0
  23   7 -20   11.69    7.32   0
   9   3 -25  399.56   25.68   0
  10   4 -26   57.65   14.20   0
  12   6 -27   15.62    9.44   0
  13   5 -27   10.89    8.51   0
  13   7 -27   65.83    9.53   0
  14   6 -27   24.04    9.84   0
  14   8 -27    5.51    5.85   0
  15   7 -27   -0.52    6.35   0
  16   0 -21    8.93   14.00   0
  16   4 -26   36.51   11.25   0
  17   3 -25  162.35   15.72   0
  18   0 -19    8.07   14.34   0
  18   6 -26    6.87    7.40   0
  21   5 -23  116.48   10.44   0
  23   5 -19   22.74    8.13   0
  10   2 -24  576.34   29.68   0
  11   1 -23   20.62   19.49   0
  12   4 -26   87.23   13.83   0
  15   1 -23   11.12   14.67   0
  16   2 -24   28.53   14.63   0
  17   1 -22    3.85   12.85   0
  17   5 -26    5.77    8.32   0
  18   0 -18   13.22   17.21   0
  18   2 -23   87.16   12.19   0
  18   4 -25   13.84   10.54   0
  19   5 -25   48.45    7.74   0
  20   8 -24   41.96    7.23   0
  22   4 -20   26.66    9.89   0
  23   5 -18    3.58    7.81   0
  23   7 -19   55.69    7.52   0
  11   3 -25    0.78   13.61   0
  12   2 -24  135.48   19.30   0
  13   1 -23  102.60   16.16   0
  14   0 -21   -2.11   12.19   0
  14   2 -24   28.71   12.33   0
  14   4 -26   -7.58    9.12   0
  15   3 -25   63.53   13.69   0
  15   9 -26   17.75    6.69   0
  16   0 -20   -1.52   12.41   0
  17   7 -26   29.78    7.39   0
  18   0 -17   -4.42   15.59   0
  19   1 -19    2.45   13.73   0
  19   3 -23   -9.84    8.90   0
  19   7 -25   10.33    6.72   0
  20   4 -23    4.17    9.56   0
  20   6 -24    8.29    7.62   0
  21   3 -20  169.56   15.54   0
  21   7 -23   14.57    7.17   0
  21   9 -22   67.73    6.70   0
  22   4 -19    2.48    9.97   0
  23   5 -17   61.89   10.22   0
  10   6 -26   14.85   10.06   0
  11   5 -26   11.99   10.23   0
  13   3 -25   23.74   11.38   0
  13   5 -26   31.80   11.21   0
  13   9 -26    2.69    7.44   0
  15   1 -22   22.32   15.92   0
  16   0 -19   -1.20   16.86   0
  16   2 -23  250.53   20.67   0
  16   4 -25   14.87   10.79   0
  16   8 -26    7.31    7.25   0
  16  10 -25    3.44    3.71   0
  16  10 -25   -2.62    2.54   0
  17   1 -21  229.81   17.52   0
  17   3 -24    4.92    8.83   0
  18   0 -16   94.32   19.44   0
  18   2 -22    5.42    9.66   0
  18   4 -24  227.77   16.91   0
  18   6 -25   33.85    9.28   0
  18   8 -25   23.25    6.73   0
  18  10 -24   13.85    4.53   0
  19   1 -18  250.90   20.65   0
  19   5 -24   52.46   11.04   0
  19   9 -24   27.12    5.67   0
  20   2 -19   38.45   14.00   0
  20  10 -22   63.75    5.96   0
  21   3 -19   54.33   12.38   0
  21   5 -22   43.77    9.42   0
  23   5 -16   -0.27    8.39   0
  23   5 -15   30.44    9.54   0
  23   7 -18    4.26    6.81   0
   9   5 -25   59.45   14.15   0
  10   2 -23    9.36   15.57   0
  10   4 -25   16.14   13.03   0
  11   7 -26    9.46    8.51   0
  12   6 -26   60.88   11.33   0
  12   8 -26    1.55    7.39   0
  13   1 -22   33.98   17.35   0
  14   6 -26   21.19    8.68   0
  14   8 -26   36.22    8.41   0
  15   7 -26   -7.42    8.13   0
  17   1 -20   13.08   14.45   0
  17   5 -25   17.43    9.57   0
  17   9 -25   21.37    7.02   0
  19   1 -17  139.16   19.26   0
  19   3 -22   83.13   13.72   0
  20   2 -18  273.26   21.35   0
  20   4 -22   12.37   10.23   0
  20   6 -23    5.21    7.87   0
  21   7 -22   16.11    7.55   0
  22   4 -18  157.43   13.88   0
  22   6 -20   34.68    8.10   0
  23   7 -17   69.96    8.42   0
  11   3 -24  150.38   18.84   0
  12   2 -23   30.43   16.62   0
  12   4 -25   33.01   14.56   0
  12  10 -25   13.33    8.18   0
  13   7 -26   10.17    8.44   0
  14   2 -23   22.71   13.79   0
  14  10 -25   -0.86    6.42   0
  15   1 -21   71.19   16.79   0
  15   3 -24    5.71   11.76   0
  15  11 -24    1.63    3.95   0
  17   3 -23   92.54   15.89   0
  18   2 -21   10.54    9.58   0
  19   1 -16   12.79   14.66   0
  19   7 -24    2.97    7.90   0
  20   8 -23   18.18    7.57   0
  21   3 -18  246.01   19.05   0
  21   9 -21   36.11    6.28   0
  22   4 -17   81.97   12.84   0
  23   7 -16  116.85   10.69   0
  11   5 -25    4.58   12.25   0
  15   5 -25   19.77   10.51   0
  16   2 -22   32.68   12.40   0
  16   4 -24   -4.69   11.22   0
  16   6 -25   16.89   10.02   0
  17   1 -19   78.33   16.34   0
  17   7 -25   79.86   10.62   0
  17  11 -23   13.80    4.87   0
  18   2 -20   92.77   14.02   0
  18   6 -24   -0.47    9.09   0
  19   1 -15   -3.33   19.10   0
  19   3 -21  218.42   15.59   0
  19   5 -23    9.43    9.58   0
  19   9 -23   45.77    7.48   0
  20   2 -16   22.10   14.61   0
  20   4 -21   55.43   11.95   0
  21   3 -17  108.90   14.82   0
  22   4 -15   22.48   12.46   0
  22   6 -19   11.25    8.13   0
  22   8 -19    8.95    7.73   0
  23   7 -15   20.36    7.60   0
  23   7 -14   73.18    9.59   0
   9   3 -23   19.40   20.68   0
  10   4 -24   17.29   14.45   0
  10   6 -25   36.28   12.18   0
  11   9 -25   -5.89    8.66   0
  13   5 -25   35.40   12.11   0
  13  11 -24    2.21    5.85   0
  14   2 -22   73.75   15.25   0
  15   1 -20    2.68   15.53   0
  15   3 -23  143.62   17.92   0
  15   9 -25   83.53    8.87   0
  17   3 -22   17.19   13.86   0
  17   5 -24  -16.89   10.81   0
  18   8 -24   58.83    8.62   0
  18  10 -23    1.56    5.93   0
  19   3 -20    2.71   11.02   0
  19  11 -21    8.94    4.46   0
  20   2 -15   23.60   14.19   0
  20   6 -22   15.05    9.10   0
  20   8 -22   47.70    8.40   0
  20  10 -21    2.00    5.27   0
  21   3 -16  284.07   19.78   0
  21   3 -15    7.33   11.58   0
  21   7 -21    7.79    7.92   0
  21   9 -20   30.88    7.62   0
  22   4 -14   50.84   13.98   0
  22   6 -18   26.16    9.87   0
   9   5 -24    5.48   13.74   0
  10   8 -25    2.76    8.53   0
  11   3 -23  260.77   22.69   0
  12   4 -24    5.76   13.83   0
  12   6 -25    6.84    9.63   0
  13   9 -25   66.92    9.06   0
  14   6 -25   75.27   12.64   0
  16   2 -21  108.66   16.79   0
  17   9 -24   44.91    7.81   0
  18   4 -22  336.83   20.78   0
  19   5 -22   63.97   14.29   0
  19   7 -23   45.13    9.90   0
  20   2 -14   36.28   15.53   0
  20   2 -13   28.29   16.90   0
  21   3 -14   27.87   14.94   0
  21   5 -19   78.66   12.77   0
  22   8 -18   25.03    7.60   0
   8   4 -23   -0.76   18.15   0
  11   7 -25    5.63    9.34   0
  12   8 -25    5.85    9.27   0
  13   7 -25    8.53    9.87   0
  14   8 -25    5.67    8.87   0
  15   5 -24   11.04   10.84   0
  16   4 -23    1.75   13.84   0
  17   3 -21   42.28   15.10   0
  17   7 -24  302.27   16.23   0
  18   6 -23   13.89   10.19   0
  19   9 -22   46.72    8.89   0
  20   6 -21   42.15   11.07   0
  22   6 -17   99.91   12.98   0
  22   8 -17   11.87    8.55   0
  11   5 -24   11.13   12.42   0
  13   5 -24   37.46   13.47   0
  14   2 -21    7.81   16.34   0
  14  10 -24    3.69    6.91   0
  15   3 -22  152.70   18.43   0
  15  11 -23   10.35    6.30   0
  16   2 -20  -12.40   13.75   0
  16   6 -24   36.88    9.15   0
  16   8 -24  219.71   13.77   0
  17   5 -23   18.34    9.50   0
  17  11 -22   34.44    6.12   0
  18   4 -21   53.18   14.49   0
  18   8 -23    6.90    7.93   0
  18  12 -20    2.82    3.04   0
  19   5 -21   -1.31   10.88   0
  19   7 -22    4.10    8.15   0
  20   8 -21    2.37    7.88   0
  20  10 -20  166.03    9.72   0
  21   5 -18   77.31   12.00   0
  21   9 -19    7.95    6.58   0
  22   6 -16    8.20    9.69   0
  22  10 -13   -8.66    4.63   0
   9   7 -24   31.75   11.38   0
  10   4 -23   60.39   16.86   0
  10   6 -24   13.02   10.57   0
  12   4 -23  153.10   18.59   0
  12  10 -24   46.04    9.38   0
  13   3 -22   19.22   15.10   0
  14   4 -23   45.33   14.15   0
  15   9 -24   12.91    8.48   0
  16   4 -22   17.13   14.80   0
  16  10 -23    4.39    7.38   0
  17   9 -23   89.83    9.97   0
  18   2 -17   59.72   16.98   0
  18  10 -22   37.80    7.87   0
  19   3 -18   41.68   12.56   0
  19  11 -20    3.94    5.27   0
  20   4 -18   81.30   15.92   0
  20   6 -20   14.11    9.37   0
  21   5 -17   15.42   13.25   0
  22   6 -15   94.59   13.08   0
  22   6 -14    0.32   10.66   0
  22   8 -16   64.46   10.43   0
   9   5 -23   53.94   16.22   0
  10   8 -24   32.72   10.76   0
  11   9 -24    5.83    9.87   0
  11  11 -23    7.07    8.01   0
  12   6 -24   51.28   13.75   0
  13   9 -24   -4.89    9.88   0
  13  11 -23    2.51    7.82   0
  14   8 -24   -4.03    9.55   0
  14  12 -22   26.53    6.51   0
  15   3 -21   22.45   13.70   0
  15   5 -23   34.57   13.86   0
  16   2 -19   74.53   15.19   0
  16   6 -23    4.37   11.12   0
  16  12 -21    6.32    5.45   0
  17   3 -20  138.49   15.50   0
  17   5 -22  224.07   19.60   0
  18   2 -16  150.46   23.05   0
  18   4 -20   -8.31   13.42   0
  18   6 -22   10.12   10.83   0
  19   5 -20   14.24   11.98   0
  19   9 -21    9.97    8.40   0
  20   4 -17   14.65   15.39   0
  20   8 -20   -1.70    8.07   0
  21   5 -16   -0.60   11.72   0
  21   7 -18  237.75   14.99   0
  21  11 -15   -1.10    3.08   0
  21  11 -15    1.63    2.06   0
  22   6 -13    9.23    9.57   0
  22   8 -15   40.62    9.42   0
   8   6 -23   46.55   18.08   0
  10  12 -22    0.83    5.13   0
  11   7 -24   33.44   10.66   0
  11  13 -21    0.09    4.42   0
  12   8 -24   42.73   11.28   0
  13   7 -24   20.60    9.94   0
  14   4 -22   -2.08   12.38   0
  17   3 -19  259.62   20.60   0
  18   2 -15  576.80   28.01   0
  18   8 -22   66.24   10.89   0
  19   3 -16  429.86   25.63   0
  19   7 -21   14.40   10.91   0
  19  11 -19   -2.66    6.64   0
  20   4 -16  305.07   22.24   0
  20   6 -19    7.02   12.19   0
  21   5 -15  240.28   18.77   0
  21  11 -14   14.31    4.50   0
  22   8 -14  358.48   16.29   0
  22   8 -13   12.46    8.98   0
  10   4 -22   56.74   16.82   0
  11   5 -23    9.94   14.75   0
  12   4 -22  231.22   21.14   0
  13   3 -21   11.65   16.89   0
  14  10 -23   69.36   10.05   0
  15   3 -20    8.69   16.31   0
  16   4 -21   44.07   16.97   0
  16   8 -23   44.73   10.92   0
  17   5 -21   60.14   16.04   0
  17   9 -22   10.61    8.11   0
  17  11 -21   17.69    7.74   0
  18   4 -19  133.52   15.99   0
  18   6 -21   28.69   14.36   0
  18  10 -21    3.54    7.22   0
  19   3 -15  287.24   21.97   0
  19   5 -19   65.31   14.15   0
  20   4 -15   53.65   14.28   0
  20   8 -19    7.81    7.85   0
  20  10 -18   24.51    9.43   0
  21   5 -14   34.51   12.86   0
  21   7 -17  162.88   13.78   0
  21   9 -17  151.96   12.11   0
  21  11 -13    3.65    4.60   0
  22   8 -12   11.00    8.04   0
   9   7 -23   14.06   10.62   0
   9   9 -23    9.45   13.49   0
  10   6 -23   70.35   15.37   0
  10  10 -23   -5.18    9.60   0
  12   6 -23   68.28   15.08   0
  12  10 -23   17.60    9.82   0
  15   5 -22    3.59   13.16   0
  15   7 -23    8.01    9.00   0
  16   6 -22    4.15   11.81   0
  16  10 -22    6.97    7.85   0
  17   3 -18   75.02   19.25   0
  17   7 -22  150.41   13.32   0
  17  13 -18   27.37    5.41   0
  18   8 -21   70.72   11.71   0
  19   3 -14  264.02   21.65   0
  19   7 -20    6.74    9.85   0
  19   9 -20   54.77   10.19   0
  20   4 -14  472.16   25.52   0
  21   5 -13   80.05   14.89   0
  21   5 -12   16.51   12.04   0
  21   7 -16   -1.51   10.57   0
  21   9 -16   11.87    8.65   0
  21  11 -12    6.42    5.25   0
  21  11 -11   -1.68    4.94   0
   9   5 -22    1.44   18.31   0
   9  11 -22   -4.40    9.25   0
  13   7 -23  125.26   14.22   0
  13   9 -23  195.21   14.87   0
  14   4 -21   45.80   16.66   0
  14  12 -21    9.63    7.95   0
  16   4 -20   72.08   17.18   0
  16  12 -20   69.17    7.76   0
  18   4 -18   20.31   17.11   0
  18   6 -20  102.68   15.35   0
  18  12 -18    2.51    7.04   0
  19   3 -13   12.03   18.68   0
  19  11 -18    3.76    6.52   0
  20   4 -13  -14.36   13.55   0
  20   6 -17   10.56   11.83   0
  20   8 -18   17.89   10.45   0
  21   7 -15   28.12   11.70   0
   8   6 -22   18.18   15.94   0
  10   8 -23   84.11   12.84   0
  11   5 -22  115.53   16.83   0
  11   7 -23   40.67    9.81   0
  11   9 -23   26.00   11.15   0
  11  11 -22  112.15   13.33   0
  12   8 -23   16.90   12.18   0
  13  11 -22   35.61    9.24   0
  13  13 -20   -4.85    5.55   0
  14   6 -22  102.73   14.67   0
  15   3 -19   83.82   14.79   0
  15   5 -21    7.23   13.84   0
  16   8 -22  429.80   20.76   0
  17   5 -20   83.60   17.82   0
  17   7 -21   61.86   13.53   0
  17   9 -21  346.42   17.11   0
  17  11 -20   37.54    9.54   0
  18  10 -20   25.43    7.48   0
  19   3 -12  168.11   23.06   0
  19   7 -19   -0.81   11.54   0
  19   9 -19   41.03   10.21   0
  20   4 -12  233.85   24.49   0
  20  10 -17    5.09    7.02   0
  20  12 -13    0.27    3.18   0
  20  12 -13    0.72    2.06   0
  21   7 -14  134.19   16.37   0
  21   9 -15   81.85   11.43   0
   9  13 -20   11.78    6.34   0
  12  12 -21  -10.58    9.01   0
  14  10 -22   39.11   11.19   0
  15   7 -22  559.19   22.41   0
  15   9 -22   40.16   11.69   0
  15  11 -21   -5.43    8.09   0
  15  13 -19   43.36    6.96   0
  16   4 -19   66.57   15.67   0
  16   6 -21  284.10   22.20   0
  16  10 -21   41.45    9.89   0
  17  13 -17    3.12    4.93   0
  18   6 -19  -12.75   12.39   0
  18   8 -20    7.28   10.23   0
  19   5 -17  265.64   19.87   0
  19  11 -17    8.43    7.24   0
  20   6 -16   -8.30   11.45   0
  20  12 -12    3.22    3.95   0
  20  12 -12    1.55    2.08   0
  20  12 -11   36.18    5.75   0
  21   7 -13   19.27   13.16   0
  21   9 -14  117.93   11.80   0
   8   8 -22   41.74   12.08   0
   9   7 -22   -0.47   10.96   0
  10   6 -22   31.52   13.99   0
  10  10 -22   65.22   15.36   0
  10  12 -21   20.22    7.94   0
  11  13 -20    4.00    6.63   0
  12   6 -22   -4.98   13.67   0
  12  10 -22   12.65   10.95   0
  13   5 -21   66.75   17.04   0
  14   4 -20   30.85   11.15   0
  16   8 -21   33.88   11.72   0
  17   3 -16    0.96   11.90   0
  17   5 -19   24.51   15.07   0
  18   4 -16    2.19   14.19   0
  18  10 -19   -2.45    9.01   0
  18  12 -17  102.40    8.98   0
  19   5 -16   79.84   17.97   0
  19   7 -18   76.24   12.04   0
  20   6 -15   47.86   15.39   0
  20  12 -10    4.51    4.72   0
  21   7 -12   94.57   15.05   0
  21   7 -11  204.01   18.83   0
  21   9 -13   -0.39    9.51   0
  21   9 -12  134.56   13.82   0
   9   9 -22  104.97   13.72   0
  11   5 -21  125.11   21.99   0
  11   7 -22   -6.27   13.58   0
  13   9 -22  -12.47   10.91   0
  14   6 -21    0.56   12.72   0
  15   5 -20    7.80   14.54   0
  15   7 -21   13.02   13.22   0
  16   4 -18   14.74   15.03   0
  16   6 -20  165.28   19.44   0
  16  12 -19   22.42    8.86   0
  17   7 -20   38.50   10.73   0
  17   9 -20   33.82   12.00   0
  17  11 -19   19.09    8.29   0
  18   6 -18   74.73   14.84   0
  18   8 -19   29.00   12.64   0
  19   5 -15   53.16   16.82   0
  20   6 -14    3.71   12.03   0
  20   8 -16    8.96   10.86   0
  20  10 -15   32.16   10.27   0
  21   9 -11  185.66   14.35   0
  21   9 -10   25.40    9.55   0
   8   6 -21  156.13   21.11   0
   9  11 -21   36.38   14.24   0
  10   8 -22   11.79   11.17   0
  11   9 -22   41.74   11.70   0
  12   8 -22   61.17   11.35   0
  12  14 -18   18.13    6.19   0
  13  11 -21    8.24    9.41   0
  13  13 -19   41.37    9.72   0
  14  14 -17    2.87    5.69   0
  15   9 -21   30.11   12.16   0
  15  11 -20    8.95    8.24   0
  16  10 -20   18.19   10.28   0
  17   5 -18   30.40   14.17   0
  17  13 -16   43.12    7.04   0
  18   4 -15   12.66   14.72   0
  18  10 -18    8.24   10.59   0
  18  12 -16   -7.19    8.40   0
  19   7 -17   -7.05   11.20   0
  19  11 -16   57.82    9.13   0
  20   6 -13   -0.63   12.16   0
  20   8 -15    9.85   10.89   0
  20  10 -14   34.78   11.47   0
   8  12 -20   -3.81   10.19   0
  10   6 -21   30.10   16.37   0
  11  11 -21   62.06   13.90   0
  12   6 -21  307.19   21.60   0
  13   5 -20   17.92   17.24   0
  14   8 -21   22.51   11.50   0
  15   5 -19   20.70   16.05   0
  16   4 -17   18.98   17.99   0
  16   8 -20   22.68   12.88   0
  16  14 -15    1.56    3.77   0
  16  14 -15    1.98    2.49   0
  17   7 -19   40.44   14.23   0
  18   4 -14  603.32   31.80   0
  18   6 -17   25.69   12.93   0
  18   8 -18   15.13   11.62   0
  19   5 -14   92.10   17.30   0
  19  11 -15   23.11    7.94   0
  20   6 -12   -0.57   13.57   0
  20   8 -14  149.08   16.51   0
   8   8 -21   11.93   14.02   0
   8  10 -21   23.76   14.54   0
   9   7 -21   32.97   12.92   0
  10  12 -20  143.14   14.44   0
  11  13 -19   72.31   11.21   0
  12  10 -21   22.31   12.20   0
  12  12 -20   94.39   11.26   0
  14   6 -20  287.38   22.03   0
  15   7 -20  469.88   26.23   0
  16   6 -19   34.57   13.02   0
  16  12 -18    6.21    7.73   0
  17   5 -17   27.03   16.50   0
  17   9 -19  141.06   12.46   0
  17  11 -18    3.53    9.38   0
  18   4 -13   31.73   16.77   0
  19   5 -13   35.38   16.57   0
  19   9 -16    6.83   10.02   0
  20   6 -11   12.97   14.17   0
  20   6 -10   13.04   13.69   0
  20  10 -13   16.80    9.12   0
   9   9 -21   55.06   12.41   0
   9  13 -19    8.95    7.76   0
  10   8 -21   27.74   12.40   0
  10  10 -21   11.98   12.58   0
  11   7 -21   14.20   12.20   0
  11   9 -21  319.73   19.42   0
  12   8 -21   57.42   14.58   0
  13  11 -20    6.27   10.66   0
  14  12 -19   68.44   10.13   0
  15   9 -20   44.73   13.19   0
  15  11 -19   -9.61    9.83   0
  15  13 -17    6.61    9.76   0
  16  10 -19    0.40   11.68   0
  17   7 -18   -1.22   14.54   0
  17  13 -15  186.03   11.21   0
  18   4 -12  672.12   33.32   0
  18   8 -17   44.87   13.32   0
  18  10 -17   47.35   12.68   0
  18  12 -15   84.91    9.39   0
  19   5 -12   72.35   17.32   0
  19   7 -15  114.37   16.78   0
  20   8 -13    8.96   11.45   0
  20  10 -12  162.76   13.30   0
   9  15 -16   14.64    5.89   0
  12  14 -17   11.07    8.37   0
  13   5 -19   72.01   18.24   0
  14   8 -20  828.81   29.23   0
  14  10 -20   44.83   12.64   0
  14  14 -16  166.23    9.95   0
  15   5 -18  126.94   15.81   0
  16   6 -18  120.95   18.53   0
  16   8 -19   24.76   13.09   0
  16  12 -17   -7.41    8.59   0
  17   5 -16    8.82   12.96   0
  17   9 -18   11.73   11.69   0
  17  11 -17  -13.96    9.98   0
  19   5 -11   15.74   16.70   0
  19   5 -10    8.12   16.77   0
  19   7 -14   17.92   13.60   0
  20   8 -12  102.45   15.20   0
  20   8 -11   -8.88   13.69   0
  20  10 -11   -3.67    9.55   0
  20  10 -10   70.16   10.65   0
   9  11 -20  205.08   19.18   0
  10   6 -20   20.91   11.96   0
  11  11 -20  153.54   15.66   0
  12  12 -19  275.06   17.27   0
  13   7 -20  693.45   27.44   0
  14   6 -19  268.41   22.79   0
  15   7 -19   97.22   18.14   0
  17   7 -17   92.97   17.01   0
  17  13 -14   10.74    7.11   0
  18   6 -15   13.99   15.34   0
  18  10 -16  130.50   15.31   0
  18  12 -14  115.26   10.38   0
  19   9 -14   13.22   12.87   0
  19  11 -13   34.66    9.32   0
  20   8 -10   15.25   13.27   0
  20   8  -9    1.69   13.66   0
  20  10  -9   27.09    9.65   0
  20  10  -8  113.25   10.78   0
   8  10 -20  300.44   19.56   0
   8  12 -19   16.19   11.44   0
   8  14 -17   19.37    8.30   0
   9   7 -20   18.63   14.54   0
  10  14 -17   14.81    9.09   0
  11   7 -20  167.77   18.28   0
  11  13 -18    4.61   10.39   0
  12   8 -20  489.69   25.13   0
  12  10 -20   31.25   12.94   0
  13  15 -14   10.39    5.70   0
  15   5 -17   32.51   14.88   0
  15   9 -19  274.83   17.73   0
  15  11 -18   10.85    9.89   0
  15  13 -16  223.22   14.04   0
  16   6 -17   31.72   15.74   0
  16   8 -18   29.08   16.23   0
  16  10 -18   10.22   11.66   0
  16  14 -13   -4.22    5.31   0
  17   9 -17    5.87   12.22   0
  17  11 -16   34.73   10.57   0
  18   6 -14    3.17   15.64   0
  18  12 -13   39.92    8.21   0
  19   7 -13    1.11   14.86   0
  19  11 -12   94.17   11.00   0
   8   8 -20   80.07   14.65   0
   9   9 -20  150.50   16.57   0
   9  13 -18   25.23   10.06   0
  10   8 -20   92.25   16.16   0
  10  10 -20  174.27   16.61   0
  10  12 -19   30.47   12.38   0
  11   9 -20   38.08   14.88   0
  11  15 -15   20.89    8.07   0
  12   6 -19   90.70   19.46   0
  13   7 -19  119.25   20.86   0
  14   6 -18  120.61   17.87   0
  14   8 -19    3.99   14.39   0
  14  10 -19   97.15   12.87   0
  14  14 -15   -6.60    7.72   0
  15   7 -18   16.96   17.59   0
  15  15 -11   16.58    4.96   0
  16  12 -16   18.12   10.38   0
  17   5 -14  130.90   20.62   0
  17   7 -16    9.09   14.56   0
  17  13 -13  166.30   11.20   0
  18   8 -15   41.48   13.20   0
  18  10 -15   10.06   11.00   0
  19   7 -12   60.46   15.02   0
  19   9 -13   64.48   14.27   0
  19  11 -11    5.84    8.84   0
   7  11 -19   22.75   16.53   0
   7  15 -15   -2.63    7.29   0
  11  11 -19    9.56   12.39   0
  13   9 -19   14.94   12.32   0
  13  13 -17   46.29    9.75   0
  15   9 -18   29.83   13.60   0
  16   6 -16  208.33   22.92   0
  16   8 -17   12.95   14.77   0
  16  10 -17    9.19   12.93   0
  16  14 -12    7.64    6.31   0
  17   5 -13  582.83   29.29   0
  17   9 -16   27.90   13.19   0
  17  11 -15   -0.01   10.16   0
  17  13 -12   -2.15    8.27   0
  18   6 -13   -6.62   12.13   0
  18  10 -14   51.00   12.26   0
  19   7 -11   11.74   15.23   0
  19   9 -12   77.73   17.41   0
  19  11 -10    0.37    9.19   0
   9  11 -19   23.81   15.34   0
   9  15 -15   12.99    8.26   0
  11   7 -19    8.25   16.24   0
  12  10 -19   14.32   14.33   0
  12  12 -18   -6.63   11.40   0
  13  15 -13    5.96    6.21   0
  14  10 -18    6.65   11.62   0
  14  12 -17   12.62    9.86   0
  15   7 -17    9.04   17.61   0
  15  11 -17   -7.95   11.35   0
  15  13 -15   25.29    9.18   0
  15  15 -10    1.06    4.51   0
  16  12 -15  131.45   13.18   0
  17   7 -15   46.96   15.42   0
  18   6 -12   21.29   16.75   0
  18  12 -11   18.30    8.95   0
  19   7 -10   51.50   14.41   0
  19   7  -9   62.97   15.25   0
  19   9 -11   38.98   16.57   0
  19  11  -9    0.06    8.82   0
  19  11  -8    4.68    7.77   0
  19  11  -7   -3.42    7.83   0
  19  11  -6  111.94   10.95   0
   7   9 -19    0.59   14.92   0
   8   8 -19    5.96   13.60   0
   8  10 -19   24.43   13.39   0
  10   8 -19   26.85   14.47   0
  10  10 -19   10.40   15.15   0
  10  12 -18  113.82   15.36   0
  10  14 -16    0.70    8.52   0
  11   9 -19   57.38   15.92   0
  11  15 -14   26.72    9.45   0
  12  16 -11   21.19    4.75   0
  13   7 -18  265.26   23.09   0
  13  11 -18   -5.44   10.82   0
  14   6 -17  230.19   23.61   0
  14   8 -18    3.44   11.85   0
  14  14 -14  234.65   14.00   0
  16   6 -15    3.91   17.71   0
  16   8 -16   18.91   14.60   0
  16  10 -16   -7.97   12.23   0
  16  14 -11    8.99    6.30   0
  17   9 -15    3.02   12.80   0
  17  11 -14   20.75   11.92   0
  17  13 -11   12.50    6.20   0
  18   6 -11    7.38   15.47   0
  18   8 -13   45.70   16.09   0
  18  12 -10   -3.28    7.82   0
  19   7  -8   47.46   14.44   0
  19   9 -10  103.82   16.97   0
   7  13 -17   34.58   11.84   0
   8  12 -18  174.50   17.88   0
   8  14 -16   53.07   11.54   0
   9   9 -19    8.05   12.76   0
   9  13 -17  177.18   15.04   0
  10  16 -12    0.18    5.72   0
  13   9 -18   71.42   15.36   0
  13  13 -16  166.78   14.65   0
  15   9 -17   78.10   13.71   0
  15  11 -16   26.86   13.38   0
  15  13 -14   28.87   10.22   0
  15  15  -9    4.79    4.28   0
  16  12 -14    0.30   10.33   0
  16  14 -10   12.24    6.84   0
  18   6 -10   14.15   18.52   0
  18   8 -12  151.46   18.83   0
  18  10 -12   43.58   14.29   0
  18  12  -9    5.31    7.86   0
  19   9  -9   88.31   15.39   0
  19   9  -8   32.96   14.97   0
  19   9  -7  111.54   18.80   0
   7  11 -18   79.61   17.32   0
  11  11 -18   78.28   14.55   0
  12   8 -18  520.94   27.12   0
  12  16 -10    3.95    5.55   0
  13  15 -12    7.88    7.19   0
  14   8 -17   47.16   15.34   0
  14  10 -17   40.81   14.67   0
  14  12 -16   45.56   12.29   0
  14  14 -13   16.70    8.57   0
  15   7 -16   31.20   14.88   0
  15  15  -8    8.68    5.11   0
  16  10 -15   20.65   14.14   0
  16  14  -9   33.86    7.47   0
  17   7 -13   26.09   17.04   0
  17   9 -14   61.11   14.52   0
  17  11 -13    4.09   11.06   0
  17  13  -9  111.23   11.49   0
  18   6  -9  119.36   19.58   0
  18   6  -8   30.37   20.40   0
  18  12  -8   -2.14    8.89   0
  18  12  -7    8.46    7.64   0
  18  12  -6    2.26    8.14   0
  18  12  -5   96.86   10.09   0
  18  12  -4   94.83    9.71   0
   7  15 -14    7.06    9.65   0
   8  16 -12   55.86    9.00   0
   9  11 -18  541.40   26.86   0
   9  15 -14  162.53   11.94   0
  11   9 -18   32.10   15.16   0
  13   7 -17  251.78   21.76   0
  13  11 -17    4.32    9.22   0
  13  13 -15   17.11    8.96   0
  15   9 -16    7.08   15.20   0
  15  13 -13  100.29   12.31   0
  15  15  -7   11.43    5.33   0
  16   8 -15   28.83   12.16   0
  16  12 -13  269.77   17.23   0
  17  13  -8   21.51    8.16   0
  18   8 -11   22.63   17.17   0
  18  10 -11   20.27   13.70   0
   6  12 -17   29.84   16.54   0
   6  14 -15   10.17   10.61   0
   7   9 -18  237.75   20.35   0
   8   8 -18  389.32   24.05   0
   8  10 -18  132.90   18.99   0
   9   9 -18   17.12   13.65   0
  10   8 -18  309.21   22.15   0
  10  10 -18   49.62   16.81   0
  10  12 -17  384.16   22.25   0
  10  14 -15   -2.95   10.36   0
  11  13 -16    8.67   11.77   0
  12  14 -14  218.54   14.67   0
  13   9 -17  121.31   19.00   0
  13  15 -11   36.80    8.05   0
  14  12 -15    7.18   11.60   0
  15   7 -15   46.39   16.58   0
  15  11 -15    1.30   12.72   0
  15  15  -5    1.25    5.64   0
  15  15  -4   16.04    6.19   0
  16   6 -13  113.25   17.32   0
  16   8 -14  211.25   19.65   0
  16  10 -14   10.45   13.14   0
  16  14  -7    5.28    7.97   0
  16  14  -2    3.41    6.25   0
  17   7 -12  100.96   18.91   0
  17   9 -13   35.76   13.10   0
  17  11 -12  240.95   17.72   0
  17  13  -7   -3.33    7.16   0
  17  13  -4   39.11    9.28   0
  17  13  -3  134.75   11.91   0
  18   8 -10  204.81   20.65   0
  18  10 -10   48.61   14.60   0
   7  13 -16   32.37   14.78   0
   8  12 -17   10.94   15.56   0
   8  14 -15    5.29   11.88   0
   9  13 -16   12.93   13.28   0
  11  11 -17   43.43   16.69   0
  12   8 -17   20.84   18.57   0
  12  10 -17   85.41   15.85   0
  12  12 -16   29.01   12.85   0
  12  16  -9   -2.36    4.30   0
  12  16  -9    1.00    2.97   0
  13   7 -16   11.83   15.98   0
  13  11 -16    6.38   13.21   0
  14   8 -16  235.06   19.99   0
  14  10 -16    6.49   10.61   0
  14  14 -12   69.08   10.57   0
  15   9 -15   41.68   16.42   0
  15  13 -12    9.01   10.14   0
  16  12 -12  124.19   14.21   0
  16  14  -6  202.87   11.38   0
  16  14  -5    1.83    7.60   0
  16  14  -4   22.37    8.07   0
  16  14  -3    9.73    7.69   0
  17   7 -11   32.55   16.92   0
  17  13  -6   34.48    8.07   0
  17  13  -5   87.11   10.36   0
  18   8  -9   41.31   17.06   0
  18   8  -8   32.91   15.37   0
  18  10  -9   35.38   15.30   0
  18  10  -8  124.35   19.73   0
   5  15 -13   -4.94    9.77   0
   7  11 -17   54.28   19.77   0
   9  11 -17   30.53   16.33   0
   9  15 -13   45.59   10.72   0
  13  13 -14  291.55   18.29   0
  15   7 -14  107.09   22.48   0
  15  11 -14    2.02   13.52   0
  16   8 -13   24.84   15.26   0
  16  10 -13   55.93   15.73   0
  17   7 -10    6.16   16.22   0
  18   8  -7   49.41   16.68   0
  18   8  -6   71.42   18.81   0
  18  10  -7   14.11   15.86   0
  18  10  -6  130.84   19.18   0
  18  10  -4  181.71   19.60   0
   6  10 -17  121.63   19.80   0
   7  15 -13   10.47   11.07   0
   8  16 -11   10.56    7.75   0
  10   8 -17   53.96   18.16   0
  10  10 -17    3.07   15.01   0
  10  12 -16   -1.04   13.53   0
  10  16 -10   20.62    7.59   0
  11  15 -12   -9.34    8.33   0
  12  14 -13   -0.02   10.16   0
  12  16  -8   60.11    7.88   0
  13   9 -16    2.82   15.38   0
  13  15 -10   50.39    9.51   0
  14   8 -15  -13.21   16.60   0
  14  10 -15   45.22   16.61   0
  14  12 -14    7.43    9.00   0
  14  14 -11   15.58    8.26   0
  15   9 -14    9.29   16.21   0
  15  13 -11   30.79   10.25   0
  16  12 -11   -1.87   11.28   0
  17   9 -11   57.44   18.18   0
  17  11 -10  208.15   15.32   0
  18  10  -5   -8.37   13.75   0
   5  13 -15    4.26   13.96   0
   6  12 -16  119.85   19.52   0
   6  16 -11   10.94    7.54   0
   7   9 -17  171.91   20.98   0
   8  10 -17   40.79   17.17   0
   9   9 -17   93.11   16.72   0
  12   8 -16   -3.51   17.70   0
  12  10 -16   17.44   13.18   0
  12  12 -15   42.51   14.36   0
  12  16  -7    3.99    7.24   0
  13  11 -15   12.48   13.90   0
  13  13 -13   41.99   12.77   0
  13  15  -9   -2.02    8.34   0
  14  14 -10   -0.29    8.92   0
  15   7 -13  301.81   26.02   0
  15  11 -13   -6.18   14.06   0
  16  10 -12   20.59   14.16   0
  16  12 -10  206.80   15.81   0
  17   7  -9   26.66   11.96   0
  17   9 -10   12.51   17.13   0
  17  11  -9   46.91   13.07   0
   6  14 -14   11.34   12.09   0
   7  13 -15   99.59   16.16   0
   7  17  -8   -0.62    4.84   0
   7  17  -8    1.77    3.20   0
   8  14 -14   11.45   13.29   0
   9  13 -15  219.65   18.50   0
  11   9 -16   17.75   16.39   0
  11  13 -14   85.82   15.04   0
  11  15 -11    8.50    9.14   0
  12  14 -12   17.65   10.38   0
  13   9 -15    5.77   14.86   0
  14   8 -14   23.53   16.27   0
  14  10 -14   -3.77   15.73   0
  14  12 -13   94.79   14.85   0
  15   9 -13   25.11   16.37   0
  15  13 -10   -0.48    8.69   0
  17   7  -8   16.97   12.78   0
  17   7  -7   46.45   19.85   0
  17   9  -9   80.21   19.57   0
  17  11  -8   12.90   11.70   0
  17  11  -7   29.82   13.03   0
   7  11 -16  422.77   25.77   0
   8  16 -10    3.28    9.74   0
   9  11 -16   67.42   18.19   0
   9  15 -12    7.15   11.03   0
   9  17  -6    7.98    6.27   0
  10  10 -16   61.46   16.73   0
  10  12 -15  224.00   20.59   0
  10  16  -9   36.18    9.00   0
  12   8 -15    1.25   17.97   0
  12  12 -14   16.55   14.05   0
  12  16  -6   20.40    7.28   0
  13  11 -14   -6.16   14.42   0
  13  15  -8   42.73   10.78   0
  14  14  -9    6.09    8.53   0
  15  11 -12   -1.83   14.11   0
  15  13  -9   22.15    9.83   0
  16   8 -11   42.27   13.30   0
  16  10 -11   51.95   14.36   0
  17   7  -6   17.44   20.43   0
  17   9  -8   37.58   17.43   0
  17  11  -6   26.87   12.32   0
  17  11  -2  311.35   21.48   0
   4  16 -10   -0.84    9.46   0
   5  15 -12    5.09   11.00   0
   6  10 -16   75.66   18.08   0
   7  15 -12   52.60   11.87   0
   8  10 -16   40.50   14.71   0
   9   9 -16   22.21   17.77   0
  11  11 -15    2.02   12.84   0
  12  10 -15   30.11   13.38   0
  12  16  -5    3.45    6.19   0
  13  13 -12   51.09   13.12   0
  14   8 -13   74.26   18.29   0
  14  10 -13   38.64   17.55   0
  14  12 -12   19.66   12.95   0
  15   9 -12  113.59   17.51   0
  16   8 -10  127.05   20.07   0
  16  12  -8    2.19    9.50   0
  17   9  -7  105.13   21.53   0
  17  11  -5   -5.80   12.03   0
  17  11  -4   59.10   14.46   0
  17  11  -3  -14.23   11.87   0
   4  14 -13   -0.19   11.81   0
   6  12 -15   17.10   16.69   0
   6  16 -10    8.12    9.43   0
   7  17  -7   -1.32    6.42   0
   8  14 -13   -8.02   12.42   0
   9  13 -14   -6.30   12.92   0
   9  17  -5   -1.50    5.47   0
  10  16  -8   18.62    9.09   0
  11   9 -15   40.38   17.14   0
  11  13 -13    2.64   12.50   0
  11  15 -10    4.48    9.18   0
  12  14 -11   28.07   12.17   0
  13   9 -14   49.67   13.29   0
  13  15  -7   46.77    9.33   0
  14  14  -8   13.73    8.96   0
  15  11 -11   19.99   14.29   0
  15  13  -8   79.97   10.88   0
  16   8  -9   16.69   17.51   0
  16  10  -9   17.17   16.75   0
  16  12  -7    3.95   11.10   0
  17   9  -6   26.96   16.99   0
  17   9  -5   25.34   15.69   0
  17   9  -4   54.82   16.35   0
   5  13 -14   15.07   13.84   0
   5  17  -7   15.20    8.20   0
   6  14 -13    1.20   12.56   0
   7  13 -14   10.34   13.65   0
   9  11 -15    3.20   17.91   0
  10  14 -12  180.95   16.52   0
  12  10 -14   81.01   18.80   0
  12  16  -3    7.04    5.67   0
  12  16  -2    6.83    6.03   0
  13  11 -13   18.15   12.31   0
  13  15  -6   17.96    9.05   0
  14   8 -12  533.57   30.78   0
  14  10 -12   42.36   17.13   0
  14  12 -11   50.80   15.28   0
  14  14  -7    1.25    8.80   0
  15   9 -11   58.66   18.42   0
  15  11 -10   28.19   14.63   0
  16  12  -6    7.88   10.66   0
  16  12  -5  165.05   15.36   0
  16  12  -1   19.99   12.11   0
   5  11 -15   33.49   20.33   0
   7  11 -15  -12.31   19.12   0
   7  15 -11    7.67   11.04   0
   9   9 -15    3.49   17.37   0
   9  17  -4   68.42    8.24   0
  10  16  -7   36.57    9.56   0
  11  11 -14  -10.50   14.01   0
  11  15  -9   11.68    9.80   0
  12  14 -10   -3.05   11.59   0
  13   9 -13  308.41   24.76   0
  13  15  -5   12.21    8.46   0
  13  15   2   23.26    7.07   0
  13  15   2    9.06    3.83   0
  14  12 -10   59.53   14.93   0
  14  14  -6  124.34   12.43   0
  14  14   2    4.91    8.75   0
  15  13   1    1.18    8.84   0
  16   8  -8   -2.80   12.37   0
  16  10  -8    9.73   16.25   0
  16  12  -4  -10.76   10.15   0
  16  12  -3  158.75   14.90   0
  16  12  -2  101.38   14.04   0
   4  16  -9   -3.57    9.66   0
   5  15 -11   -2.25   12.16   0
   6  10 -15   43.97   19.54   0
   6  16  -9    2.60    8.55   0
   8  12 -14   29.20   17.84   0
   8  14 -12   38.25   14.04   0
   9  13 -13  -13.94   14.97   0
   9  15 -10   30.47   11.44   0
   9  17  -3   16.73    7.18   0
  10  14 -11   29.79   13.36   0
  11   9 -14   24.77   19.50   0
  11  13 -12  111.59   16.72   0
  13  11 -12    4.82   16.95   0
  13  13 -10    2.44   12.33   0
  13  15  -4    8.75    7.59   0
  13  15   1   13.87    8.00   0
  14   8 -11   -9.38   18.46   0
  14  10 -11    4.55   15.86   0
  14  14   1    5.71    8.66   0
  15  13  -5    8.93    9.80   0
  15  13  -4   55.81   11.35   0
  15  13   0   15.85    8.58   0
  16   8  -7   71.24   18.64   0
  16   8  -6   12.55   17.31   0
  16  10  -7  -22.43   17.94   0
   3  17  -6    3.30    8.16   0
   4  14 -12   16.44   14.44   0
   5  13 -13   10.44   19.00   0
   5  17  -6    1.29    9.46   0
   6  12 -14  255.51   22.83   0
   6  14 -12   32.07   15.58   0
   7  13 -13  151.74   18.53   0
   9  11 -14   -3.71   18.56   0
   9  17  -2   56.65    8.17   0
  10  12 -13  -15.10   14.06   0
  10  16  -6  141.31   12.79   0
  11  11 -13   -8.99   15.91   0
  11  15  -8  105.16   13.15   0
  12  10 -13   -5.76   12.83   0
  12  14  -9   25.55   11.48   0
  13   9 -12  157.23   21.79   0
  13  13  -9   -1.25   11.44   0
  13  15  -2    6.57    8.77   0
  13  15  -1   -1.93    8.33   0
  13  15   0    4.00    7.52   0
  14  12  -9   22.60   14.22   0
  14  14  -3    0.86    9.18   0
  14  14  -2  132.45   13.22   0
  14  14  -1   -0.22   10.08   0
  14  14   0   -0.59    8.12   0
  15  13  -3  178.56   14.91   0
  15  13  -2   23.71   10.84   0
  15  13  -1  115.81   12.11   0
  16   8  -5  108.17   21.94   0
  16  10  -6   -9.88   16.53   0
  16  10  -5   19.08   15.37   0
   2  16  -8   19.19   11.85   0
   7  11 -14  381.69   25.66   0
   7  15 -10    4.55   11.79   0
   7  17  -5   23.18    8.23   0
   9  17  -1   23.14    6.73   0
   9  17   0   17.38    6.84   0
  11  13 -11   13.63   15.25   0
  11  15  -7   -1.25   10.01   0
  12  12 -11   39.94   15.91   0
  12  14  -8   31.67   12.65   0
  13  11 -11   28.44   16.65   0
  14  10 -10   10.47   16.36   0
  15   9  -8   11.25   18.39   0
  15  11  -7   62.56   17.08   0
  16   8  -4    0.00   19.35   0
  16  10  -4  148.27   19.20   0
  16  10  -3   25.33   14.72   0
  16  10  -2   62.32   16.07   0
   1  17  -5    0.00    8.45   0
   3  15 -10   42.46   12.99   0
   5  11 -14   67.05   18.78   0
   5  15 -10  -15.18   13.45   0
   6  16  -8    9.49   10.67   0
   8  10 -14  136.69   20.91   0
   8  12 -13   23.99   16.23   0
   8  14 -11   10.15   14.34   0
   8  16  -7    3.47   10.10   0
   9  15  -9    2.69   11.01   0
   9  17   1    9.85    5.76   0
  10  14 -10    4.13   12.78   0
  10  16  -5    6.81    9.41   0
  11   9 -13   70.94   16.06   0
  12  10 -12   87.38   19.95   0
  13   9 -11  164.85   20.56   0
  13  13  -8   34.86   14.05   0
  14  12  -8  152.51   14.97   0
  15  11  -6    1.93   14.44   0
   4  12 -13    7.88   18.03   0
   4  16  -8    9.69   10.37   0
   5  17  -5   13.52    8.64   0
   6  10 -14   -3.99   20.68   0
   6  12 -13    6.83   16.90   0
   7  13 -12   21.51   17.07   0
   7  17  -4   64.68    8.85   0
  10  10 -13    1.90   18.09   0
  10  12 -12    9.70   14.85   0
  10  16  -4  116.46   11.79   0
  11  11 -12   13.21   17.24   0
  11  13 -10   21.46   14.07   0
  11  15  -6  111.58   14.43   0
  12  12 -10   43.11   15.93   0
  12  14  -7    5.02   12.87   0
  13  11 -10   27.88   18.21   0
  14  10  -9   89.35   20.68   0
  14  12  -7   40.04   13.67   0
  15   9  -7  140.98   21.65   0
  15  11  -5   68.52   17.92   0
   3  17  -5   30.80   10.12   0
   4  14 -11   26.49   17.02   0
   5  13 -12   78.94   19.27   0
   6  14 -11    5.44   13.73   0
   7  15  -9   21.59   13.69   0
   7  17  -3   13.51    8.14   0
   8  16  -6   37.26   10.14   0
   9  13 -11  146.25   17.76   0
   9  15  -8   15.65   10.77   0
  10  14  -9   66.14   14.36   0
  10  16  -3   -2.91    9.03   0
  11  15  -5  109.40   13.21   0
  12  10 -11  163.64   23.77   0
  13   9 -10  232.64   25.22   0
  13  13  -7   71.38   11.48   0
  15   9  -6    9.84   17.68   0
  15  11  -4   35.70   16.47   0
   2  16  -7    2.93   10.99   0
   3  15  -9   -3.68   16.86   0
   5  11 -13   12.27   19.35   0
   6  16  -7   11.94   10.57   0
   7  11 -13   95.20   19.66   0
   8  10 -13   33.68   19.73   0
   8  12 -12   56.04   17.85   0
  10  10 -12  120.60   21.85   0
  10  12 -11   12.39   15.85   0
  10  16  -2    9.76    9.61   0
  10  16   4   94.63    9.48   0
  11  11 -11   26.59   17.01   0
  11  13  -9   19.27   15.45   0
  12  12  -9   17.28   16.70   0
  12  14  -6  122.63   12.41   0
  12  14   6   71.79   10.79   0
  13  11  -9   69.71   16.74   0
  13  13  -6   93.82   14.21   0
  14  12  -5   -3.23   12.81   0
  15   9  -5   -8.97   16.97   0
  15  11  -3    4.70   13.02   0
  15  11  -2   24.74   15.11   0
  15  11  -1    5.89   14.04   0
  15  11   0   91.76   15.74   0
  15  11   1    1.51   14.01   0
   1  17  -4    1.71   10.01   0
   4  16  -7    1.02   10.65   0
   5  15  -9   -1.57   12.61   0
   7  13 -11    4.53   15.83   0
   7  17  -2  110.70   10.50   0
   8  16  -5   -1.12    9.39   0
   9  15  -7   21.44   11.93   0
  10  14  -8   37.16   14.68   0
  10  16  -1    3.39    8.92   0
  10  16   0   28.97    8.92   0
  10  16   1   33.67    9.93   0
  10  16   3   46.19    9.27   0
  11  15  -4   45.70   11.03   0
  11  15   5   14.28   11.33   0
  12  10 -10  -14.15   16.11   0
  12  14  -5   59.91   12.61   0
  13   9  -9    7.40   18.94   0
  13  11  -8    3.06   16.31   0
  13  13  -5   29.79   12.68   0
  14  10  -7   -8.09   18.67   0
  14  12  -4    0.19   12.08   0
  14  12   3    8.29   14.27   0
  15   9  -4   30.05   18.47   0
  15   9  -3  -14.40   19.54   0
   3  13 -11    6.17   17.73   0
   3  17  -4   -1.85    9.17   0
   4  14 -10  114.37   19.39   0
   5  13 -11    9.05   15.60   0
   6  12 -12   39.63   18.26   0
   6  14 -10   48.64   17.26   0
   7  17  -1   57.39    9.95   0
   8  14  -9    8.66   14.19   0
   9  13 -10   -3.53   14.39   0
  11  11 -10   89.64   18.85   0
  11  13  -8    2.02   13.95   0
  11  15  -3   72.19   11.69   0
  12  12  -8   25.64   15.91   0
  12  14  -4  143.84   15.62   0
  12  14   5   -9.10   11.31   0
  14  10  -6    3.82   18.81   0
  14  12  -3   55.39   16.23   0
  14  12  -2   14.66   12.54   0
  14  12   2  245.21   19.50   0
  15   9  -2  101.79   22.47   0
   1  15  -8   26.78   14.12   0
   5  15  -8   15.82   15.03   0
   7  11 -12   55.81   17.54   0
   7  17   0   82.54   11.55   0
   8  16  -4  211.21   16.15   0
   9  11 -11   -5.33   19.49   0
   9  15  -6   56.80   13.40   0
  10  10 -11   -1.16   18.78   0
  10  12 -10  104.25   16.36   0
  11  15  -2    2.63    9.19   0
  11  15  -1   -3.98    9.22   0
  11  15   3    2.38    8.81   0
  11  15   4   75.25   11.61   0
  12  10  -9   18.06   15.77   0
  12  14  -3    9.33   10.28   0
  12  14   4   13.90   10.92   0
  13  11  -7   10.65   14.12   0
  13  13  -3    5.11   11.10   0
  13  13   4  132.33   14.00   0
  14  10  -5   41.75   19.25   0
  14  12   1   -1.83   14.12   0
   1  17  -3   62.10   11.73   0
   3  15  -8   44.24   15.04   0
   3  17  -3    4.15    9.56   0
   4  16  -6    3.18   10.49   0
   5  11 -12  172.38   25.21   0
   5  17  -2   91.44   12.25   0
   6  14  -9   15.13   14.17   0
   6  16  -5    5.90   10.20   0
   7  13 -10   20.53   15.84   0
   7  15  -7   20.03   14.21   0
   7  17   1   26.74    9.36   0
   7  17   2   51.09    9.07   0
   7  17   3   -4.77    7.43   0
   7  17   4   -1.36    6.65   0
   8  16  -3    5.06    9.47   0
   9  13  -9    3.40   16.05   0
   9  15  -5   34.19   12.37   0
  11  11  -9   82.87   20.19   0
  11  13  -7   69.07   15.78   0
  11  15   1   41.68   10.44   0
  11  15   2   54.69   10.43   0
  12  12  -7  153.55   20.33   0
  12  14  -1   15.52   11.51   0
  12  14   3    3.30    9.29   0
  13  13  -2   61.92   13.17   0
  13  13   0    5.31   11.51   0
  13  13   1    8.22   11.91   0
  13  13   2   15.77   11.14   0
  13  13   3   11.27   10.61   0
  14  10  -4   22.01   18.07   0
  -1  17  -2   -4.19    9.55   0
   2  14  -9   96.40   19.52   0
   4  12 -11   55.27   16.15   0
   4  14  -9    2.20   14.23   0
   6  12 -11   46.06   18.26   0
   8  14  -8   63.39   16.19   0
  10  12  -9   13.20   15.99   0
  10  14  -6    2.87   12.95   0
  12  10  -8   88.67   21.94   0
  12  12  -6   11.07   15.31   0
  12  14   0   93.12   13.84   0
  12  14   1    8.03    9.98   0
  14  10  -3   14.30   18.95   0
   0  16  -5   -7.17   10.37   0
   1  15  -7   27.36   18.35   0
   3  17  -2    5.46   11.70   0
   4  16  -5   13.62   12.10   0
   5  13 -10   45.76   17.50   0
   5  15  -7  110.52   16.58   0
   5  17  -1    7.78    9.23   0
   6  16  -4  119.98   13.30   0
   7  11 -11   82.69   20.55   0
   7  15  -6    2.35   11.77   0
   8  12 -10    0.85   13.69   0
   8  16  -2   86.37   12.35   0
   9  11 -10  417.73   28.32   0
   9  13  -8   13.04   14.75   0
   9  15  -4  262.29   19.11   0
   9  15   9   56.53    9.74   0
  10  14  -5   20.74   12.78   0
  11  13  -6   10.20   11.41   0
  14  10  -2   42.04   17.09   0
  14  10  -1   55.76   16.82   0
  14  10   0    9.83   14.57   0
  14  10   1  106.26   20.22   0
   1  17  -2    8.97   11.26   0
   2  16  -5   37.43   14.32   0
   3  15  -7  122.44   18.04   0
   5  11 -11  363.35   28.94   0
   5  17   0   75.04   12.27   0
   6  14  -8    7.69   15.54   0
   8  14  -7   23.60   15.56   0
   8  16  -1    0.03    9.70   0
   8  16   7    3.49    7.66   0
   9  15  -3  102.87   13.32   0
  10  14   9   19.58   10.58   0
  11  13  -5   24.63   15.20   0
  12  10  -7  117.57   25.16   0
  12  12  -5   15.66   13.04   0
  13  11  -4    3.73   15.06   0
  -1  17  -1   57.08   13.47   0
   5  17   1   11.04   11.82   0
   6  12 -10    9.62   17.89   0
   6  16  -3   21.11   10.38   0
   7  15  -5   17.79   11.53   0
   8  12  -9   40.16   17.98   0
   8  16   0    1.42    9.04   0
   8  16   1   11.63    9.21   0
   8  16   6  231.59   15.13   0
   9  11  -9  152.55   19.28   0
   9  13  -7  123.60   19.91   0
   9  15   8   27.30   11.45   0
  11  11  -7   85.64   19.39   0
  11  13  -4  162.36   17.95   0
  12  10  -6   66.85   22.96   0
  12  12  -4   59.17   12.84   0
  13  11  -3   72.06   17.85   0
  13  11  -2   27.38   15.65   0
   1  17  -1   -6.12   11.21   0
   2  12 -10   58.26   21.36   0
   2  14  -8   72.65   17.38   0
   3  13  -9   49.02   17.32   0
   4  12 -10   74.85   18.49   0
   4  14  -8  132.97   16.38   0
   4  16  -4  135.02   16.41   0
   5  13  -9   29.76   16.69   0
   5  15  -6   12.43   14.03   0
   5  17   2   37.58   10.84   0
   5  17   7    7.19    8.36   0
   7  11 -10    1.17   16.77   0
   7  13  -8    3.98   14.57   0
   8  14  -6   92.13   17.86   0
   8  16   2   39.47   10.31   0
   8  16   3   16.26   10.09   0
   8  16   4   40.57    9.34   0
   9  15  -2   12.33    9.12   0
  10  12  -7  418.84   30.07   0
  10  14  -3  148.83   17.09   0
  13  11  -1   -1.03   15.41   0
   1  15  -6   58.95   16.55   0
   2  16  -4   33.77   14.13   0
   3  15  -6    2.81   15.76   0
   5  17   3   23.56   11.86   0
   5  17   4   21.33   10.19   0
   5  17   5   12.59    9.81   0
   5  17   6   37.97    9.35   0
   6  16  -2  137.98   15.89   0
   7  15  -4  101.47   15.59   0
   9  13  -6   17.69   16.39   0
   9  15  -1   88.91   11.66   0
   9  15   0   77.62   12.61   0
   9  15   7  112.34   13.13   0
  10  14  -2  135.77   15.28   0
  11  11  -6   19.07   15.41   0
  11  13  -3    5.71    9.13   0
  12  12  -2   11.66   14.67   0
  13  11   0   12.60   13.51   0
  13  11   1   69.22   15.91   0
  13  11   3   13.51   14.36   0
  -3  17   1   45.65   12.19   0
  -1  17   0    7.06   11.62   0
   0  14  -7  145.90   20.14   0
   1  17   0   -1.40   11.66   0
   4  14  -7   22.07   17.69   0
   6  12  -9  315.18   24.17   0
   6  16  -1   12.65   10.63   0
   8  12  -8  189.53   18.04   0
   8  14  -5   73.81   15.90   0
   9  11  -8  252.93   26.08   0
   9  15   1    4.36    9.73   0
   9  15   2   12.32   10.14   0
   9  15   5   10.02   11.29   0
   9  15   6  188.43   14.93   0
  10  12  -6   25.64   12.72   0
  10  14  -1   26.92   12.94   0
  10  14   7   79.51   13.20   0
  11  13   7   17.42   11.04   0
  12  10  -4   39.21   21.08   0
  12  12  -1    4.74   12.84   0
  12  12   0    3.41   13.77   0
  12  12   5   14.66   13.29   0
  -1  15  -5   57.19   17.44   0
   0  16  -3   69.48   15.31   0
   2  12  -9  158.58   23.54   0
   2  14  -7   20.03   16.14   0
   2  16  -3    4.46   12.73   0
   3  17   1   21.67   11.09   0
   4  12  -9  102.17   19.85   0
   5  13  -8   -5.45   14.31   0
   6  14  -6   16.13   14.57   0
   6  16   0   72.75   12.81   0
   7  13  -7    9.60   14.44   0
   8  14  -4   11.12   13.81   0
   9  13  -5  221.32   22.80   0
   9  15   4  132.93   13.79   0
  10  12  -5  216.83   21.36   0
  10  14   0   17.78   10.58   0
  10  14   6   86.77   13.52   0
  11  11  -5    8.27   14.42   0
  11  13   0   94.16   14.89   0
  12  12   1   -5.92   12.57   0
  12  12   2   12.52   14.00   0
  12  12   3    7.53   13.87   0
  12  12   4  171.18   18.26   0
  -2  16  -2   26.20   14.53   0
  -1  17   1    3.12   13.18   0
   1  15  -5   91.29   18.19   0
   1  17   1   54.79   12.97   0
   3  13  -8  241.13   22.86   0
   3  17   2   34.53   11.08   0
   4  16  -2  108.51   14.37   0
   5  15  -4   28.32   14.14   0
   6  16   1    1.54    9.69   0
   6  16   9    1.07    9.06   0
   7  15  -2  198.38   18.09   0
   7  15  11   39.87   13.63   0
   8  12  -7   87.38   17.98   0
   9  11  -7  120.25   21.91   0
  10  14   2   33.44   10.09   0
  10  14   3   46.87   12.60   0
  10  14   4   30.28   12.14   0
  10  14   5   42.49   13.02   0
  11  11  -4    9.56   18.48   0
  11  13   1    2.88   11.48   0
  11  13   2   14.34   13.66   0
  11  13   3   -4.08   13.51   0
  11  13   4   16.11   12.81   0
  11  13   5   33.68   12.45   0
  12  10  -3  170.94   19.54   0
  -3  17   2    2.38    9.31   0
  -3  17   2   -0.45    5.62   0
   2  16  -2  221.31   17.71   0
   3  17   3   10.77   10.64   0
   3  17   9    3.13    7.33   0
   4  14  -6   19.35   18.22   0
   4  16  -1   29.00   11.51   0
   6  14  -5   23.30   15.20   0
   6  16   2   12.91   10.58   0
   7  13  -6   32.94   16.63   0
   7  15  -1   71.66   14.05   0
   8  14  -3   20.68   13.60   0
   9  13  -4   30.10   12.14   0
  10  12  -4   -4.71   14.21   0
  12  10  -2   14.38   14.68   0
  -1  15  -4   47.71   16.20   0
  -1  17   2    7.32   12.71   0
   0  14  -6  146.69   19.66   0
   0  16  -2   41.30   15.25   0
   2  14  -6  106.09   20.04   0
   3  15  -4  123.98   19.06   0
   3  17   4   -7.83   11.29   0
   3  17   5   25.00   11.11   0
   3  17   6   17.35   11.49   0
   3  17   7    0.63    9.34   0
   4  12  -8   11.36   19.07   0
   5  15  -3    2.54   12.98   0
   6  16   3   26.65   10.88   0
   6  16   4    0.23   10.07   0
   6  16   5   28.42   10.56   0
   6  16   6   48.09   11.47   0
   6  16   7   -0.58   10.12   0
   7  15  10    1.20   10.25   0
   8  12  -6  412.42   25.99   0
   8  14  -2  124.64   16.36   0
   8  14  11   17.70   10.58   0
   9  11  -6   88.71   19.69   0
   9  13  -3   -8.48   16.17   0
  10  12  -3   -0.23   13.12   0
  12  10  -1   75.17   15.12   0
  12  10   0   -9.78   16.21   0
  -3  17   3    6.62   10.69   0
  -2  16  -1   38.77   13.53   0
   1  13  -7   82.24   16.49   0
   1  15  -4    9.64   13.32   0
   1  17   3   46.39   13.08   0
   2  12  -8   95.24   20.69   0
   2  16  -1  108.41   15.96   0
   3  13  -7   18.81   16.37   0
   4  14  -5  100.75   19.62   0
   4  16   0   75.16   12.85   0
   4  16  12   10.53   10.37   0
   6  14  -4   61.95   15.82   0
   7  13  -5  181.07   21.18   0
   7  15   0   15.07   11.41   0
   9  13  -2   33.17   14.76   0
  10  12  -2   46.28   14.26   0
  11  11  -2   18.12   11.79   0
  12  10   1  106.94   20.15   0
  12  10   2   11.15   16.40   0
  12  10   3  178.13   22.82   0
  -5  17   5    2.13    9.88   0
  -1  17   3  110.68   15.36   0
   0  16  -1   15.07   14.76   0
   1  17   4    1.92   11.01   0
   1  17  11    4.21    8.09   0
   3  15  -3   67.76   15.15   0
   4  16   1   49.26   12.58   0
   5  15  -2   41.41   14.51   0
   7  15   1   13.72   11.62   0
   7  15   2   98.80   14.09   0
   7  15   9   64.72   12.33   0
   8  14  -1  135.68   13.97   0
   8  14  10   62.74   12.34   0
   9  11  -5   25.08   17.04   0
   9  13  10  106.02   15.23   0
  11  11  -1   17.92   11.40   0
  11  11   0    0.65   13.75   0
  -3  17   4   -2.21   12.46   0
  -1  15  -3   20.43   16.47   0
   0  14  -5   -0.34   14.55   0
   1  15  -3  225.38   20.03   0
   1  17   5   17.94   11.42   0
   1  17  10    4.65   10.20   0
   2  14  -5  202.54   22.28   0
   4  12  -7  261.45   24.11   0
   4  16   2   12.36   10.98   0
   5  15  -1    9.66   11.73   0
   6  12  -6  291.22   24.84   0
   6  14  -3   13.16   13.98   0
   7  15   3    8.10   11.73   0
   7  15   4   42.83   12.23   0
   7  15   7   14.08   11.24   0
   7  15   8  301.77   17.56   0
   8  14   0   36.22   12.90   0
   8  14   9  167.71   17.77   0
   9  13  -1   26.54   10.58   0
  11  11   1   70.57   16.00   0
  11  11   6   36.59   16.90   0
  -5  17   6    1.76   10.99   0
  -4  16   1   13.12   13.69   0
  -3  15  -2    5.47   17.95   0
  -2  16   0  138.14   17.31   0
  -1  17   4   -3.46   11.93   0
   0  16   0  368.14   21.24   0
   1  13  -6  337.61   22.77   0
   1  17   6    4.00   10.98   0
   1  17   7   44.01   12.12   0
   1  17   8   10.46   10.46   0
   1  17   9   -1.34   11.07   0
   2  12  -7   53.01   21.90   0
   3  13  -6   19.50   13.61   0
   4  16   3   44.88   12.30   0
   4  16  10  128.19   14.26   0
   5  15  13    5.15    9.84   0
   6  14  -2   10.89   13.54   0
   6  14  14   -5.48   11.72   0
   7  15   5   -1.62   11.01   0
   8  12  -4  120.62   19.76   0
   8  14   1    2.24    9.37   0
   8  14   2    3.34   11.48   0
   8  14   8   71.58   14.19   0
   9  11  -4    1.34   11.29   0
   9  13   0  123.20   13.62   0
   9  13   1    6.42   10.32   0
   9  13   9   -6.29   13.56   0
  10  12   1   33.06   13.19   0
  10  12   8  103.03   17.83   0
  11  11   2   11.72   13.00   0
  11  11   3  221.33   20.05   0
  11  11   4   18.77   14.22   0
  11  11   5    4.37   12.39   0
  -5  17   7    9.30   11.13   0
  -3  17   5    3.59   12.27   0
  -2  14  -4  101.58   19.15   0
   2  14  -4  145.53   20.10   0
   2  16   1   38.76   12.55   0
   4  16   4    3.27   10.98   0
   4  16   9   -3.70   10.23   0
   5  15   0   27.58   13.03   0
   8  12  -3  138.82   18.46   0
   8  14   3   52.19   12.79   0
   8  14   5  110.56   14.67   0
   8  14   6   16.62   11.18   0
   8  14   7   32.97   12.02   0
   9  11  -3   42.19   16.87   0
   9  13   7   -0.35   14.43   0
   9  13   8   58.76   14.44   0
  10  12   2   13.94   12.93   0
  10  12   3  121.38   16.89   0
  10  12   6  153.39   16.93   0
  10  12   7   -5.76   13.78   0
  -3  17   6   12.14   12.05   0
  -2  16   1   92.30   17.32   0
  -1  15  -2   25.73   16.15   0
  -1  17   7   40.56   13.47   0
  -1  17  11  -17.04    8.46   0
   0  14  -4   36.49   15.99   0
   0  16   1   25.68   13.16   0
   1  15  -2  400.72   23.97   0
   2  16   2   15.14   10.71   0
   3  13  -5  -29.26   16.51   0
   3  15  -1   10.22   12.10   0
   4  12  -6   36.99   18.69   0
   4  14  -3   18.48   12.60   0
   4  16   5   17.75   11.02   0
   4  16   6   14.82   11.30   0
   4  16   7   -9.21   10.14   0
   5  13  -4   25.57   16.46   0
   5  15   1   12.93   11.83   0
   5  15  12    6.64    9.93   0
   6  12  -5   -9.07   13.62   0
   6  14  -1   -6.16   13.96   0
   6  14  13    8.49   12.77   0
   7  13  -2   18.50   15.46   0
   9  13   3  109.91   15.72   0
   9  13   4   11.31   11.56   0
   9  13   5   31.97   14.98   0
   9  13   6   -5.73   12.70   0
  10  12   4   13.20   13.75   0
  -5  17   8    1.78    7.63   0
  -5  17   8    2.13    5.46   0
  -5  17   9   -0.83    9.93   0
  -4  16   2   86.93   15.76   0
  -3  17   7   37.33   13.20   0
  -1  13  -5   -7.68   17.02   0
  -1  17   8   -3.80   10.73   0
  -1  17   9   83.11   14.18   0
  -1  17  10    9.64    9.77   0
   1  13  -5   -3.97   15.42   0
   2  16   3   12.51   11.86   0
   5  15   2   15.01   12.46   0
   5  15  11   28.73   12.87   0
   6  14   0   47.84   13.28   0
   7  13  13   18.63   11.52   0
   8  12  -2   34.78   14.23   0
   9  11  -2  124.29   19.45   0
  -5  17  10   72.97   13.26   0
  -3  15  -1    2.66   14.33   0
  -3  17  10    8.32   11.28   0
  -3  17  11   37.17   10.75   0
  -2  14  -3   -5.39   15.36   0
  -2  16   2  214.26   20.03   0
  -1  15  -1   61.39   17.80   0
   0  16   2   61.33   14.31   0
   1  15  -1   -3.80   13.37   0
   2  14  -3   79.62   17.51   0
   2  16   4   25.36   12.56   0
   2  16  12   19.97   10.99   0
   3  15   0   37.08   13.43   0
   3  15  15   -2.79   10.48   0
   4  12  -5  144.65   18.44   0
   4  14  -2    7.15   12.87   0
   5  13  -3  -13.11   13.34   0
   5  15   3   -4.10   10.91   0
   5  15  10  150.72   15.64   0
   6  12  -4  395.54   28.45   0
   6  14  12  -10.36   12.50   0
   7  13  -1    1.36   10.26   0
   8  12  -1   11.83   12.66   0
   9  11  -1    6.84   15.14   0
  -4  16   3    5.79   15.63   0
   0  16  15    7.20    8.63   0
   2  16   5   -1.42   10.80   0
   2  16  11   -1.39   12.99   0
   3  13  -4   88.20   18.02   0
   3  15   1    1.83   11.94   0
   4  14  16   -2.15    9.59   0
   4  14  16    1.57    5.78   0
   5  15   4    4.94   10.90   0
   5  15   5  143.47   14.92   0
   5  15   8   36.64   11.29   0
   6  14   1  104.55   13.29   0
   7  13   0   26.77   14.48   0
   7  13  12   28.86   14.03   0
  -3  15   0   47.08   17.28   0
  -2  16   3  -10.56   13.91   0
  -1  13  -4  213.40   19.79   0
   1  13  -4  121.10   18.55   0
   1  15   0  439.64   24.36   0
   2  14  -2  107.35   19.80   0
   2  16   6  -12.70   10.10   0
   2  16   7    5.19   11.59   0
   2  16   9   16.47   11.46   0
   2  16  10   85.22   13.11   0
   3  15  14   14.93    9.97   0
   4  14  -1   20.94   10.82   0
   5  13  -2   15.13   14.48   0
   5  15   6    7.48    8.00   0
   5  15   7   36.72   11.76   0
   6  14   2    4.93    9.47   0
   6  14   3    4.48   11.11   0
   6  14  11  135.15   16.85   0
   7  13   1  202.28   19.21   0
   8  12   0   11.06   10.39   0
   9  11   1  111.14   15.63   0
  -8  16   7    6.33   11.50   0
  -6  16   5   12.60   13.15   0
  -5  15   1   12.00   16.74   0
  -4  16   4  111.35   21.00   0
  -2  14  -2   36.68   14.35   0
  -1  15   0  433.83   25.50   0
   0  14  -2  180.14   20.24   0
   0  16   4   73.28   14.55   0
   0  16  14   11.58    8.54   0
   2  16   8  190.69   16.35   0
   3  15   2    5.52   12.29   0
   4  14   0   20.06   13.36   0
   5  13  16    7.84   10.47   0
   6  14   4   36.28   12.84   0
   6  14   9   45.29   12.07   0
   6  14  10    7.15   11.20   0
   7  13   2   14.68   13.02   0
   7  13  11   27.47   13.32   0
   8  12   1   -8.32   12.80   0
   8  12  11   15.87   13.65   0
   9  11   2  190.13   17.61   0
   9  11   9   47.63   15.00   0
  10  10   4   41.20   11.74   0
  10  10   5   55.32   16.77   0
  10  10   6   96.59   17.11   0
  -2  16   4   34.23   14.96   0
  -2  16  16   24.58    6.51   0
   0  16   5    4.86   12.18   0
   0  16  13   11.07   10.45   0
   2  14  18   14.57   10.75   0
   3  15   3    9.42   11.44   0
   3  15  13   -7.13   10.92   0
   4  14  15    2.49    9.73   0
   5  13  -1   71.01   15.25   0
   6  12  -2  116.39   16.41   0
   6  14   5   59.79   10.81   0
   6  14   6    5.42   10.64   0
   6  14   8   -3.02   11.37   0
   7  13   3    3.13   10.23   0
   7  13  10    5.32   12.81   0
   8  12   3   35.82   12.98   0
   8  12  10   53.98   14.12   0
   9  11   3  220.67   17.94   0
   9  11   4    4.61   11.60   0
   9  11   8   62.78   13.91   0
  -8  16   8   -0.68   11.24   0
  -6  16   6  -11.63   12.25   0
  -4  14  -1   -7.09   13.88   0
  -4  16   5   36.15   14.22   0
  -3  15   1   -1.67   13.76   0
  -2  16   5   25.91   14.75   0
  -1  13  -3    1.39   15.43   0
  -1  15   1   12.09   14.81   0
   0  16   6  106.08   15.80   0
   0  16   7   37.55   12.82   0
   0  16  12   97.05   14.19   0
   1  13  -3   15.40   14.76   0
   1  15   2   13.49   12.07   0
   1  15  16  -12.74    9.01   0
   3  15   4   -8.27   10.99   0
   4  14   1    6.29    9.41   0
   5  13   0   17.53   12.25   0
   5  13  15  -14.13   12.54   0
   6  12  -1   71.72   16.61   0
   7  13   6   -9.14   11.86   0
   7  13   7   52.35   13.17   0
   7  13   8    0.35   12.89   0
   7  13   9    6.68   11.67   0
   8  12   4  145.53   15.88   0
   8  12   5  259.36   18.71   0
   8  12   6    7.73   13.02   0
   8  12   7   92.29   13.67   0
   8  12   8   25.62   12.19   0
   8  12   9   11.84   13.32   0
   9  11   5   88.24   14.23   0
   9  11   6   12.34   12.41   0
   9  11   7   -1.95   11.62   0
  -8  16   9   12.78   10.81   0
  -5  15   2   54.81   16.83   0
  -2  14  -1  167.04   19.13   0
  -2  16  15    6.33    8.25   0
  -1  15  18    4.37    8.81   0
   0  16   8   20.89   12.19   0
   0  16   9    3.53   11.91   0
   0  16  10  198.74   16.83   0
   0  16  11   24.11   11.48   0
   2  14   0   78.60   14.77   0
   3  15   5   80.96   11.53   0
   3  15   6   64.92   12.82   0
   3  15  11    5.74   10.41   0
   4  14   2   86.79   15.20   0
   4  14  14   -9.47   11.00   0
  -6  16   7    1.73   12.50   0
  -4  16   6   10.73   13.13   0
  -4  16  16   10.03    7.92   0
  -3  15   2  187.84   18.49   0
  -2  16   7    8.14   11.41   0
  -2  16  14   13.05   10.50   0
  -1  15   2  373.88   20.99   0
   1  13  -2   60.31   14.76   0
   1  15   3    9.52   11.96   0
   2  14  17   -2.73   11.19   0
   3  13  -1   26.61   15.61   0
   3  13  18    5.22    9.81   0
   3  15   7   31.36   11.46   0
   3  15   8   74.15   13.71   0
   3  15   9   69.89   13.56   0
   3  15  10   47.22    9.73   0
   4  14   3   -0.79   12.66   0
   4  14  13   44.41   11.74   0
   5  13   1    7.09   13.30   0
   5  13  14  -11.48   13.62   0
   6  12   0   -2.31   13.51   0
  -8  16  10    4.59   10.85   0
  -7  15   4   83.04   15.04   0
  -6  16   8   12.60   13.51   0
  -6  16  16   36.07    8.61   0
  -5  15   3    8.07   16.29   0
  -4  14   0   24.16   14.80   0
  -4  16   7    3.98   13.80   0
  -3  13  -2   12.86   16.01   0
  -2  16   8   34.30   13.36   0
  -2  16  13    1.09   12.58   0
  -1  13  -2  153.59   17.26   0
  -1  15   3  224.27   18.05   0
   0  14   0  192.56   18.55   0
   1  15   4   38.82   12.79   0
   2  14   1  169.32   16.09   0
   4  14   4   15.36   11.55   0
   4  14  12    5.84   11.43   0
   5  13   2   -0.82   11.46   0
   6  12   1   67.35   14.01   0
   6  12  14   29.08   13.06   0
  -8  16  11    2.00    8.45   0
  -8  16  11   -0.66    6.28   0
  -8  16  12   29.84   12.18   0
  -8  16  14   42.69   10.66   0
  -6  16   9    2.90   11.56   0
  -4  16   8    9.39   13.23   0
  -4  16  15   19.20    9.80   0
  -3  15   3   57.51   15.80   0
  -2  14   0   60.10   15.32   0
  -2  16   9   44.10   12.91   0
  -2  16  11   41.32   12.45   0
  -2  16  12  200.87   17.09   0
   1  15   5   65.69   13.25   0
   1  15  14    4.50    9.79   0
   2  14   2   74.29   13.17   0
   3  13   0  210.17   18.07   0
   4  14   5   -8.44   10.66   0
   4  14   6    6.02   10.37   0
   4  14  11   11.30   12.52   0
   5  13   3  168.37   16.39   0
   5  13  13   55.80   13.63   0
   6  12   2   26.72   12.65   0
  -6  16  15   -0.59    4.38   0
   1  13  -1   -3.50   10.72   0
   4  14   7   58.74   10.54   0
  14   2 -23   16.69   14.89   0
  14   6 -27   15.84    8.27   0
  15   3 -24    4.73   12.60   0
  15   5 -26   -1.59   11.81   0
  16   2 -21   92.41   17.58   0
  16   8 -26    1.08    6.57   0
  17   5 -24    0.03   11.08   0
  17   7 -25   86.93   10.92   0
  17  11 -23    5.23    4.96   0
  17  13 -11    3.37    7.00   0
  18   6  -6   12.55   14.68   0
  18   8 -24   54.39    9.12   0
  18  12 -11    8.81    5.84   0
  19   5 -10    4.12   10.96   0
  19   7 -22    0.61    8.54   0
  19   7  -8   62.61   13.40   0
  19   9  -9   72.78   13.91   0
  19  11 -18   -4.09    5.21   0
  19  11 -13   12.01    6.70   0
  20   6 -18   12.96   10.73   0
  20   6 -17    3.23   11.23   0
  20   6 -16    6.57   11.04   0
  20   6 -15   42.30   14.14   0
  20   6 -14    3.09   11.95   0
  20   8 -19   16.26    8.67   0
  20   8 -13   -2.71   11.55   0
  20   8 -12  100.74   14.26   0
  14   8 -27    0.01    7.41   0
  16   2 -20    8.82   14.44   0
  16   4 -24  -10.69   12.00   0
  17   3 -21   38.69   15.03   0
  17  13 -17   -2.62    3.80   0
  17  13 -12    3.91    5.63   0
  18  10 -22   26.20    7.99   0
  19   5 -20   34.46    9.51   0
  19   5 -19   63.95   14.06   0
  19   5 -11   28.95   14.76   0
  19   7  -9   44.54   14.91   0
  19   9 -21   14.22    8.57   0
  19  11 -16   31.79    7.66   0
  19  11 -15   13.03    6.87   0
  20   8 -17    2.34   10.30   0
  20   8 -16    2.48   10.84   0
  20   8 -14  148.32   15.39   0
  13   9 -27    3.77    5.35   0
  15   3 -23  108.26   19.30   0
  15   9 -26   22.26    7.53   0
  16   2 -19   84.64   20.67   0
  16   6 -25   27.07   10.71   0
  16  12 -22   17.53    6.09   0
  17   9 -24   32.79    8.29   0
  17  13 -16   42.43    5.59   0
  17  13 -14    4.07    4.98   0
  18   4 -20   -8.14   11.56   0
  18   6  -7   11.77   13.66   0
  18   8 -23    8.61    8.99   0
  18  12 -16   -3.87    6.39   0
  18  12 -15   56.28    7.02   0
  18  12 -14   80.41    8.32   0
  18  12 -13   25.61    6.38   0
  19   5 -18   -1.12   13.95   0
  19   7 -21   16.65    8.16   0
  19   7 -10   50.97   13.59   0
  19   9 -20   52.47   10.68   0
  19   9 -10   79.89   14.89   0
  14   2 -22   59.95   17.66   0
  14   4 -25   53.36   13.87   0
  14  10 -26    1.76    4.09   0
  14  10 -26   -1.23    2.89   0
  15   5 -25   17.53   13.41   0
  15   7 -26   -6.02    9.75   0
  16   4 -23   10.05   14.83   0
  16   8 -25    3.75    8.02   0
  17   5 -23   13.29   10.71   0
  17   7 -24  244.68   15.30   0
  17  11 -22   38.01    6.75   0
  18   4 -19  107.40   17.74   0
  18   4 -18    0.69   15.41   0
  18   6 -22   -4.96   10.47   0
  18   8  -7   33.81   16.97   0
  18  10 -21   -0.42    7.49   0
  19   5 -17  268.19   20.81   0
  19   5 -16   71.97   17.10   0
  19   5 -15   48.05   15.51   0
  19   5 -14   78.10   16.63   0
  19   5 -13   54.68   14.35   0
  19   7 -20    8.62   11.01   0
  19   9 -19   41.26   10.77   0
  19   9 -11   51.65   13.30   0
  13   5 -26   24.36   13.76   0
  14   2 -21    6.31   19.44   0
  14   6 -26   28.54   12.10   0
  15   3 -22  148.47   20.24   0
  15  11 -24    5.69    6.32   0
  16  10 -24   19.13    7.59   0
  17   3 -18  109.42   21.61   0
  18   4 -17   15.87   14.64   0
  18   4 -16    3.16   17.74   0
  18   4 -13   23.42   21.61   0
  18   4 -12  681.66   35.00   0
  18   6 -21   64.04   12.88   0
  18   6  -8   21.64   13.44   0
  18   8 -22   57.89   11.31   0
  18  10  -9   28.53   12.32   0
  19   7 -19    4.31   11.70   0
  19   7 -18   66.94   15.09   0
  19   7 -12   39.26   16.67   0
  19   7 -11   18.70   10.52   0
  19   9 -18   -3.26   10.17   0
  19   9 -13   71.28   13.22   0
  19   9 -12   63.05   14.61   0
  12   8 -27    9.94    7.73   0
  14   4 -24   25.16   14.50   0
  14   8 -26   48.84   11.12   0
  16   4 -22   25.07   17.14   0
  16   6 -24   50.21   12.66   0
  16  12 -21   -3.81    5.97   0
  17   3 -17   -0.62   14.70   0
  17   3 -16    4.58   15.59   0
  17   9 -23   78.68   11.60   0
  17  11 -21   10.93    8.47   0
  18   4 -15   16.74   12.00   0
  18   4 -14  627.90   29.70   0
  18   6 -20   97.23   15.51   0
  18   6  -9  121.85   17.19   0
  18   8  -8   21.62   14.66   0
  18  10 -20    9.13    8.48   0
  19   7 -17    1.73   12.89   0
  19   7 -13    6.20   16.05   0
  19   9 -17    0.94    8.97   0
  19   9 -16   11.12   10.28   0
  19   9 -14   17.85   11.89   0
  11   9 -27    6.79    6.10   0
  15   3 -21   -9.49   16.59   0
  15   7 -25  144.60   16.71   0
  15   9 -25   91.74   10.83   0
  15  13 -20   22.94    5.94   0
  16   4 -21   36.57   17.57   0
  17   5 -21   62.11   14.68   0
  17   7  -6   20.61   17.48   0
  18   6 -19    1.99   12.82   0
  18   6 -10    4.82   15.03   0
  18   8  -9   47.95   15.86   0
  18  10 -19    4.06    8.94   0
  18  10 -10   43.20   14.15   0
  13   3 -23  238.75   22.79   0
  13   5 -25   38.40   14.06   0
  13   7 -26   -5.23   13.75   0
  13   9 -26    2.82    8.17   0
  13  11 -25   20.43    7.20   0
  14   6 -25   58.43   14.78   0
  14  10 -25   -2.69    7.75   0
  14  12 -23   -0.54    4.88   0
  15   3 -20   -2.04   18.74   0
  16   6 -23    2.98   15.14   0
  16  10 -23   -1.13    8.60   0
  16  12 -20   51.40    8.29   0
  17   5 -20   66.83   16.37   0
  17   7 -22  141.27   15.41   0
  17   9 -22   11.50    9.56   0
  17  11 -20   49.05    8.92   0
  17  11  -9   56.24   12.65   0
  18   6 -11   13.42   17.44   0
  18   8 -20   13.64    9.01   0
  18   8 -10  200.39   20.61   0
  18  10 -18   12.84   10.04   0
  18  10 -11   30.34   13.20   0
  12   6 -26   59.57   15.95   0
  12  10 -26   -3.48    6.27   0
  12  10 -26   -0.73    3.67   0
  14   4 -23   49.73   18.16   0
  14  14 -18   36.86    6.52   0
  15   5 -23   20.89   18.91   0
  15  11 -23   15.92    8.16   0
  16   8 -23   20.71   14.03   0
  17   5 -19    0.88   16.47   0
  17   7 -21   63.87   14.07   0
  17   7  -7   35.27   18.47   0
  17   9 -21  349.45   20.92   0
  17   9  -7   76.77   17.74   0
  17  11 -19    7.34    8.20   0
  18   6 -17   26.27   15.38   0
  18   6 -16   15.42   15.78   0
  18   6 -15    0.15   15.85   0
  18   6 -14  -10.15   14.42   0
  18   6 -13    5.93   18.43   0
  18   8 -19   11.30   13.62   0
  18   8 -18    9.70   13.45   0
  18   8 -11   26.45   15.39   0
  18  10 -17   42.26   11.20   0
  18  10 -16  109.03   14.19   0
  18  10 -14   36.74   12.83   0
  18  10 -13   26.45   12.30   0
  12   4 -24    0.84   16.26   0
  13   3 -22  -11.01   20.56   0
  13  13 -22   19.21    5.38   0
  14   8 -25   31.05   12.47   0
  15   7 -24  118.91   15.65   0
  15  13 -19   41.84    6.68   0
  16   4 -19   68.75   20.23   0
  16  10 -22  -11.53    9.64   0
  16  12 -19   22.94    7.86   0
  16  12  -9   27.60   12.52   0
  17   5 -18    5.34   17.19   0
  17   7  -8   -0.00   15.77   0
  17   9  -8   44.17   16.72   0
  17  11 -18   11.19    8.36   0
  17  11 -10  234.55   18.96   0
  18   8 -16    1.30   14.45   0
  18   8 -13   53.82   19.24   0
  18   8 -12  136.25   23.01   0
  12   8 -26   -1.45   10.76   0
  12  12 -24    1.32    4.96   0
  12  12 -24    1.07    3.50   0
  13   5 -24   24.83   16.43   0
  14   4 -22    5.09   18.27   0
  14   6 -24   44.67   17.01   0
  14  12 -22   28.42    9.17   0
  14  14 -17    4.84    5.09   0
  15   5 -22   21.43   16.72   0
  15  11 -22    3.11    8.96   0
  15  13 -18   74.93    9.65   0
  16   4 -18   37.48   20.19   0
  16   8 -22  443.98   23.56   0
  16  12 -18    1.19    7.54   0
  17   5 -17   25.57   12.86   0
  17   5 -16    7.73   18.92   0
  17   5 -15  120.99   22.07   0
  17   5 -14  118.66   21.41   0
  17   5 -13  567.06   34.89   0
  17   7 -20   24.93   14.62   0
  17   9 -20   27.69   13.46   0
  17  11 -17   -8.94    8.56   0
  17  11 -16   18.34    9.13   0
  17  11 -12  230.28   18.68   0
  17  11 -11   44.04   13.57   0
  18   8 -15   31.39   15.43   0
  11   7 -26   13.84   10.28   0
  13   7 -25    4.23   14.95   0
  13   9 -25   93.38   13.87   0
  14  14 -10   -1.46    7.39   0
  15   7 -23   34.02   15.70   0
  15   9 -23   33.09   12.22   0
  15  13  -9    9.31    7.89   0
  16   4 -17   32.52   15.63   0
  16   6 -21  250.58   18.77   0
  16   8  -6    1.25   16.85   0
  16  10 -21   30.20   11.45   0
  16  12 -17    3.92    7.66   0
  16  12 -10  199.26   17.68   0
  17   7 -19   13.96   14.92   0
  17   7  -9    4.10   15.65   0
  17   9 -19  157.38   19.04   0
  17   9  -9   87.59   17.61   0
  17  11 -14    4.77   11.89   0
  17  11 -13   10.49   11.51   0
  11  11 -25   21.88    9.07   0
  12   4 -23  137.83   23.24   0
  12   6 -25    4.65   13.20   0
  12  10 -25   45.78    9.44   0
  12  14 -20   24.75    6.30   0
  13  13 -21    8.66    6.38   0
  14   4 -21   30.83   19.06   0
  14   6 -23  321.22   25.43   0
  14   8 -24   17.98   11.92   0
  14  14 -15   -4.42    8.06   0
  14  14 -11    0.62    7.64   0
  15   5 -21   -2.27   17.05   0
  15  11 -21   -4.39    9.40   0
  15  13 -17   16.18    7.18   0
  15  13 -10    3.56    8.50   0
  16   6 -20  164.96   19.24   0
  16   8 -21   33.03   13.93   0
  16  10 -20   26.50   12.17   0
  16  10  -7   -1.47   14.52   0
  16  12 -12  116.77   15.96   0
  16  12 -11    8.85   11.32   0
  17   7 -18   12.74   16.22   0
  17   7 -17   87.02   18.95   0
  17   7 -11   44.33   18.71   0
  17   7 -10   11.35   17.42   0
  17   9 -18   24.59   13.54   0
  17   9 -10   20.05   15.65   0
  10   8 -26   10.11   11.41   0
  13   5 -23   23.21   19.35   0
  14   4 -20   28.25   18.73   0
  14  10 -23   80.99   12.68   0
  14  12 -21   -0.16    9.22   0
  14  14 -12   82.58    9.08   0
  15   9 -22   64.64   14.22   0
  15  13 -14   41.23   10.10   0
  15  13 -13  119.56   13.17   0
  15  13 -12   22.88    9.92   0
  15  13 -11   22.28   10.01   0
  16   6 -19   52.69   17.11   0
  16   8  -7   87.95   22.64   0
  16  10  -8   15.38   14.52   0
  16  12 -14    3.72    9.87   0
  16  12 -13  256.78   17.08   0
  17   7 -16   35.14   17.48   0
  17   7 -15   80.91   19.89   0
  17   7 -14  176.41   21.49   0
  17   9 -17    3.21   13.57   0
  17   9 -16   43.91   14.94   0
  17   9 -12   49.44   18.30   0
  17   9 -11   77.03   21.22   0
   9   9 -26    2.18    8.93   0
  11   5 -24   15.84   15.40   0
  12   8 -25    0.61   13.78   0
  12  12 -23   18.86    8.57   0
  13   7 -24   16.00   14.94   0
  13   9 -24   -8.26   12.11   0
  13  11 -23    4.58    8.53   0
  14   8 -23   27.44   14.42   0
  15   5 -19   35.62   18.82   0
  15  11 -20   -2.23   10.45   0
  16   6 -18  122.00   20.69   0
  16   8 -20   24.41   12.13   0
  16  10 -19   11.35   12.80   0
  17   9 -15   -5.54   10.83   0
  17   9 -13   35.67   13.96   0
  10  12 -24    4.41    8.17   0
  11   7 -25   -6.55   14.71   0
  11  13 -22   -2.06    7.50   0
  12   6 -24   40.74   17.59   0
  12  14 -19    8.66    6.96   0
  13   5 -22   83.16   20.23   0
  13  13 -20   -0.28    8.52   0
  14   6 -22  133.69   21.20   0
  14  10 -22   48.81   13.74   0
  14  12 -20   -5.37    8.63   0
  15   7 -21   31.99   13.71   0
  15   9 -21   37.72   14.20   0
  15  11  -7   84.83   18.46   0
  16   6 -17   35.70   17.49   0
  16   6 -16  192.53   23.27   0
  16   8  -8   10.49   17.21   0
  16  10 -18    3.10   12.32   0
  16  10  -9    1.00   14.20   0
   9  11 -25    5.19    8.33   0
   9  13 -23    8.41    7.24   0
  10  10 -25   11.96   11.46   0
  10  14 -21    3.34    4.40   0
  10  14 -21   -0.92    2.82   0
  11   9 -25    6.53   12.23   0
  11  11 -24    4.07    9.20   0
  11  15 -17   17.35    6.16   0
  12  10 -24   72.79   12.43   0
  13   7 -23  117.36   20.49   0
  14   6 -21   -1.89   17.72   0
  15   5 -18  150.10   19.62   0
  15   5 -17   35.69   20.83   0
  15   9  -6    4.53   17.87   0
  15  11 -19   -7.74   11.40   0
  16   6 -15   28.36   17.18   0
  16   6 -14   10.77   22.57   0
  16   6 -13  176.99   24.67   0
  16   8 -18   15.14   19.11   0
  16   8  -9   29.32   21.15   0
  16  10 -17  -12.62   12.73   0
  16  10 -16    6.76   13.01   0
  16  10 -11   49.46   18.75   0
  16  10 -10    9.19   16.02   0
  11   5 -23   22.68   17.80   0
  12   4 -21   64.15   25.62   0
  12   6 -23  107.30   20.84   0
  12   8 -24   64.20   15.45   0
  12  12 -22   82.44   11.18   0
  12  14 -18   28.78    8.45   0
  13   5 -21   16.48   20.46   0
  13  11 -22   24.31   11.86   0
  14  10 -21   12.04   12.93   0
  15   9 -20   39.00   15.59   0
  15  11 -18    2.86   12.03   0
  15  11  -8   94.81   18.10   0
  16   8 -17   20.09   13.39   0
  16   8 -16    8.83   18.27   0
  16   8 -11   19.32   20.18   0
  16  10 -15   19.36   13.66   0
  16  10 -13   52.36   17.02   0
  16  10 -12   20.83   15.69   0
   7  11 -25    5.06    7.88   0
   8  12 -24    8.05    9.49   0
  10   8 -25   18.28   14.38   0
  11   7 -24   31.17   17.34   0
  11  15 -16   56.81    8.34   0
  13  13 -18   12.93    8.91   0
  14   8 -21   16.02   14.88   0
  14  12 -18    6.74    9.37   0
  14  12  -7   43.35   16.81   0
  15   7 -19  102.23   17.04   0
  15   9 -19  320.33   26.92   0
  15  11 -17    4.70   11.87   0
  15  11  -9   -4.13   17.10   0
  16   8 -15   46.36   14.86   0
  16   8 -12  422.46   31.40   0
   9   9 -25   12.08   12.19   0
  10   6 -24   15.01   16.77   0
  10  12 -23    3.34   10.54   0
  11   9 -24   13.45   14.66   0
  11  13 -21    4.24    8.82   0
  11  15  -8   78.61   11.10   0
  12  10 -23    5.68   12.64   0
  12  12 -21   10.99   10.08   0
  12  14 -17    5.68    8.73   0
  13   5 -20   24.56   20.41   0
  13  11 -21   -0.61   10.90   0
  13  13  -7   81.26   16.09   0
  14   6 -19  349.78   28.53   0
  14  10 -20   21.91   16.42   0
  14  12 -17   15.04   10.43   0
  14  12  -8  221.50   22.11   0
  15   7 -18   27.28   17.18   0
  15   9 -18   41.44   16.47   0
  15   9  -8   17.25   17.54   0
  15  11 -16   38.60   11.70   0
  15  11 -15   17.08   11.23   0
  15  11 -11   30.03   16.55   0
  15  11 -10   28.80   16.10   0
   7  13 -23    8.34    7.69   0
   8  10 -25   -1.63    9.65   0
   9  11 -24   17.34   10.24   0
  11   5 -22  123.43   24.61   0
  11  15 -14   29.98    9.27   0
  11  15  -9    2.36    9.04   0
  12   6 -22   18.88   18.12   0
  12  14 -16  192.65   13.09   0
  13  13 -17   52.11   11.12   0
  13  13  -8   48.86   18.93   0
  14   8 -20  844.61   34.79   0
  14  12 -16   40.69   12.22   0
  14  12  -9   -3.63   16.18   0
  15   7 -17   24.17   14.17   0
  15   7 -16   14.85   18.68   0
  15   9 -17   96.74   21.75   0
  15  11 -13   15.24   14.22   0
  15  11 -12    2.29   13.51   0
   6  12 -24   37.86    8.65   0
   8   8 -25    6.07   13.27   0
   8  14 -21   -3.61    6.79   0
   9  15 -18   11.79    6.40   0
  10   8 -24   53.90   15.74   0
  11   7 -23   31.08   17.42   0
  11  13 -20    5.57   10.68   0
  11  15 -13   51.41    9.80   0
  11  15 -12    1.47    8.59   0
  11  15 -11    9.49    8.50   0
  11  15 -10    3.20   10.35   0
  12  14  -8   16.77   11.09   0
  13   7 -21   48.62   15.58   0
  13   9 -21  144.39   18.98   0
  13  11 -20    5.53   12.46   0
  13  13 -16  183.96   14.76   0
  13  13  -9    9.27   18.12   0
  14   6 -18   89.67   17.39   0
  14   8 -19    8.26   17.13   0
  14  10 -19   73.39   18.09   0
  14  10  -6    1.76   21.71   0
  14  12 -15    2.51   11.04   0
  14  12 -11   59.95   16.06   0
  15   7 -15   76.53   19.73   0
  15   7 -14  137.70   27.18   0
  15   7 -13  303.92   31.57   0
  15   9 -16  -11.13   17.93   0
  15   9 -15   40.04   18.64   0
  15   9 -10   11.87   21.84   0
   7   9 -25  277.05   18.39   0
   8  16 -15   12.88    6.76   0
   9   7 -24   36.98   16.81   0
  10   6 -23   71.64   18.81   0
  10  12 -22    3.78   10.01   0
  10  14 -19   -5.59    9.45   0
  11   5 -21  117.81   27.21   0
  11   9 -23   28.08   16.81   0
  11  11 -22  111.22   17.03   0
  12   6 -21  325.32   27.34   0
  12   8 -22   71.06   18.90   0
  12  14 -13   -6.43   10.03   0
  12  14 -10   18.16   11.41   0
  12  14  -9   15.63   12.46   0
  13  11 -19  -10.08   13.07   0
  13  13 -15    8.82    9.12   0
  13  13 -10   12.11   13.37   0
  14   6 -17  263.07   24.29   0
  14  10 -18  -14.22   15.32   0
  14  10  -7    3.61   18.88   0
  14  12 -13   91.27   15.49   0
  14  12 -12   -3.17   13.10   0
  15   9 -14   11.15   16.90   0
  15   9 -12  131.50   23.57   0
   7  11 -24  104.86   13.70   0
   8  12 -23   10.96    9.10   0
   9   9 -24   23.78   14.54   0
   9  15 -17    3.74    7.44   0
  10  10 -23    3.58   12.81   0
  11  13 -19   80.86   12.61   0
  12  10 -21   20.10   15.61   0
  12  12 -19  288.04   19.52   0
  12  14 -12   22.27   10.81   0
  12  14 -11   38.34   12.24   0
  13   9 -20  135.53   21.13   0
  13  13 -13   61.49   13.71   0
  13  13 -12   71.09   13.41   0
  14   8 -18   20.06   13.67   0
  14  10 -17   18.35   16.55   0
  14  10  -8    3.33   18.83   0
   7  13 -22    3.34   10.40   0
   8  10 -24  151.14   17.27   0
   8  14 -20   21.99    9.13   0
   9  11 -23    6.25   12.60   0
   9  13 -21  158.43   14.27   0
  10   8 -23   79.00   17.86   0
  10  14 -18   82.24   12.86   0
  11   7 -22    4.00   19.10   0
  11   9 -22   54.86   17.58   0
  12   6 -20   14.41   20.41   0
  13   7 -19  163.47   23.51   0
  13  11 -18    3.76   13.12   0
  13  11  -6   -1.63   17.87   0
  14   8 -17   13.09   15.29   0
  14   8 -16  242.79   28.25   0
  14  10 -16   17.51   15.49   0
  14  10 -15    8.88   16.25   0
  14  10  -9  119.53   23.15   0
   5  11 -24    2.78   10.16   0
   8   8 -24  160.93   20.58   0
   8  16 -13   -0.23    7.61   0
   8  16  -7   13.23    8.85   0
   9   7 -23   -3.44   15.64   0
   9  15 -16   20.57    9.50   0
  10   6 -22   47.26   14.68   0
  10  12 -21   35.88   12.42   0
  11  11 -21   63.59   14.56   0
  11  13 -18   -6.21   11.17   0
  12   6 -19   91.86   20.66   0
  12  10 -20    8.71   17.70   0
  12  12 -18   14.41   13.03   0
  13   7 -18  239.24   25.89   0
  13   9 -19    9.51   13.36   0
  13  11 -17    8.76   15.03   0
  13  11  -7   34.50   19.26   0
  14   8 -15   24.89   18.70   0
  14  10 -14   10.77   14.74   0
  14  10 -12   35.18   18.84   0
  14  10 -11  -11.87   18.44   0
  14  10 -10   32.27   20.05   0
   6  12 -23    1.97    9.85   0
   6  16 -16   30.11    5.74   0
   7   9 -24    2.39   13.99   0
   7  15 -18   14.26    7.80   0
   8  16 -12  107.42   12.14   0
   8  16 -11   -6.43    9.77   0
   8  16  -9   -2.27   10.72   0
   8  16  -8    7.58   10.65   0
   9   9 -23  -12.30   16.07   0
   9  15 -15   10.98   10.89   0
  10  10 -22   62.92   17.10   0
  10  14 -17   13.28    9.69   0
  11   7 -21   39.44   19.19   0
  12  12 -17  151.45   16.43   0
  13   7 -17  210.28   23.35   0
  13   9 -18   66.49   21.26   0
  13  11 -16   -4.94   15.86   0
  13  11  -8   -7.62   18.81   0
  14   8 -14   24.52   15.00   0
  14   8 -13   90.03   26.47   0
   4  14 -21   22.42    7.58   0
   5  13 -22  102.11   11.25   0
   6  10 -24   12.89   11.73   0
   7  11 -23   54.76   16.30   0
   8  10 -23   19.73   17.09   0
   8  14 -19   12.59   10.34   0
   8  16 -10   10.28    9.78   0
   9  11 -22   -0.62   14.75   0
   9  13 -20   25.35   11.16   0
  10   6 -21    8.41   20.74   0
  10   8 -22   24.41   18.24   0
  10  12 -20  173.24   16.58   0
  10  14 -16   10.63    9.69   0
  11  11 -20  133.80   18.18   0
  11  13 -17  280.23   18.36   0
  12  12 -16   13.02   11.78   0
  12  12  -6   48.69   18.85   0
  13   7 -16    1.34   17.88   0
  13   9 -17   73.29   24.48   0
  13  11 -15   21.54   13.13   0
  13  11 -14    2.33   12.55   0
  13  11  -9  101.21   20.33   0
   3  13 -22   29.85    9.02   0
   4  12 -23    0.06    9.54   0
   6  14 -20   23.04    8.67   0
   6  16 -15    8.75    6.54   0
   8   8 -23    9.93   16.33   0
   9   7 -22   -5.35   18.31   0
   9  15 -14  136.18   12.33   0
   9  15  -7   -0.92   13.56   0
  10  14 -15   15.08    9.87   0
  10  14  -6   20.63   17.10   0
  11   7 -20  145.07   22.87   0
  11  13 -16    6.94   10.99   0
  11  13  -6   33.68   16.97   0
  12   8 -19   70.84   16.38   0
  12  10 -18   50.02   17.91   0
  12  12 -15   47.88   13.09   0
  12  12  -7  148.20   22.10   0
  13   9 -16    4.96   19.03   0
  13  11 -12   -5.93   16.63   0
  13  11 -11   11.58   16.73   0
  13  11 -10   26.96   19.74   0
   7   7 -23    4.57   16.93   0
   7  15 -17   13.23    8.69   0
   8   6 -22   12.43   21.35   0
   8  14 -18   39.78   10.64   0
   9   9 -22  124.87   20.06   0
   9  13 -19   25.86   12.24   0
   9  15 -12   21.01   10.45   0
   9  15  -8    6.08   12.09   0
  10   6 -20   16.06   18.99   0
  10   8 -21   44.99   18.53   0
  10  12 -19    9.11   14.86   0
  10  14 -14  182.78   16.11   0
  11   9 -20   72.40   17.02   0
  11  11 -19   15.62   11.31   0
  11  13 -15    7.83   12.17   0
  11  13  -7   60.84   19.45   0
  12   8 -18  495.02   31.04   0
  12  12 -14   11.63   13.90   0
  12  12  -9   51.23   16.10   0
  12  12  -8   20.80   16.35   0
  13   9 -15    1.26   18.30   0
  13   9 -14   16.51   17.50   0
  13   9  -9    2.70   22.29   0
   4  16 -16   10.36    6.42   0
   5  11 -23   32.91   11.96   0
   5  15 -18    2.58    8.23   0
   6  12 -22   11.45   11.45   0
   6  16 -14   60.66    8.30   0
   9  15 -11   11.82   10.11   0
   9  15 -10   21.22   13.30   0
   9  15  -9    5.66   11.42   0
  10  14  -8   13.60   16.09   0
  10  14  -7   38.16   16.79   0
  11   7 -19   -9.45   18.77   0
  11  11 -18   68.91   17.49   0
  11  13 -14   80.76   12.91   0
  11  13  -8   -0.86   15.35   0
  12   8 -17    5.08   16.82   0
  12  10 -17   89.17   20.34   0
  12  12 -12   67.60   16.65   0
  12  12 -11   40.33   15.87   0
  12  12 -10   23.72   17.26   0
  13   9 -13  320.05   30.06   0
  13   9 -11  211.93   26.24   0
  13   9 -10  258.17   29.49   0
   5  13 -21   38.39   10.40   0
   6   8 -23   77.21   19.10   0
   6  10 -23  -10.66   13.66   0
   7  13 -20    1.10   11.05   0
   7  15 -16    9.62    9.93   0
   8   8 -22   53.51   19.11   0
   8  10 -22  171.78   21.01   0
   9   7 -21   38.42   19.15   0
   9  13 -18    7.24   10.91   0
  10   8 -20   78.89   20.90   0
  10  10 -20  201.22   21.20   0
  10  12 -18  109.58   16.84   0
  10  14 -12  154.08   16.70   0
  10  14 -11   20.89   12.76   0
  10  14 -10  -12.51   14.80   0
  10  14  -9   47.88   16.23   0
  11   9 -19   72.26   14.95   0
  11  13 -12  115.27   16.63   0
  11  13 -11   -0.60   14.17   0
  11  13 -10   15.32   16.65   0
  11  13  -9   17.84   16.26   0
  12   8 -16   18.00   17.77   0
  12  10 -16    9.22   18.53   0
  12  10  -6   74.49   26.45   0
   3  11 -23    3.31    9.28   0
   4  12 -22    9.96   11.78   0
   6  14 -19   -0.30   10.40   0
   6  16 -13   14.01    8.52   0
   7   7 -22   68.73   19.75   0
   8  12 -20  -10.95   12.49   0
   8  14 -17   28.20   10.04   0
   9   9 -21   45.60   18.35   0
   9  11 -20  175.66   20.80   0
  11   9 -18   25.94   18.73   0
  11  11 -17   37.44   12.91   0
  12   8 -15   17.36   18.72   0
  12  10 -15   55.22   18.92   0
  12  10 -14   62.10   19.30   0
  12  10  -7  147.76   27.35   0
   2  14 -20  226.60   13.62   0
   2  16 -16   26.39    6.95   0
   3  13 -21   -7.15    9.82   0
   3  15 -18    7.94    7.89   0
   4  10 -23   67.45   15.30   0
   4  16 -15   25.85    8.23   0
   5  15 -17   75.02   11.14   0
   6  12 -21  120.47   16.22   0
   7   9 -22   15.45   15.19   0
   7  15 -15   -0.96    9.66   0
   8  10 -21   25.42   16.48   0
   8  14 -16   55.54   12.64   0
   9   7 -20   10.46   20.42   0
   9  13 -17  152.96   16.29   0
  10  10 -19   20.25   17.02   0
  10  12 -17  282.34   20.71   0
  11  11 -16  -11.23   15.83   0
  11  11  -5  -14.22   23.71   0
  12  10 -13   24.46   18.23   0
  12  10 -11  173.21   22.83   0
  12  10 -10   18.32   17.93   0
  12  10  -9   -5.37   20.64   0
  12  10  -8   96.12   18.01   0
   2  12 -22    1.25    9.51   0
   3  17 -10    7.54    9.10   0
   6  10 -22   49.17   15.49   0
   6  14 -18    8.79   10.47   0
   6  16 -11    3.61    9.36   0
   6  16 -10   20.98    9.22   0
   6  16  -7    2.76   13.11   0
   6  16  -6   -5.58    9.89   0
   7  11 -21    2.84   14.77   0
   7  13 -19  142.14   15.45   0
   7  15 -14  -16.49    9.52   0
   8   8 -21   18.58   18.92   0
   8  12 -19   10.16   13.26   0
   9   9 -20  172.51   25.34   0
   9  11 -19   20.34   17.15   0
   9  13 -16   36.94   12.38   0
  10  10 -18   50.99   19.82   0
  10  12 -16   10.48   13.33   0
  11   9 -17   12.12   14.24   0
  11  11 -15   20.11   15.28   0
  11  11  -6  -21.22   21.72   0
   3  17  -9   33.30   10.26   0
   3  17  -6   -9.46   11.47   0
   3  17  -5   21.11    9.20   0
   3  17  -5    4.80    5.95   0
   4  14 -19    9.43    9.90   0
   4  16 -14   68.45   10.26   0
   6  16  -9   11.11   10.17   0
   6  16  -8    3.46   11.02   0
   7   7 -21  215.99   26.00   0
   7  15 -13   24.24   10.72   0
   8  14 -15   13.94   12.00   0
   9   7 -19   19.74   16.84   0
   9  13 -15  231.88   18.33   0
  10   8 -18  258.78   26.89   0
  10  12 -15  173.29   18.85   0
  10  12  -5  190.89   28.80   0
  11   9 -16   39.22   18.34   0
  11  11 -14    3.73   14.89   0
  11  11 -13   18.65   13.30   0
   2  16 -15   -2.98    7.54   0
   3  11 -22   14.10   12.79   0
   3  17  -8    8.65   10.32   0
   3  17  -7   16.10   13.08   0
   4  12 -21   88.63   15.08   0
   5  15 -16   54.56   11.73   0
   6  14 -17   12.47   10.83   0
   7   9 -21   42.58   19.75   0
   7  13 -18   16.63   12.41   0
   7  15  -5    4.27   12.44   0
   8   8 -20   68.55   21.11   0
   8  12 -18  168.12   18.65   0
  10  10 -17    3.55   18.09   0
  10  12 -14   36.44   14.95   0
  10  12  -6   10.81   17.24   0
  11   9 -15   15.87   19.99   0
  11  11 -11   36.75   18.46   0
  11  11 -10   82.31   19.98   0
  11  11  -9   40.20   18.92   0
  11  11  -8  -15.33   13.45   0
   1  11 -22   -7.62    8.99   0
   1  17 -11    1.34    7.76   0
   3  13 -20  182.67   16.45   0
   3  15 -17   64.66   11.38   0
   4  10 -22   -8.84   16.22   0
   4  16 -13   68.65   10.76   0
   5   9 -22   -5.23   14.82   0
   5  11 -21   65.34   16.11   0
   6  10 -21   23.21   17.59   0
   7  15 -11  -11.84   12.10   0
   7  15 -10   11.25   12.03   0
   7  15  -7   16.60   14.23   0
   7  15  -6  -10.74   14.89   0
   8  14 -13    4.57   10.94   0
   8  14  -5   59.53   20.25   0
   9  13 -14   -3.01    9.42   0
   9  13 -13   11.88   11.52   0
   9  13  -5  171.27   22.40   0
  10   8 -17   40.96   16.84   0
  10  10 -16   57.00   19.78   0
  10  12 -13    5.90   13.27   0
  10  12 -12   14.98   12.96   0
  10  12  -7  408.85   28.27   0
  11   9 -14   13.11   16.31   0
  11   9 -13   84.13   21.90   0
   0  14 -19   31.66    9.71   0
   0  16 -15   -2.81    5.94   0
   2  12 -21   -6.15   11.51   0
   4   8 -22    2.44   13.38   0
   4  14 -18   58.77   11.66   0
   4  16 -12   84.92   11.70   0
   5  13 -19   40.68   12.87   0
   5  15 -15   33.91   10.79   0
   6   8 -21   -9.80   16.71   0
   6  14 -16   27.54   14.13   0
   7   7 -20  110.14   24.92   0
   7  13 -17   16.68   13.00   0
   7  15  -9    9.09   13.30   0
   7  15  -8   33.74   14.18   0
   8  12 -17   21.94   14.57   0
   8  14 -11   15.07   12.34   0
   8  14  -7   19.52   15.53   0
   8  14  -6  106.13   19.81   0
   9   9 -18   31.50   19.61   0
   9  11 -17   32.90   13.49   0
   9  13 -12   33.27   15.33   0
   9  13  -7  110.75   18.44   0
   9  13  -6   32.67   17.09   0
  10  10 -15   14.74   20.09   0
  10  12 -10   97.28   18.08   0
  10  12  -9   -4.99   16.02   0
  10  12  -8  146.64   20.80   0
   1  15 -17   10.52    7.79   0
   2  16 -14   22.29    8.87   0
   3   9 -22   -3.42   15.37   0
   3  15 -16    7.26   10.35   0
   5   7 -21   16.12   21.65   0
   5  15 -14   87.37   13.09   0
   7   9 -20  261.97   24.97   0
   7  11 -19   20.59   14.84   0
   8   8 -19   17.32   17.17   0
   8  14 -10   10.71   12.88   0
   8  14  -9    4.34   13.85   0
   8  14  -8   58.04   15.22   0
   9  13 -10    9.16   13.82   0
   9  13  -9   16.85   15.70   0
   9  13  -8   19.46   15.23   0
  10  10 -14   31.97   18.11   0
   1  17  -9   57.67   12.18   0
   1  17  -3   47.50   12.46   0
   3  11 -21   44.61   13.94   0
   4  12 -20   55.06   13.24   0
   4  14 -17   60.67   13.45   0
   4  16  -4   69.36   14.69   0
   5   9 -21   79.68   18.12   0
   5  11 -20   33.46   15.45   0
   5  13 -18    7.01   12.49   0
   6  10 -20  190.97   21.99   0
   6  14 -15   13.40   12.80   0
   7  13 -16   23.73   13.67   0
   8  10 -18  131.79   19.49   0
   8  12 -16  196.53   19.67   0
   9   9 -17   95.96   18.96   0
   9  11 -15   -2.98   16.19   0
  10  10 -13    5.33   15.78   0
   0  16 -14    8.38    9.04   0
   1  17  -8  -12.36   11.20   0
   1  17  -4    1.98   12.63   0
   2  14 -18   77.07   11.92   0
   2  16 -13   -3.78    8.90   0
   4  10 -21   15.87   15.58   0
   4  16  -9    9.37   11.13   0
   4  16  -6    0.55   13.88   0
   4  16  -5    9.65   13.69   0
   5  15 -13   11.57   10.70   0
   6   8 -20   -1.25   19.49   0
   6  12 -18    8.17   13.62   0
   7   9 -19    0.04   17.58   0
   7  11 -18   38.53   18.15   0
   7  13 -15   94.38   15.15   0
   8   8 -18  301.06   25.56   0
   8  12 -15  122.70   17.63   0
   9   9 -16    0.21   21.19   0
   9  11 -14    7.43   15.53   0
  10  10 -12  146.03   23.32   0
  10  10 -11  -21.53   19.70   0
  -3  13 -19    6.54    8.16   0
  -2  14 -18    2.85    8.48   0
  -2  16 -14    8.55    7.01   0
  -1  11 -21   -3.59    9.94   0
  -1  17 -10    1.41    7.64   0
   1  11 -21   21.98   12.65   0
   1  15 -16    8.02   10.59   0
   1  17  -7   24.09   11.39   0
   1  17  -6   23.54   11.11   0
   1  17  -5    7.31   12.31   0
   2  12 -20    8.78   14.97   0
   3  15 -15  129.06   13.34   0
   4  16  -8   -6.48   10.84   0
   4  16  -7   17.03   11.71   0
   5   7 -20  -14.08   21.22   0
   5  13 -17    9.30   12.01   0
   5  15 -12    9.90   11.15   0
   6  14 -14   16.24    8.78   0
   8  10 -17   56.46   17.97   0
   8  12 -14   34.79   14.46   0
   9   9 -15   -4.79   17.91   0
   9  11 -13    4.70   14.77   0
  -3  15 -16    0.38    6.88   0
  -1  15 -16   14.01    8.99   0
   0  12 -20    2.80   13.36   0
   1  13 -19    8.82   12.05   0
   2  10 -21    4.05   15.67   0
   2  16 -12  137.39   13.69   0
   3   9 -21   57.36   16.42   0
   4  14 -16    6.64   12.49   0
   5   9 -20   37.71   17.58   0
   5  11 -19   77.84   17.57   0
   5  15 -11  -15.17   11.05   0
   5  15  -4    6.63   18.32   0
   6  10 -19  -15.72   18.59   0
   6  12 -17   13.79   14.63   0
   6  14 -13   -2.41   11.47   0
   7   9 -18  228.04   24.24   0
   7  11 -17   87.53   18.82   0
   7  13 -14   19.73   10.59   0
   8  10 -16   35.38   17.62   0
   8  12 -13    6.23   13.23   0
   9  11 -12  -11.80   15.92   0
   9  11  -6   51.03   22.68   0
  -1  13 -19   57.46   11.56   0
  -1  17  -9   17.37    8.91   0
   0  10 -21   49.45   13.67   0
   0  16 -13   20.87   10.69   0
   2  14 -17   -5.98   10.79   0
   2  16 -11   49.11   11.06   0
   3  11 -20   10.75   15.33   0
   3  13 -18  154.75   16.66   0
   3  15 -14  156.45   15.12   0
   4  10 -20   70.50   17.55   0
   5  13 -16    6.79   12.56   0
   5  15  -9   -0.54   12.05   0
   5  15  -5   72.44   18.14   0
   6   8 -19    9.19   14.39   0
   6  14 -12   27.12   12.87   0
   6  14  -3    9.21   17.88   0
   8  12 -12   26.82   13.59   0
   8  12  -4   69.71   22.93   0
   9  11 -11   12.52   11.81   0
   9  11  -9  122.20   19.18   0
   9  11  -8  217.17   24.50   0
   9  11  -7   68.11   19.38   0
  -5  13 -18    1.66    6.87   0
  -4  14 -17   13.11    9.06   0
  -4  16 -13    8.71    6.94   0
   1  15 -15    8.78   10.35   0
   2  12 -19   38.20   12.90   0
   2  16 -10   34.23   11.84   0
   3  15 -13   -6.93   10.88   0
   4  14 -15   25.22   13.61   0
   5  15  -8    0.91   12.81   0
   5  15  -7  105.40   16.19   0
   5  15  -6   22.51   12.81   0
   6  12 -16   84.70   17.93   0
   6  14 -11    8.42   11.34   0
   6  14  -5   28.70   17.90   0
   6  14  -4   31.75   15.63   0
   7  13 -12   15.94   10.50   0
   7  13 -11    4.63   11.64   0
   7  13  -4   -4.05   16.46   0
   8  10 -15    2.83   16.04   0
   8  12 -11   18.75   14.43   0
  -4  12 -19   14.46   10.00   0
  -3  17  -9    7.96    7.52   0
  -2  14 -17   -5.07   10.24   0
  -2  16 -13   18.19    7.56   0
  -1  17  -7   37.02   10.97   0
  -1  17  -2    5.52   12.79   0
   0  16 -12   98.52   11.97   0
   1  11 -20   37.69   14.96   0
   1  13 -18   78.15   14.56   0
   2  14 -16   -2.68   10.69   0
   3   9 -20   -1.51   15.22   0
   3  13 -17   21.53   12.60   0
   4  14 -14  -11.57   13.11   0
   5   9 -19   29.18   17.73   0
   5  13 -15  -12.23   13.83   0
   6  14  -9   -1.25   13.36   0
   6  14  -8   12.11   12.76   0
   6  14  -7   15.73   13.61   0
   6  14  -6   16.50   14.74   0
   7  11 -15    5.23   15.63   0
   7  13  -9  150.99   19.31   0
   7  13  -8   16.58   15.26   0
   7  13  -7   27.10   14.87   0
   7  13  -6   27.67   16.18   0
   8  10 -14  107.23   21.00   0
   8  12  -9   30.45   14.81   0
   8  12  -8  134.43   20.35   0
   8  12  -7   77.78   17.19   0
  -6  14 -16   -2.42    7.75   0
  -3  13 -18   16.64   10.75   0
  -3  15 -15    6.74    8.37   0
  -1  11 -20    4.90   13.26   0
  -1  15 -15   -5.24    9.39   0
  -1  17  -6   -2.09   10.96   0
  -1  17  -5   14.67   11.04   0
  -1  17  -4   -9.26   10.73   0
  -1  17  -3   23.07   11.79   0
   0  12 -19   49.95   14.08   0
   1  15 -14   12.29   10.36   0
   2  10 -20   -1.81   13.83   0
   2  16  -8   38.34   12.00   0
   2  16  -4   35.37   15.82   0
   2  16  -3    1.64   13.13   0
   3  11 -19   68.27   16.08   0
   3  15 -12  232.41   17.35   0
   4  10 -19    6.41   18.67   0
   6  10 -17  125.00   21.28   0
   6  12 -15   -6.57   15.57   0
   7   9 -16  141.54   24.88   0
   8  10 -13   14.61   20.26   0
  -3  17  -8   13.21    7.40   0
  -3  17  -8   12.58    5.13   0
  -2  12 -19   16.31   12.53   0
  -2  16 -12   12.30    9.78   0
  -1  13 -18   23.95   11.30   0
   0  10 -20   37.97   17.20   0
   0  16 -11   21.92   10.84   0
   2   8 -20   26.44   16.69   0
   2  12 -18   -4.41   14.00   0
   2  14 -15  126.14   15.62   0
   2  16  -7   -7.42   11.46   0
   2  16  -6  126.48   16.14   0
   2  16  -5   26.02   15.76   0
   3  13 -16   -7.45   12.07   0
   3  15 -11    4.21   10.62   0
   4   8 -19    1.91   20.81   0
   4  12 -17   41.14   11.97   0
   4  14 -13   25.73   11.64   0
   5   9 -18  218.10   23.98   0
   5  11 -17    4.93   14.04   0
   5  13 -14    0.78   12.97   0
   6  12 -14  216.76   21.84   0
   7  11 -14  356.28   23.25   0
  -6  12 -18   33.61    8.22   0
  -4  16 -12   15.13    7.81   0
  -1  15 -14    4.05    9.28   0
   0  14 -16   80.25   12.94   0
   0  16 -10  200.50   14.63   0
   1   9 -20    2.99   14.28   0
   1  11 -19   31.93   14.87   0
   1  15 -13   19.02   10.84   0
   3   9 -19   51.00   16.97   0
   3  11 -18   98.46   17.94   0
   3  15 -10   43.66   11.09   0
   3  15  -2  150.52   22.61   0
   4  10 -18   49.72   18.17   0
   4  14 -12   -2.27   12.12   0
   5  13 -13   -6.88   12.50   0
   6  10 -16   92.97   19.95   0
   6  12 -13   24.58   14.11   0
   7  11 -13   81.36   16.30   0
  -5  13 -17   23.61    9.43   0
  -5  17  -7    4.76    8.08   0
  -4  14 -16    0.35    9.17   0
  -3  17  -1   16.28   12.57   0
  -2  16 -11    9.98    9.96   0
   2  10 -19  -15.82   15.48   0
   2  14 -14  100.79   13.98   0
   3  15  -3   33.71   16.86   0
   4  12 -16   38.07   14.80   0
   4  14 -11   47.69   13.38   0
   5   9 -17   25.53   18.51   0
   5  11 -16   -4.25   14.37   0
   5  13 -12  109.19   15.95   0
  -6  16 -11    5.04    6.84   0
  -3  11 -19   11.48   11.55   0
  -3  15 -14    1.47    8.52   0
  -3  17  -5   19.83   12.03   0
  -3  17  -4    2.59   11.34   0
  -3  17  -3    3.92   12.01   0
  -3  17  -2   30.72   12.72   0
  -1  11 -19   56.55   15.16   0
  -1  13 -17    0.56   12.38   0
   0  12 -18   47.40   13.73   0
   0  14 -15   12.63   10.29   0
   0  16  -9   -2.45    9.99   0
   1  15 -12  190.94   15.21   0
   2   8 -19   23.72   18.39   0
   3  13 -15   -5.41   10.10   0
   3  15  -8   43.78   14.04   0
   3  15  -6   -1.85   13.12   0
   3  15  -5  143.72   16.60   0
   3  15  -4  102.08   17.88   0
   4  14 -10   99.48   15.23   0
   4  14  -2   12.13   14.68   0
   5  13 -11  -11.82   12.55   0
   6  10 -15   44.11   14.68   0
   6  12 -12   38.20   11.46   0
   7  11 -11   58.15   13.81   0
   7  11 -10   26.55   15.94   0
  -7  13 -16    8.03    7.70   0
  -6  14 -15   61.59   10.06   0
  -4  12 -18   75.45   12.62   0
  -4  16 -11    9.08    9.07   0
  -3  13 -17   74.16   11.55   0
  -2  12 -18   55.79   14.29   0
  -2  16 -10   60.35   11.34   0
  -1  15 -13    7.32    9.82   0
   0  16  -7   44.67   14.31   0
   0  16  -1   10.73   13.99   0
   1   9 -19   22.87   13.38   0
   1  11 -18   -6.94   15.07   0
   1  13 -16  126.58   15.79   0
   1  15 -11   -2.89    9.93   0
   2  14 -13   97.72   14.26   0
   3   9 -18   30.88   15.76   0
   3  13 -14   -5.42   13.21   0
   4  10 -17   -8.44   13.27   0
   4  12 -15   -5.83   11.56   0
   4  14  -3    2.68   14.75   0
   5  11 -15   41.35   13.45   0
   5  13 -10   43.75   12.62   0
   6  10 -14   25.74   14.72   0
   6  12 -11   20.34   10.21   0
   6  12 -10   34.38   15.24   0
  -8  14 -14    2.28    8.56   0
  -5  15 -13   -1.97    9.26   0
  -5  17   0   25.39   12.62   0
  -3  15 -13   -1.31    9.06   0
  -2  10 -19  109.80   18.51   0
  -2  14 -15    4.63    9.42   0
   0  16  -6  123.30   14.95   0
   0  16  -5   -5.07   12.94   0
   0  16  -4   81.61   17.82   0
   0  16  -3   88.17   16.29   0
   0  16  -2   18.50   14.92   0
   2  10 -18   97.56   18.30   0
   2  12 -16  114.64   16.55   0
   4  12 -14   56.40   15.71   0
   4  14  -8  116.97   16.19   0
   4  14  -7   26.29   14.30   0
   4  14  -6   17.14   13.95   0
   4  14  -5   82.53   16.61   0
   4  14  -4   -9.49   13.06   0
   5  11 -14   53.16   16.66   0
   5  13  -8    9.87   13.17   0
   5  13  -4   -1.40   14.05   0
   5  13  -3   -1.33   16.66   0
   6  12  -8   17.27   13.26   0
   6  12  -7    7.95   13.54   0
   6  12  -5  -16.53   17.70   0
   6  12  -4  356.68   25.55   0
  -6  12 -17   42.11   11.12   0
  -6  16 -10   93.20   10.08   0
  -5  17  -4    8.15   10.30   0
  -5  17  -3    7.44   10.08   0
  -5  17  -2   13.17   12.23   0
  -5  17  -1   -8.47   13.03   0
  -4  14 -15    3.71    9.63   0
  -4  16 -10  123.36   13.00   0
  -2  16  -9   34.29   10.21   0
  -1   9 -19   36.64   13.57   0
  -1  11 -18   18.31   11.83   0
  -1  15 -12   37.72   10.08   0
   0  12 -17   15.67   13.10   0
   0  14 -14    6.65    8.84   0
   1  13 -15   -0.99   13.55   0
   1  15 -10  254.91   17.42   0
   2  14 -12  118.20   15.90   0
   3  11 -16   38.20   17.23   0
   3  13 -13   19.05   14.75   0
   5  13  -7   57.67   16.61   0
   5  13  -6    5.65   14.58   0
   5  13  -5  127.08   17.80   0
  -8  16  -9    1.74    6.68   0
  -7  15 -12   94.36   11.28   0
  -7  17  -3   -3.76   10.83   0
  -5  11 -18   93.27   13.30   0
  -5  13 -16   17.21    9.80   0
  -3  11 -18  194.39   19.03   0
  -3  13 -16   32.16   11.74   0
  -2  12 -17   -0.48   13.33   0
  -2  16  -8  182.67   14.20   0
   1  11 -17    4.99   14.34   0
   1  15  -9  115.54   13.75   0
   2  14 -11   52.83   14.13   0
   3   9 -17  127.73   21.35   0
   3  13 -12  174.34   18.24   0
   4  12 -13    5.35   14.54   0
   5  11 -13   -4.51   11.19   0
  -8  12 -16    5.57    8.98   0
  -7  17  -2   25.10   10.76   0
  -7  17  -1   26.19   10.29   0
  -6  14 -14    9.88    8.59   0
  -6  16  -9   -9.14    9.55   0
  -5  15 -12    2.32    8.69   0
  -4  12 -17   15.70   11.80   0
  -4  16  -9    1.04    9.55   0
  -3  15 -12   16.76    9.51   0
  -2  14 -14   59.30   11.72   0
  -2  16  -7  -11.54   10.10   0
  -1  15 -11   -0.90    9.42   0
   0  10 -18   22.57   15.03   0
   0  14 -13  101.67   14.35   0
   1   9 -18   54.21   14.94   0
   1  13 -14  113.34   16.00   0
   1  15  -8   31.32   12.50   0
   1  15  -1   11.33   16.47   0
   2  10 -17   29.42   12.25   0
   2  12 -15   59.12   14.67   0
   2  14 -10  224.04   18.10   0
   3  11 -15   24.77   14.89   0
   4  10 -15  101.70   21.18   0
   4  12 -12  206.58   18.81   0
   5  11 -12  150.27   19.10   0
  -7  13 -15   81.49   10.89   0
  -4  16  -8  119.35   13.57   0
  -2  10 -18  130.72   16.69   0
  -1  13 -15   16.47   12.00   0
  -1  15 -10  244.01   16.73   0
   0  14 -12   -4.02   11.66   0
   1  15  -6   43.50   12.52   0
   1  15  -5   88.91   16.25   0
   1  15  -4    0.13   13.05   0
   1  15  -3  208.63   19.92   0
   1  15  -2  340.43   24.21   0
   2  14  -9  120.98   14.90   0
   3  13 -11   17.37   13.76   0
   4  12 -11   47.61   14.32   0
   5  11 -11  398.10   22.29   0
 -10  14 -12   69.66   10.38   0
  -9  13 -14   14.16    9.86   0
  -8  14 -13   12.39    9.93   0
  -8  16  -8   34.69    6.95   0
  -6  16  -8  364.24   17.42   0
  -4  10 -18   48.30   14.53   0
  -3  13 -15   13.91   11.05   0
  -3  15 -11    1.05    9.10   0
  -2  14 -13    9.38   11.91   0
  -2  16  -5   -7.48   11.78   0
  -2  16  -4   22.32   13.19   0
  -2  16  -2   22.18   14.71   0
  -2  16  -1   34.21   13.84   0
  -1   9 -18   58.73   16.33   0
  -1  11 -17   -0.56   14.88   0
   1  11 -16   34.89   15.97   0
   1  13 -13  110.49   16.37   0
   2  10 -16   64.60   18.06   0
   2  12 -14  114.90   16.58   0
   2  14  -8   67.96   13.55   0
   2  14  -1   58.11   15.29   0
   3  11 -14   -4.35   12.46   0
   3  13 -10  146.83   17.28   0
   4  10 -14   95.04   15.27   0
   4  12 -10   51.67   12.82   0
 -11  15  -9   -3.98    6.60   0
  -7  15 -11  103.80   11.19   0
  -5  11 -17   97.91   13.99   0
  -5  13 -15   -5.37   10.12   0
  -5  15 -11   63.65   10.17   0
  -4  12 -16   57.32   12.77   0
  -4  16  -7   13.88    9.79   0
  -3  11 -17   92.35   15.20   0
  -2  12 -16  106.50   13.02   0
  -1  13 -14   38.56   13.53   0
  -1  15  -9   33.85   12.02   0
   0  10 -17   24.19   14.25   0
   0  12 -15   13.48   12.13   0
   0  14 -11   10.40   13.11   0
   1   9 -17   32.37   14.29   0
   2  12 -13   21.09   14.04   0
   2  14  -6  102.22   15.74   0
   2  14  -3   71.43   16.01   0
   2  14  -2   94.45   16.73   0
   3  13  -9   61.23   12.90   0
   3  13  -1   21.42   14.66   0
   4  12  -9  114.21   16.50   0
 -10  16  -6   88.20   10.36   0
  -9  15 -10   11.71    7.21   0
  -8  16  -7   -7.29    9.70   0
  -6  16  -7   18.57   11.02   0
  -4  14 -13   34.69    8.44   0
  -4  16  -6   10.19   10.35   0
  -4  16   2   93.70   13.90   0
  -2  14 -12   -7.60   10.28   0
  -1  15  -8  190.65   15.40   0
   1  13 -12   57.99   14.67   0
   2  14  -5  174.79   18.37   0
   2  14  -4  128.28   16.51   0
   3  11 -13   27.86   13.37   0
   3  13  -7   27.71   13.11   0
   3  13  -2   18.21   15.15   0
 -12  12 -13   -5.87    7.84   0
 -12  14 -10   93.07   11.14   0
  -8  12 -15   81.52   11.35   0
  -7  13 -14    2.95    9.55   0
  -7  15 -10   14.34    9.53   0
  -5  15 -10  155.73   13.70   0
  -4  16   1   15.77   13.13   0
  -3  15  -9   53.23   11.28   0
  -2  10 -17  205.30   18.49   0
  -2  12 -15   61.75   15.04   0
  -1  11 -16   -5.56   10.85   0
  -1  13 -13   31.45   12.63   0
  -1  15  -7  137.80   14.48   0
  -1  15   1    3.31   16.90   0
   0  12 -14  180.36   17.18   0
   0  14 -10  304.62   17.91   0
   1  13 -11   15.16   13.91   0
   2  12 -12   16.09   12.94   0
   3  11 -12   37.00   14.89   0
   3  13  -6   16.11   12.62   0
   3  13  -5    6.39   13.26   0
   3  13  -4   66.88   14.21   0
   3  13  -3    0.43   12.75   0
   4  12  -7  251.01   16.62   0
   4  12  -6   29.27   14.17   0
 -11  15  -8   -1.25    7.60   0
 -10  12 -14    8.90    9.43   0
 -10  14 -11   17.76    9.47   0
 -10  16  -5    2.30    7.39   0
  -8  16  -6  259.39   16.35   0
  -7  11 -16   11.04   12.25   0
  -6  16  -6   74.68   12.04   0
  -5  13 -14   -6.81   10.71   0
  -4  10 -17   47.57   13.44   0
  -4  14 -12    8.26   11.00   0
  -4  16  -4   -4.06   12.08   0
  -4  16  -3   41.70   14.31   0
  -4  16  -2   24.10   12.73   0
  -4  16  -1   69.93   14.67   0
  -4  16   0   93.53   14.98   0
  -3  11 -16   17.12   12.08   0
  -2  14 -11    9.67   10.90   0
  -1   9 -17   18.94   11.65   0
  -1  15  -5   66.56   14.17   0
  -1  15  -1   41.83   15.90   0
  -1  15   0  408.13   23.77   0
   0  10 -16  239.80   17.61   0
   0  14  -9   44.16   13.00   0
   1  11 -14   21.55   15.60   0
 -11  13 -12   35.41   11.15   0
  -9  13 -13    8.68   10.04   0
  -9  15  -9  124.51   11.78   0
  -8  16  -5   56.10   13.29   0
  -6  12 -15    3.46   11.16   0
  -6  14 -12    0.15    8.96   0
  -6  16  -5   39.24   11.53   0
  -6  16   3    6.49   12.44   0
  -5  11 -16  222.14   17.48   0
  -5  15  -9    7.78   10.18   0
  -4  12 -15   16.32   10.81   0
  -3   9 -17  149.89   17.53   0
  -3  15  -8   56.58   12.45   0
  -1  11 -15  101.19   16.16   0
  -1  13 -12  171.77   16.23   0
  -1  15  -4   27.10   13.24   0
  -1  15  -3   17.51   13.92   0
  -1  15  -2   33.15   13.58   0
   0  12 -13  108.34   16.69   0
   0  14  -8  349.87   19.71   0
   1  13 -10   95.62   15.80   0
   2  12 -11    7.91   10.75   0
   3  11 -11  141.46   16.78   0
  -9  11 -15  185.82   14.39   0
  -6  16   2  142.96   16.91   0
  -3  13 -13   -4.21    8.72   0
  -3  15  -7   48.73   11.93   0
  -2  10 -16  413.28   21.62   0
  -2  14 -10    9.64   10.97   0
   0  10 -15   75.64   16.72   0
   0  14  -7  150.83   15.17   0
   1  11 -13   99.61   16.71   0
   1  13  -9    6.82   12.67   0
   2  12 -10   56.84   13.17   0
 -12  14  -9   -8.81   10.03   0
 -12  16  -1   -3.39    8.70   0
 -11  11 -14   33.96   10.02   0
 -10  16  -3   58.97   11.71   0
 -10  16   5   10.95   10.40   0
  -9  15  -8   24.62   10.32   0
  -8  12 -14   14.07   10.53   0
  -8  14 -11   21.72    8.84   0
  -8  16  -4   25.45   11.89   0
  -7  13 -13   28.16   10.84   0
  -6  14 -11  136.82   12.84   0
  -6  16  -2    7.89   11.65   0
  -6  16  -1    8.81   13.93   0
  -6  16   0   80.34   15.94   0
  -6  16   1    7.98   12.68   0
  -5  15  -8   45.65   11.07   0
  -3  11 -15    2.35   13.54   0
  -3  15  -6   69.82   12.18   0
  -2  14  -9   -9.23   11.33   0
  -1   9 -16  490.82   25.09   0
   0  12 -12  304.19   20.60   0
   0  14  -5    8.10   12.39   0
   0  14  -1   90.56   15.67   0
   0  14   0  178.69   18.21   0
   1  13  -8  223.57   16.79   0
   2  12  -9  161.69   15.76   0
  -8  16  -3   28.96   10.43   0
  -7  11 -15  202.16   16.65   0
  -6  10 -16   99.76   14.33   0
  -6  12 -14   33.64   12.40   0
  -5  11 -15  187.96   15.36   0
  -4  10 -16  500.18   23.31   0
  -4  12 -14   22.47   11.16   0
  -4  14 -10   18.16   10.72   0
  -3  13 -12   -1.93   11.34   0
  -3  15   2  182.00   19.58   0
  -2  12 -13   62.40   12.51   0
   0  14  -4   19.30   11.17   0
   0  14  -3  279.19   19.24   0
   1  11 -12   -3.37   11.69   0
   1  13  -7   91.77   14.33   0
   2  12  -8   87.41   16.49   0
 -13  15  -5    2.00    5.69   0
 -13  15  -5    1.68    3.80   0
 -12  12 -12   11.14    8.89   0
 -12  16   1   25.83    9.78   0
 -12  16   2   15.48    9.42   0
 -11  13 -11   22.54    9.18   0
 -10  16  -2   -0.07    9.04   0
 -10  16   4   38.56   13.02   0
  -9  13 -12   68.97   11.46   0
  -8  16  -1    1.63   12.33   0
  -8  16   2   90.20   15.04   0
  -8  16   3    3.85   11.86   0
  -5  13 -12   12.93   10.40   0
  -5  15  -7   38.04    8.42   0
  -3   9 -16  219.78   19.33   0
  -3  15  -4    9.70   12.26   0
  -3  15  -3    5.27   11.80   0
  -3  15  -2   -7.78   13.99   0
  -3  15   0   39.22   14.62   0
  -3  15   1    3.63   13.86   0
  -2  10 -15   10.40   14.79   0
  -2  14  -8   28.64   11.94   0
  -1  13 -10   32.65   14.42   0
   0  10 -14   72.38   13.02   0
   0  12 -11  296.81   19.63   0
   1  13  -5   -5.29   11.73   0
   1  13  -4  146.54   15.55   0
   1  13  -1    2.91   14.48   0
   1  13   0  190.22   18.49   0
 -10  16   0    4.84   11.76   0
 -10  16   1   -1.36   12.16   0
 -10  16   2    4.33   11.54   0
 -10  16   3   -3.56   11.23   0
  -9  11 -14   15.05   12.68   0
  -8  14 -10   70.15    9.90   0
  -8  16   0    8.36   10.93   0
  -8  16   1    3.37   12.34   0
  -7  15  -7   20.10    9.88   0
  -6  14 -10   -3.65    7.27   0
  -5   9 -16   45.22   15.53   0
  -5  15  -6   -5.03   10.33   0
  -4  14  -9  -10.12   11.69   0
  -3  11 -14   22.55   13.12   0
  -3  13 -11  -16.00   11.04   0
  -3  15  -1  -10.13   12.05   0
  -2  14  -7   81.05   12.39   0
  -1  11 -13  565.52   26.58   0
  -1  13  -9  117.32   15.73   0
   1  11 -11   27.73   13.38   0
   1  13  -3    7.42   12.03   0
   1  13  -2   53.02   10.75   0
   2  12  -6   16.14    9.62   0
 -13  11 -12   59.96   10.22   0
 -13  15  -4   52.68    9.80   0
 -12  14  -8  163.28   13.67   0
 -10  14  -9   32.83    9.57   0
  -8  10 -15   15.91   12.00   0
  -8  12 -13  117.29   13.31   0
  -7  15  -6  189.43   14.47   0
  -6  12 -13   23.95   11.14   0
  -5  15  -5  151.22   14.42   0
  -4  10 -15  232.41   18.42   0
  -2  12 -12  235.41   16.72   0
  -2  14  -6  173.91   15.70   0
  -1  13  -8   74.66   12.72   0
   0  12 -10   87.00   12.37   0
 -14  14  -6  229.84   14.11   0
 -11  11 -13  161.60   13.21   0
 -11  15  -5   20.47   10.97   0
  -9  13 -11   36.09   11.42   0
  -8  14  -9  187.98   14.21   0
  -7  11 -14  203.27   16.46   0
  -7  13 -11   26.58    9.59   0
  -6  10 -15    9.42   11.17   0
  -6  14  -9   48.63   11.87   0
  -5  11 -14  267.48   19.08   0
  -5  13 -11   -7.64   10.54   0
  -5  15  -4   19.92   11.19   0
  -5  15   3   -4.49   18.24   0
  -4  14  -8   11.41   10.53   0
  -3   9 -15  121.00   19.36   0
  -3  13 -10   14.46   13.51   0
  -2  10 -14  266.87   18.90   0
  -2  14  -4   98.99   15.49   0
  -2  14   2  116.15   17.69   0
  -1  11 -12  182.87   18.25   0
   0  12  -9   18.91   11.21   0
 -13  15  -3   -7.63    9.78   0
 -10  12 -12    7.08   11.92   0
 -10  14  -8   87.56   11.66   0
  -9  15  -5   -5.37   10.86   0
  -7  15  -5   17.36   10.29   0
  -6  14  -8  -10.53    9.75   0
  -5  15  -2   -0.55   12.14   0
  -5  15   1    8.81   17.68   0
  -5  15   2   60.95   17.46   0
  -4  12 -12   23.00   11.01   0
  -4  14  -7   71.73   14.07   0
  -2  12 -11  116.81   13.36   0
  -2  14  -3   -8.47   12.44   0
  -2  14  -2   69.88   14.68   0
  -2  14  -1  169.47   16.91   0
  -2  14   0   80.92   16.42   0
  -2  14   1   42.08   14.67   0
  -1  13  -7    0.62    7.95   0
   0  12  -8   14.94   10.29   0
 -15  13  -7  129.34   12.56   0
 -15  15   0    1.89    6.41   0
 -12  14  -7   -1.25    9.58   0
 -11  15  -4  107.55   13.11   0
  -9  11 -13   87.67   11.97   0
  -8  12 -12   39.36   10.68   0
  -8  14  -8   79.74   11.50   0
  -7   9 -15  413.50   19.18   0
  -7  15  -4   17.51   11.71   0
  -6  12 -12   23.37   11.51   0
  -5   9 -15    8.85   13.22   0
  -5  13 -10   -3.72   10.39   0
  -5  15  -1    0.31   13.42   0
  -5  15   0   50.67   14.27   0
  -4  10 -14  627.07   24.61   0
  -4  14  -6    5.46   11.15   0
  -3  13  -9   91.38   12.06   0
  -2  10 -13  262.40   18.71   0
  -2  12 -10  410.96   21.58   0
  -1  11 -11   61.11   14.58   0
  -1  13  -6   70.32   11.43   0
   0  12  -7   15.22   13.51   0
 -16  14  -3    1.92    4.85   0
 -16  14  -3    2.99    3.18   0
 -15  15   1   18.67    7.64   0
 -14  14  -5   -1.93    8.96   0
 -13  15  -2   39.06   10.43   0
  -8  10 -14   70.55   13.85   0
  -7  11 -13   41.68   11.54   0
  -7  13 -10  -15.54    9.36   0
  -7  15  -3   11.92   11.03   0
  -7  15   5   -2.22   11.46   0
  -6  10 -14  518.97   21.85   0
  -6  14  -7   18.99   10.60   0
  -5  11 -13   31.74   13.61   0
  -4  12 -11   86.07   12.48   0
  -4  14  -5   -1.32   10.63   0
  -3  13  -8   90.10   15.06   0
  -1  13  -4  201.02   17.04   0
  -1  13   1   12.58   13.74   0
   0  12  -6   -0.18   11.49   0
 -15  15   2    9.90    7.29   0
 -14  12  -9  135.58   13.58   0
 -13  13  -8   86.84   12.73   0
 -13  15   8   19.68    9.68   0
 -12  14  -6  100.86   12.41   0
 -11  11 -12    1.11   10.11   0
 -11  15  -3    9.15   10.23   0
 -10  12 -11   26.07   10.84   0
 -10  14  -7   94.62   11.57   0
  -9  15  -3   -3.18   10.61   0
  -8  14  -7   15.78   10.00   0
  -7  15  -1   15.66   12.78   0
  -7  15   3   22.31   16.49   0
  -7  15   4   63.77   17.01   0
  -5  13  -9   69.34   12.50   0
  -4  14  -4   13.34   10.18   0
  -3  13  -7  149.01   14.81   0
  -2  12  -9  178.16   16.50   0
  -1  11 -10   17.55   11.06   0
  -1  13  -3   -5.58    8.98   0
  -1  13  -2  127.85   14.73   0
  -1  13  -1   19.44   14.36   0
  -1  13   0  187.70   16.83   0
 -16  14  -2   -4.66    8.07   0
 -15  15   4   46.09    8.98   0
 -15  15   5   -4.24    6.64   0
 -13  15  -1   12.45   10.17   0
 -12  12 -10   36.47   10.97   0
 -11  15  -2   54.39   11.91   0
 -11  15   7   -0.81   10.95   0
 -10  10 -13   14.28   10.44   0
  -9  13  -9    8.86    9.39   0
  -9  15  -2    1.78   11.00   0
  -8  12 -11   -3.57   12.09   0
  -7  13  -9    3.95   10.14   0
  -7  15   0   31.60   13.19   0
  -7  15   1   72.07   15.81   0
  -7  15   2  221.77   19.31   0
  -6  14  -6    9.77   10.62   0
  -5   9 -14  337.70   20.41   0
  -5  11 -12    8.42   12.48   0
  -4  10 -13   -1.08   11.79   0
  -4  12 -10  165.39   15.44   0
  -4  14   3    8.62   13.57   0
 -14  10 -11   41.52    9.12   0
 -14  14  -4   47.53   11.28   0
 -13  15   0   16.64   10.64   0
 -13  15   7   29.33   10.78   0
 -12  10 -12   -5.03   12.79   0
 -11  15  -1   48.58   12.20   0
 -10  14  -6  107.06   12.74   0
  -9  11 -12   -0.50   10.84   0
  -9  15  -1    5.95   12.52   0
  -9  15   5   34.08   13.20   0
  -8  14  -6   16.62   10.27   0
  -7   9 -14  288.32   18.50   0
  -7  11 -12  278.31   17.71   0
  -6  10 -13   17.47   11.01   0
  -6  14  -5   64.25   12.03   0
  -5  13  -8   -6.38   11.29   0
  -4  14  -2   98.66   15.06   0
  -4  14  -1    7.48   14.98   0
  -4  14   0   14.28   13.74   0
  -4  14   1   -6.94   15.62   0
  -4  14   2    1.25   12.76   0
  -3  11 -11  425.85   20.44   0
  -3  13  -6    9.76   10.63   0
  -2  12  -8   90.29   12.05   0
 -15  11  -9    9.56   10.10   0
 -13  15   1    5.30    9.85   0
 -13  15   6   20.51   10.67   0
 -12  14  -5   12.87    9.79   0
 -11  13  -8  236.82   15.68   0
 -11  15   0   -7.22   10.57   0
 -11  15   6  130.44   14.39   0
 -10  12 -10  -10.94   10.57   0
  -9  15   1  124.38   17.77   0
  -9  15   2   16.29   15.14   0
  -9  15   3  127.65   17.34   0
  -8  10 -13   48.11   11.80   0
  -8  14  -5  100.86   12.52   0
  -7  13  -8    1.94    9.95   0
  -6  12 -10    1.48   10.43   0
  -6  14  -4   47.38   11.72   0
  -5  13  -7    5.73   11.43   0
  -4  12  -9   -8.86   10.71   0
  -3  13  -5   22.41   10.43   0
  -2  12  -7   76.41   12.87   0
 -17  13  -3   12.44    7.99   0
 -16  14  -1   60.04   10.24   0
 -14  12  -8   20.40   11.28   0
 -14  14  -3   29.33   10.75   0
 -13  11 -10   -7.65    9.77   0
 -13  15   3    4.11   11.62   0
 -13  15   5   16.38   10.30   0
 -12  12  -9   18.55   10.23   0
 -11  11 -11    6.32   10.37   0
 -11  15   2   -5.00   12.82   0
 -11  15   3   76.67   13.72   0
 -11  15   4   45.31   13.77   0
 -11  15   5  133.02   14.49   0
 -10  14  -5   29.23   11.24   0
  -9  13  -8   63.55   11.15   0
  -6  14  -3   -5.53   10.45   0
  -4  10 -12  436.82   20.05   0
  -3  11 -10  422.26   20.39   0
  -3  13  -3   15.34   11.48   0
  -2  12  -6   56.07   14.17   0
 -18  12  -4    6.93    8.62   0
 -17  11  -7    5.53    7.85   0
 -17  11  -7    2.15    4.90   0
 -16  10  -9    4.72    7.82   0
 -16  14   0    8.10    9.98   0
 -15  13  -5   -6.88    8.47   0
 -12  14  -4   16.66    7.79   0
 -11  13  -7   19.43   11.12   0
 -10  10 -12   54.81   12.48   0
 -10  14  -4   28.95   11.80   0
  -9   9 -13  166.38   14.78   0
  -9  11 -11    6.21   10.54   0
  -8  14  -4   26.00   11.68   0
  -7  11 -11   50.23   13.75   0
  -7  13  -7   55.45   12.58   0
  -6  12  -9   -4.25   11.18   0
  -6  14   4   45.32   18.20   0
  -6  14   5   14.71   14.83   0
  -5   9 -13  158.73   14.10   0
  -5  13  -6   -1.90   11.05   0
  -4  12  -8  475.66   21.51   0
  -3  13  -2   20.67   12.01   0
  -3  13  -1    9.78   12.43   0
  -3  13   1   25.32   11.35   0
  -3  13   2   -3.98   13.69   0
  -3  13   3    0.48   12.74   0
  -2  12  -5   81.85   13.46   0
 -18  10  -7    5.01    8.94   0
 -16  12  -6    5.73    9.79   0
 -14  14  -2    4.06   10.24   0
 -13  13  -6   86.56   12.10   0
  -9  13  -7    6.08   10.06   0
  -8  10 -12  380.17   18.93   0
  -8  12  -9   -8.75    9.20   0
  -8  14  -3   62.43   13.08   0
  -7   9 -13  204.12   16.24   0
  -6  14  -1  102.60   13.66   0
  -6  14   0   32.90   13.17   0
  -6  14   1    6.45   13.81   0
  -6  14   2   -2.59   12.90   0
  -6  14   3   18.81   15.31   0
  -5  11 -10   69.93   13.51   0
  -5  13  -5  125.32   14.64   0
  -3  11  -9    9.47    9.91   0
  -3  13   0  180.74   14.30   0
 -17  13  -2   -4.97    8.58   0
 -16  14   1   -5.13    9.79   0
 -15  11  -8   24.82   10.26   0
 -15  13  -4   41.02   10.80   0
 -14  10 -10  134.39   13.35   0
 -14  14  -1    2.24   10.35   0
 -12  10 -11  108.23   14.15   0
 -12  12  -8    0.92    9.60   0
 -11  11 -10   16.48   11.52   0
 -11  13  -6  114.42   12.72   0
 -10  14  -3   27.41   11.26   0
  -8  14  -2   -7.81   12.14   0
  -7  13  -6    8.21   10.84   0
  -6  12  -8  112.20   13.61   0
  -5  13  -4   -4.03   10.13   0
  -4  12  -7   12.23    7.96   0
 -19  11  -4   87.79   11.54   0
 -19  13   2   15.16    7.65   0
 -16  14   2    8.95    9.75   0
 -16  14   9   25.47    9.97   0
 -14  14  10    6.05    9.07   0
 -13  11  -9   -0.02    9.80   0
 -13  13  -5   22.27   10.36   0
 -12  14  -2   47.43   12.38   0
 -11   9 -12  187.73   14.94   0
 -10  14  -2   11.63   12.10   0
  -9  11 -10   84.02   13.06   0
  -9  13  -6   -4.12    9.86   0
  -8  12  -8   27.20   10.59   0
  -8  14  -1    4.61   10.89   0
  -8  14   6   98.03   17.81   0
  -7  13  -5   69.51   12.80   0
  -6  10 -11    4.94   11.28   0
  -5  11  -9   90.93   13.94   0
  -5  13  -3  178.24   15.23   0
  -4  12  -6  165.21   14.27   0
 -20  12   0   12.07    4.83   0
 -20  12   0    8.19    3.62   0
 -17  11  -6  174.79   15.22   0
 -17  13  -1  102.29   12.65   0
 -16  14   3    5.44   10.85   0
 -16  14   8   37.97   10.65   0
 -15  13  -3   80.46   12.14   0
 -14  14   0   -3.79   10.32   0
 -13   9 -11   36.93   12.53   0
 -12  14  -1   -0.77   10.91   0
 -11  13  -5   30.37   10.79   0
 -10  10 -11  100.88   12.76   0
 -10  12  -8  114.20   11.10   0
 -10  14  -1   41.61   11.95   0
 -10  14   8   19.27   13.39   0
  -9   9 -12  288.50   17.67   0
  -9  13  -5   28.21   11.18   0
  -8  10 -11   18.91   12.45   0
  -8  14   1  131.94   17.75   0
  -8  14   2   88.50   16.32   0
  -8  14   3    5.13   14.09   0
  -8  14   4   -9.68   14.18   0
  -8  14   5   60.48   16.76   0
  -7   9 -12  258.67   18.45   0
  -6  12  -7   39.84   12.53   0
  -4  12  -5    9.36    9.64   0
 -20  10  -4   50.12   10.04   0
 -20  10  -4   24.08    6.02   0
 -19  13   3    8.00    6.56   0
 -16  10  -8  276.71   16.61   0
 -16  14   6  221.36   14.93   0
 -16  14   7    6.12    9.79   0
 -14  14   1   10.16   11.10   0
 -14  14   9   -9.89   10.14   0
 -13  13  -4  154.80   14.46   0
 -12  10 -10   13.21   10.77   0
 -12  14   0   95.37   14.86   0
 -12  14   9    6.65   10.25   0
 -11  11  -9   93.95   13.22   0
 -10  14   0   23.83   12.14   0
 -10  14   7   31.96   13.96   0
  -7  13  -4   31.45   11.46   0
  -5  11  -8  493.30   22.11   0
  -5  13  -1    5.05   11.27   0
  -5  13   0   -0.38   11.56   0
  -5  13   1   65.84   13.17   0
  -5  13   2   18.30   12.54   0
  -5  13   3  -13.29   11.40   0
  -5  13   4   10.45   14.96   0
  -4  12  -4   74.58   13.06   0
 -19  13   4    1.92    7.32   0
 -18  12  -2   -6.04    9.79   0
 -17   9  -8   79.59   10.30   0
 -17  13   0    4.20   10.55   0
 -15  11  -7   10.87   13.30   0
 -15  13  -2   -2.38   10.40   0
 -14  10  -9   25.86   11.98   0
 -14  14   2  144.40   14.89   0
 -14  14   8    9.11   10.26   0
 -13  11  -8   14.25   12.17   0
 -12  14   1   13.93   13.34   0
 -12  14   8   17.07   12.27   0
 -11   9 -11   25.68   10.60   0
 -11  13  -4   26.23   10.85   0
 -10  12  -7   -2.15    9.48   0
 -10  14   3  119.61   16.70   0
 -10  14   5   22.89   14.33   0
 -10  14   6   22.10   15.40   0
  -9  11  -9   61.41   12.68   0
  -9  13  -4    5.26   11.30   0
  -8  12  -7   75.05   10.77   0
  -7  13  -3   -4.35   10.56   0
  -6  10 -10  164.75   15.85   0
  -4  12  -3  131.35   14.83   0
 -21  11   0   63.07    8.16   0
 -19   9  -6   56.73    9.50   0
 -19  11  -3    8.25   10.14   0
 -19  13   5   42.12    8.90   0
 -17  11  -5   44.65   11.89   0
 -14  14   3   11.10   10.81   0
 -14  14   5    5.31   12.52   0
 -14  14   6  111.12   14.25   0
 -14  14   7   10.30   10.86   0
 -13  13  -3   11.44   11.48   0
 -12  12  -6  125.09   13.19   0
 -12  14   6  118.92   16.74   0
 -12  14   7    8.99   13.69   0
 -10  10 -10  209.47   16.39   0
 -10  14   4  152.26   17.74   0
  -9   9 -11  339.48   17.28   0
  -9  13  -3  122.18   13.78   0
  -8   8 -12  -15.49   12.20   0
  -8  12  -6   22.55   10.59   0
  -7   9 -11   -2.00   11.20   0
  -7  11  -8   19.55   10.94   0
  -7  13  -2    6.80    9.60   0
  -6  12  -5   15.19   10.18   0
  -5  11  -7   41.04   10.75   0
 -19  13   6   10.59    6.03   0
 -19  13   9   18.13    7.14   0
 -17  13   1    3.04   10.04   0
 -17  13  12   -0.35    6.91   0
 -15   9  -9   13.33   11.04   0
 -15  13  -1   13.32   10.70   0
 -14  12  -5    0.19   10.89   0
 -13   9 -10  157.65   14.01   0
 -12  14   4  134.80   16.73   0
 -11  11  -8   14.63   10.99   0
 -11  13  -3  -15.41   10.64   0
 -10  12  -6  148.99   13.70   0
  -7  13   0   24.06   14.44   0
  -7  13   6   15.54   14.06   0
 -20  10  -3    9.27   10.32   0
 -20  12   2   12.64    5.64   0
 -18  12  -1   24.76   10.14   0
 -16  10  -7   -7.44   10.95   0
 -16  12  -3   -1.72    9.97   0
 -15  11  -6    9.31   10.99   0
 -14  10  -8  123.05   13.03   0
 -13  11  -7  209.42   16.80   0
 -13  13  -2   18.57   11.28   0
 -12  10  -9  100.75   12.05   0
 -11  13  -2   -1.01   11.54   0
  -9  13  -2    4.31   11.05   0
  -8  12  -5  289.66   16.88   0
  -7  11  -7   -5.95   11.20   0
  -7  13   1   10.12   11.76   0
  -7  13   2    2.97   14.14   0
  -7  13   4    4.64   12.85   0
  -7  13   5  177.03   17.66   0
  -6  12  -4   70.37    9.95   0
 -21   9  -3  161.15   11.62   0
 -21  11   1   14.17    7.52   0
 -20  12   3    4.96    8.04   0
 -19  11  -2   82.36   12.95   0
 -17   9  -7   18.40   12.70   0
 -17  11  -4    1.69   11.25   0
 -17  13  11    1.24    8.72   0
 -15  13   0   16.01   11.02   0
 -15  13  12    5.99   10.05   0
 -14  12  -4   37.76   11.38   0
 -13  13  -1    5.07   11.46   0
 -12  12  -5   19.04    7.95   0
 -11   9 -10  234.95   16.07   0
 -10   8 -11  207.33   15.85   0
 -10  10  -9  243.47   16.62   0
 -10  12  -5  123.08   14.10   0
  -9  13  -1    6.57   11.06   0
  -8  10  -9   29.62    9.31   0
  -6  12  -3   39.21   11.58   0
 -19   9  -5  172.71   14.88   0
 -18  12   0    9.66   10.28   0
 -17  13   3  179.24   15.38   0
 -16  12  -2   12.43   10.02   0
 -15  13   1  129.23   14.63   0
 -13   9  -9   -3.12   12.89   0
 -11  13  -1    7.38    8.81   0
  -9   9 -10   53.96   10.88   0
  -9  11  -7   -7.92    7.15   0
  -9  13   0  117.82   13.60   0
  -9  13   8   16.16   12.89   0
  -8  12  -4  133.07   14.78   0
  -7  11  -6  184.98   14.07   0
  -6  12  -2   12.02   11.17   0
 -22  10   1    3.82    7.39   0
 -21  11   2   56.75    8.65   0
 -20   8  -5   16.10    8.32   0
 -20  12   4   20.35    9.18   0
 -17  13   5  143.19   14.03   0
 -17  13   9  134.92   12.91   0
 -17  13  10    3.20    8.19   0
 -16  10  -6  183.25   16.47   0
 -15   9  -8   93.74   13.14   0
 -15  11  -5  131.24   14.61   0
 -15  13   2   27.94   12.57   0
 -15  13  11   16.07    9.23   0
 -14  10  -7   -6.11   11.16   0
 -14  12  -3    8.88   11.65   0
 -13  13  11   11.00   12.10   0
 -12  10  -8   15.85   12.03   0
 -12  12  -4  186.20   13.49   0
 -11  13   0   89.22   15.14   0
 -10  12  -4   33.74   11.38   0
  -9  13   2   37.60   14.35   0
  -9  13   3    8.01   13.56   0
  -9  13   4    7.99   15.06   0
  -9  13   5  207.14   18.67   0
  -9  13   6   39.71   14.07   0
  -9  13   7  115.75   16.94   0
  -8  12  -3   54.34   11.39   0
 -23   9   1    0.65    5.58   0
 -20  10  -2   48.80   10.15   0
 -20  12  12    4.26    4.35   0
 -18  12   1    4.61    9.83   0
 -17  13   6   45.89   10.66   0
 -17  13   8   16.57   10.61   0
 -16   8  -8    2.40   13.46   0
 -16  12  -1   11.01   11.86   0
 -15  13  10    2.69   11.71   0
 -13  13   1  103.17   12.41   0
 -13  13  10    2.88   12.52   0
 -12  12  -3   12.63   10.48   0
 -11   9  -9   66.91   11.33   0
 -11  11  -6   39.77    9.81   0
 -11  13   1   19.82   12.06   0
 -11  13   9   32.20   14.93   0
 -10  10  -8   32.32    8.82   0
 -10  12  -3  116.20   14.68   0
  -9  11  -6    0.42    7.22   0
  -8  12  -2   59.85   12.30   0
  -7  11  -5  221.72   15.59   0
  -6  12   0   12.51    9.41   0
  -6  12   1   69.65   14.56   0
  -6  12   2  110.53   14.46   0
  -6  12   5   -5.08   14.73   0
 -22   8  -2    3.73    7.62   0
 -21   9  -2   11.88    8.88   0
 -20  12   6   74.53    9.92   0
 -20  12  11   54.01    8.06   0
 -17   9  -6   47.57   12.00   0
 -15  13   4   59.31   14.16   0
 -15  13   9    2.01   12.42   0
 -14   8  -9   34.27   11.86   0
 -13  11  -5   92.33   13.01   0
 -13  13   2   54.55   11.44   0
 -13  13   3   30.57   12.59   0
 -13  13   9    1.17   14.34   0
 -12  10  -7  158.02   14.52   0
 -11  13   4  184.63   17.97   0
 -11  13   5   40.67   15.06   0
 -11  13   6    5.94   14.03   0
 -11  13   7   63.40   16.83   0
 -11  13   8   10.73   14.20   0
 -10   8 -10   55.11   12.41   0
  -9   9  -9    9.68    9.91   0
  -8  10  -7    9.17   10.62   0
  -6  12   3   32.34   12.32   0
  -6  12   4  317.36   20.50   0
 -21  11   3    1.81    7.37   0
 -20  12   7    1.02    7.33   0
 -20  12   8    8.06    6.55   0
 -19   9  -4   17.93   11.76   0
 -19  11   0   17.65   10.56   0
 -18  12   2  103.94   13.41   0
 -17  11  -2   13.51   11.08   0
 -16  10  -5   13.03   12.08   0
 -16  12   0  203.81   16.80   0
 -15   9  -7   62.02   12.19   0
 -15  13   6   60.43   14.43   0
 -15  13   7   38.24   14.31   0
 -15  13   8   62.30   14.41   0
 -14  10  -6    6.52   10.29   0
 -13   9  -8  175.11   14.25   0
 -13  13   5   41.41   14.77   0
 -13  13   6   77.03   15.93   0
 -13  13   7   79.81   15.80   0
 -13  13   8   31.01   15.69   0
 -12  12  -2   32.98   11.71   0
 -11  11  -5   12.92    9.00   0
 -10  10  -7    3.40   12.51   0
 -10  12  -2   17.84   11.79   0
  -9  11  -5   90.42   10.72   0
  -8  12  -1   14.86    8.78   0
 -21  11   4   10.76    7.44   0
 -20   8  -4   59.33   11.82   0
 -20  10  -1   23.99   10.80   0
 -18   8  -6   15.45   10.89   0
 -18  10  -3   26.07   12.32   0
 -18  12  13   35.98    9.40   0
 -15  11  -3   31.46   11.84   0
 -14  12  -1    7.31    8.91   0
 -13  11  -4   22.13   10.84   0
 -12   8  -9   -2.25   11.48   0
 -12  12  -1   -1.99   12.06   0
 -11   9  -8   20.26   10.81   0
 -10  12  -1   19.75   12.65   0
  -9  11  -4    2.31    9.63   0
  -8  12   0    5.81    9.06   0
 -24   8   2   13.25    5.29   0
 -23   7  -1   -1.60    5.96   0
 -23   9   2   12.72    6.84   0
 -19  11   1    8.04    9.87   0
 -18  12   4   86.97   14.40   0
 -16   8  -7   24.61   13.33   0
 -16  12   1   17.75   10.37   0
 -14   8  -8  114.06   14.48   0
 -14  12   0   81.06   15.12   0
 -12  10  -6   16.04   12.67   0
 -11  11  -4   21.25   10.55   0
 -10  12   0   28.59   12.54   0
  -8  12   2   46.39   13.28   0
  -8  12   3  163.90   15.68   0
  -8  12   6  349.40   23.26   0
  -8  12   7   93.51   17.72   0
 -22   8  -1    6.13    9.40   0
 -22  10   3    3.98    6.75   0
 -21   9  -1   11.86    9.56   0
 -21  11   5    0.86    7.88   0
 -18  12   5  105.08   14.34   0
 -18  12  12  179.66   12.46   0
 -17   9  -5  139.69   14.81   0
 -17  11  -1    6.62   12.36   0
 -16  10  -4   22.90   13.43   0
 -16  12   2  111.81   16.18   0
 -14  10  -5   68.95   15.12   0
 -13   9  -7    3.60   11.90   0
 -13  11  -3    7.65   10.57   0
 -12  12   0    7.00   12.25   0
 -10  12   1   30.04   12.32   0
  -9  11  -3  220.45   15.91   0
  -8  12   4   88.03   12.96   0
  -8  12   5  181.01   15.69   0
 -21  11   6   58.81   10.02   0
 -21  11  13    5.74    5.56   0
 -19   9  -3   17.26   14.71   0
 -19  11   2   86.51   13.07   0
 -18  10  -2   57.19   14.77   0
 -18  12   6    4.38   11.31   0
 -18  12   7   19.87   11.12   0
 -18  12  10   10.92    9.40   0
 -18  12  11   15.59   10.29   0
 -16  12   3  166.52   17.41   0
 -15  11  -2  134.80   12.99   0
 -12  12   1    6.67   12.58   0
 -11   9  -7    3.31    9.48   0
 -11  11  -3  246.16   16.15   0
 -10  12   9    6.76   15.45   0
 -24   8   3    3.64    5.68   0
 -22  10   4    2.85    7.38   0
 -21   7  -3   62.49   10.96   0
 -21  11   7   -1.55    8.45   0
 -21  11  12    7.26    6.17   0
 -20   8  -3    9.14   11.61   0
 -19   7  -5   20.72   11.73   0
 -18   8  -5   -6.95   13.84   0
 -18  12   9    5.91   10.85   0
 -17  11   0  114.75   13.19   0
 -16  12   4    3.92   12.99   0
 -16  12  12  108.56   12.89   0
 -15  11  -1   -1.54   11.57   0
 -14  12   2   25.79   10.44   0
 -14  12  12    8.50   12.70   0
 -13  11  -2   43.89   12.27   0
 -12   8  -8   19.23    9.97   0
 -12  12   2   18.68   11.79   0
 -12  12  11   31.39   15.41   0
 -11  11  -2   -2.63   11.05   0
 -10  10  -5   38.25   10.11   0
 -10  12   3    2.19   10.37   0
 -10  12   4  -10.18   15.18   0
 -10  12   5  195.45   19.56   0
 -10  12   6   21.29   14.72   0
 -10  12   7  366.51   24.15   0
 -10  12   8  129.20   16.58   0
  -9  11  -2  211.22   13.81   0
 -22  10   5   -0.25    7.92   0
 -21   9   0   18.77   11.36   0
 -21  11   9   34.98    8.44   0
 -21  11  10   53.09    8.65   0
 -20  10   1   10.61   10.66   0
 -19  11   3   -2.65   10.81   0
 -17   9  -4   13.42   14.88   0
 -17  11   1   -1.78   11.79   0
 -16   8  -6    7.12   12.18   0
 -16  12   5  194.24   17.59   0
 -16  12   6    7.28   12.07   0
 -16  12  11    6.40   11.66   0
 -15   9  -5  134.52   15.72   0
 -14   8  -7   96.53   13.63   0
 -14  12   3   76.56   12.89   0
 -14  12   4   -0.60   13.34   0
 -14  12  11   54.79   16.30   0
 -13   9  -6    8.38   10.53   0
 -12  12   3    4.28   11.38   0
 -12  12   9   22.75   15.23   0
 -12  12  10    4.08   16.10   0
  -9  11  -1   64.95   12.16   0
 -23   7   0   41.02    9.25   0
 -22   8   0   53.42   11.63   0
 -19   9  -2    9.13   13.38   0
 -19  11   4  187.27   16.01   0
 -16  12   8  -13.64   14.27   0
 -16  12   9   35.82   13.21   0
 -15  11   0  108.61   15.58   0
 -14  12   6   54.65   17.08   0
 -14  12   9   11.71   13.08   0
 -14  12  10   47.86   15.57   0
 -13   7  -8  231.49   15.20   0
 -13  11  -1   78.69   14.82   0
 -12  10  -4   51.39   12.61   0
 -12  12   5    5.83   15.39   0
 -12  12   6   39.11   17.44   0
 -12  12   7  134.78   21.12   0
 -12  12   8    2.80   14.56   0
 -11   9  -6   77.47   12.86   0
 -11  11  -1   62.92   13.35   0
 -10  10  -4   51.69   12.87   0
  -9  11   0  130.35   15.21   0
 -25   7   4  142.80    8.07   0
 -24   8   4   60.04    7.34   0
 -22  10   6    8.84    8.23   0
 -22  10  15   21.56    5.17   0
 -20  10   2   30.70   11.73   0
 -19  11   5    3.53   10.74   0
 -19  11  14  431.59   15.56   0
 -18   8  -4  210.80   18.61   0
 -18  10   0   48.24   13.32   0
 -17   7  -6   63.55   13.42   0
 -17  11   2  383.06   22.14   0
 -17  11  15    8.00    8.42   0
 -16  10  -2   -8.13   11.01   0
 -15   7  -7    5.14   10.27   0
 -14  10  -3   12.14    9.85   0
 -14  12   7   17.18   12.43   0
 -14  12   8  175.88   20.19   0
 -13  11   0    0.65   13.64   0
 -12   8  -7   11.65   10.44   0
 -11  11   0    7.34   11.21   0
  -9  11   1   16.97   12.48   0
 -23   9   5    8.93    7.37   0
 -22   6  -2   14.32    7.74   0
 -22  10   7   58.27   10.16   0
 -22  10  14   22.07    6.26   0
 -21   7  -2   36.43   13.15   0
 -20  10   3   32.66   11.53   0
 -20  10  17    2.92    6.25   0
 -19   9  -1  218.71   18.95   0
 -19  11   6  163.24   15.77   0
 -19  11  13   36.49    9.05   0
 -17  11   3   -3.52   12.76   0
 -16   8  -5   49.04   12.94   0
 -15   9  -4    1.44   12.30   0
 -15  11   1    0.60   10.44   0
 -14   8  -6   81.83   12.36   0
 -13   9  -5  100.83   11.77   0
 -12  10  -3  193.73   15.01   0
 -10  10  -3   -0.60    6.97   0
 -23   7   1   18.28   10.22   0
 -22  10   8   95.07   10.06   0
 -22  10   9    5.31    7.54   0
 -22  10  13   -0.92    6.17   0
 -19  11   7   16.14   10.49   0
 -19  11  11    1.94   10.11   0
 -19  11  12  102.95   12.31   0
 -18  10   1    4.75   11.61   0
 -17  11   4   38.15   14.88   0
 -17  11  14   18.11   10.32   0
 -16  10  -1    4.82   12.54   0
 -15  11   2   30.69   13.96   0
 -14  10  -2   -5.41   11.21   0
 -13  11   1   -3.06   13.45   0
 -11  11   1   30.97    9.14   0
  -9  11   4   -1.90   13.54   0
  -9  11   7   84.74   16.66   0
  -9  11   8  224.19   21.90   0
 -25   7   5    8.03    5.34   0
 -23   9   6   46.82    8.74   0
 -22  10  10   61.13    9.11   0
 -22  10  11   13.11    7.27   0
 -20   8  -1    8.20   13.11   0
 -20  10   4   82.30   12.89   0
 -19  11   9  -10.66   10.41   0
 -18   8  -3   31.60   14.37   0
 -17   7  -5    2.95   11.60   0
 -17   9  -2   27.92   15.75   0
 -17  11   5    2.84   13.00   0
 -17  11  13    4.16   13.41   0
 -15  11   3   23.98   13.28   0
 -15  11  14   -5.12   12.34   0
 -13   7  -7   10.25   11.80   0
 -13  11   2   16.04   13.67   0
 -12   8  -6   17.50   10.85   0
 -12  10  -2   16.00    8.09   0
 -11  11   2   16.53   10.30   0
 -11  11   3  -12.45   14.37   0
  -9  11   5    5.27    8.83   0
  -9  11   6   55.53   16.09   0
 -26   6   6   -5.14    4.19   0
 -24   8   6  198.64   11.13   0
 -23   9   7   78.78    9.54   0
 -23   9  16   39.20    5.19   0
 -22   8   2  104.43   15.14   0
 -21   9   3   16.27   10.33   0
 -20  10   5   67.52   13.15   0
 -20  10  16   15.06    7.54   0
 -18  10   2   58.48   15.80   0
 -17  11   6   20.84   14.13   0
 -17  11  12  215.34   17.82   0
 -16   8  -4    7.52   13.17   0
 -16  10   0   24.03   10.03   0
 -15   7  -6    3.26   10.10   0
 -15   9  -3   48.08   14.70   0
 -15  11   4   56.71   14.93   0
 -15  11  13   -5.81   13.32   0
 -14   8  -5   21.30   10.94   0
 -14  10  -1   90.56   14.61   0
 -13  11   3   82.94   15.53   0
 -13  11  12  -14.28   14.25   0
 -12  10  -1   95.27   12.70   0
 -11  11  10   55.58   18.32   0
 -24   6   2   33.54    8.09   0
 -23   7   2   25.24   11.74   0
 -23   9   8   21.99    8.07   0
 -23   9  15    4.00    5.55   0
 -22   6  -1   74.61   12.55   0
 -21   7  -1   27.33   13.49   0
 -20  10   6  103.10   13.49   0
 -20  10  15   22.31    9.30   0
 -19   7  -3   17.37   14.21   0
 -18   6  -5   18.13   11.73   0
 -17  11   7   26.17   13.09   0
 -17  11   9   30.40   14.20   0
 -17  11  11   20.41   14.70   0
 -16  10   1   17.38   12.81   0
 -15  11   5   65.21   15.84   0
 -15  11  12   12.67   14.51   0
 -14  10   0    4.10   12.56   0
 -13  11   4   -4.17   12.01   0
 -13  11  11   30.10   14.92   0
 -11  11   5   10.85   11.66   0
 -11  11   6   -6.18   13.98   0
 -11  11   7   92.19   18.07   0
 -11  11   8   -6.58   16.18   0
 -11  11   9   44.08   15.03   0
 -23   9   9  142.21   10.92   0
 -21   9   4  149.06   14.23   0
 -21   9  18    3.31    5.85   0
 -20   6  -3   19.95   12.40   0
 -20   8   0   24.76   15.11   0
 -20  10   7   -7.86   10.74   0
 -19   9   1    7.49   11.92   0
 -18   8  -2    4.18   14.99   0
 -18  10   3   34.29   10.94   0
 -16   6  -6   22.06   13.90   0
 -15  11   6   10.13    9.78   0
 -15  11   8   49.08   17.13   0
 -15  11   9    9.18   14.45   0
 -15  11  10   35.42   15.85   0
 -15  11  11    6.57   13.94   0
 -13  11   7   15.63   16.54   0
 -13  11   8   14.50   15.90   0
 -13  11   9   71.03   16.88   0
 -13  11  10   18.12   15.78   0
 -12  10   0    6.05   11.13   0
 -26   4   4    0.00    3.64   0
 -26   6   7    0.69    4.08   0
 -25   5   3   21.04    6.35   0
 -25   7   7   -3.38    5.74   0
 -24   8   8   67.52    9.21   0
 -24   8  17   15.08    3.18   0
 -23   9  10    7.61    6.90   0
 -23   9  11   -1.65    6.76   0
 -23   9  13   16.60    6.47   0
 -20  10   8  127.00   15.39   0
 -20  10  13    3.03    9.56   0
 -20  10  14   46.66    9.94   0
 -18  10   4  212.37   19.45   0
 -17   7  -4   17.70   12.93   0
 -17   9   0   46.73   13.45   0
 -16   8  -3  104.76   16.62   0
 -16  10   2   56.81   16.63   0
 -15   7  -5   21.83   13.33   0
 -14   8  -4   11.49   11.52   0
 -14  10   1   40.66   15.56   0
 -13   9  -2   -7.43   11.66   0
 -12  10   1   45.86   12.92   0
 -24   6   3    9.85    9.53   0
 -24   8  16  109.08    7.99   0
 -23   5   0    5.19    8.72   0
 -23   7   3   96.96   12.83   0
 -22   6   0   19.02   14.48   0
 -21   7   0   27.59   14.82   0
 -21   9   5  277.61   17.93   0
 -21   9  17  114.62    9.72   0
 -20   8   1    8.65   13.56   0
 -20  10   9   22.07   12.04   0
 -20  10  12  166.86   14.65   0
 -19   9   2  133.06   17.00   0
 -18   6  -4   23.07   12.93   0
 -18   8  -1   14.87   15.35   0
 -18  10   5    0.59   14.63   0
 -18  10  15   -3.00   11.32   0
 -16  10   3   34.58   15.50   0
 -15   9  -1  104.28   14.89   0
 -14  10   2   30.55   14.99   0
 -25   7   8   63.71    6.93   0
 -24   8   9   64.81    8.59   0
 -22   8   4  381.84   20.08   0
 -21   5  -2  115.65   16.15   0
 -21   9   6   23.30   12.85   0
 -19   9   3  174.37   18.90   0
 -18  10   6  118.69   19.53   0
 -18  10  14   45.60   15.06   0
 -17   9   1   -1.75   13.88   0
 -16   6  -5  103.49   13.89   0
 -16  10   4  149.78   19.80   0
 -16  10  15    2.42   15.34   0
 -14   8  -3    9.07   11.96   0
 -13   9  -1   19.01   12.53   0
 -12  10   2   12.71   10.03   0
 -26   6   9    9.98    5.24   0
 -25   5   4   23.94    7.54   0
 -25   7   9   40.32    6.66   0
 -25   7  17    4.81    3.65   0
 -24   4   1   -2.95    7.21   0
 -24   8  11    8.44    6.82   0
 -24   8  13    5.68    5.64   0
 -24   8  14   59.69    6.58   0
 -22   8   5   51.95   12.24   0
 -22   8  19    4.06    4.94   0
 -21   7   1   87.77   15.70   0
 -21   9   7  227.25   17.24   0
 -21   9  16   12.35    7.92   0
 -19   9  18    5.54    7.07   0
 -18  10   7    9.13   14.87   0
 -18  10   8  144.09   18.47   0
 -18  10  13   15.66   13.51   0
 -17   7  -3   84.76   15.35   0
 -16   8  -2  153.64   15.29   0
 -16  10   5   12.57   15.92   0
 -15   7  -4    4.76   11.39   0
 -14  10   3   24.35   11.69   0
 -14  10  14  -15.02   13.59   0
 -12  10   3  172.47   18.99   0
 -26   4   5    4.14    5.29   0
 -25   7  10   17.29    5.98   0
 -24   6   4   39.39   10.41   0
 -21   9   8   -1.42   10.35   0
 -21   9  15   86.37   10.65   0
 -19   7  -1  235.11   22.30   0
 -19   9   4   24.33   14.59   0
 -18  10   9   16.73   14.47   0
 -18  10  11   23.33   15.21   0
 -18  10  12   50.20   13.68   0
 -17   9   2   86.66   16.29   0
 -16  10   6   14.36   15.58   0
 -16  10  14    6.55   14.76   0
 -14  10   4   24.67   11.87   0
 -14  10   5   63.83   16.25   0
 -13   9   0  305.37   18.84   0
 -12  10   4   47.05   14.16   0
 -12  10  12  103.34   18.78   0
   2  14  17   -6.44   12.22   0
   2  14  17   -1.54    7.33   0
   4  14  15  -10.76   19.96   0
   5  17   1   -4.89   11.11   0
   5  17   3   11.45   10.14   0
   5  17   4   24.07   10.74   0
   6  12  15   -0.85   24.14   0
   7  15   9   56.60   17.47   0
   8  12  12    9.81   22.22   0
   8  14   9  189.02   21.89   0
   9  11  11    5.89   23.10   0
  10  12  -7  390.78   27.86   0
  10  14   0    2.61   12.89   0
  10  14   1    8.88   13.83   0
  10  14   2   20.84   13.77   0
  11   9   7    5.02   23.11   0
  11  11  -6   -2.34   17.73   0
  11  11   6   36.54   19.68   0
  11  13   0   75.67   14.56   0
  11  13   1   16.08   10.37   0
  12  10  -4   18.13   18.51   0
  12  10   3  167.81   25.86   0
   5  15  12   12.76   15.48   0
   6  16  -3   -0.57   10.46   0
   6  16   7   -0.72   13.93   0
   7  11  14  210.40   33.71   0
   7  13  12   25.05   27.30   0
   7  15  -5    7.04   12.60   0
   7  15   8  264.61   22.97   0
   8  10  13   44.87   26.94   0
   8  14  -6  140.50   18.27   0
   9  13   8   65.82   18.96   0
  10  10   9  242.02   32.77   0
  10  12  -6   34.70   18.11   0
  10  12   7  -10.95   18.25   0
  11  11  -5    3.52   17.91   0
  11  11   5    9.79   18.98   0
  12  10  -2   39.12   22.91   0
  12  10  -1   73.54   21.22   0
  12  10   0    5.19   17.34   0
  12  10   1   87.29   21.42   0
  12  10   2    1.61   15.00   0
   1  15  16   -5.81   14.10   0
   2  16  13   12.73   13.76   0
   3  15  14   -0.08   14.50   0
   3  17  -2   -3.79    8.61   0
   3  17   8   11.40   11.93   0
   6  14  12    1.20   17.94   0
   6  16  -2  172.59   15.77   0
   6  16   6   53.60   13.98   0
   8  14   8   62.45   20.16   0
   9  13  -6   25.26   15.36   0
  11   9   6   54.36   25.45   0
  11  11  -4  -18.92   18.94   0
  11  11   4   33.59   19.02   0
   4  16  10  114.14   17.38   0
   6  12  14   32.69   28.29   0
   6  16  -1   15.23   12.03   0
   6  16   5   15.63   12.87   0
   7  15  -4  104.39   15.98   0
   7  15   7    1.60   14.89   0
   8  12  11    4.19   23.04   0
   8  14  -5   58.91   18.42   0
   8  14   7   19.12   15.10   0
   9  13  -5  169.58   20.34   0
   9  13   7  -13.95   16.74   0
  10  10   8   53.24   23.30   0
  10  12  -5  172.68   21.77   0
  10  12   6  172.93   20.72   0
  11  11  -2    8.60   18.10   0
  11  11   2  -13.10   18.72   0
  11  11   3  269.94   26.53   0
   3  17   7    3.45   10.65   0
   4  14  14   -5.12   19.35   0
   4  16  -4  114.46   14.66   0
   5  13  14  -14.50   20.99   0
   6  14  11  140.56   23.24   0
   6  16   0   77.36   13.55   0
   6  16   2    6.61   11.49   0
   6  16   3   14.35   11.90   0
   6  16   4    2.13   11.61   0
   7  11  13   61.92   27.70   0
   7  13  11   22.23   19.53   0
   7  15  -3   11.46   12.81   0
   7  15   6  185.88   19.23   0
   8  10  12  408.76   33.53   0
   8  14  -4    7.54   12.66   0
   9   9  10   44.74   25.18   0
   9  11   9   44.52   23.99   0
   9  13  -4   15.35   15.88   0
   9  13   6   -2.40   18.23   0
  10  10   7    5.75   22.71   0
  10  12  -4   21.51   14.66   0
  10  12   4   -0.61   18.92   0
  10  12   5  160.34   18.74   0
  11  11  -1   16.54   17.62   0
  11  11   0   10.51   15.25   0
  11  11   1   67.44   19.06   0
   0  16  14   17.64   11.90   0
   1  17  10    6.32    7.36   0
   1  17  10    6.75    5.20   0
   2  14  16   32.66   18.47   0
   3  17   0   10.18    9.17   0
   3  17   1   38.91   11.71   0
   3  17   5   30.62   13.68   0
   3  17   6   24.80   11.50   0
   4  12  16   31.93   25.91   0
   4  16   9   -6.80   14.44   0
   5  15  10  149.14   19.65   0
   7  15  -2  231.79   18.00   0
   7  15   5   13.85   14.32   0
   8  12  10   72.52   23.92   0
   8  14  -3   -1.83   14.05   0
   8  14   5  113.85   17.44   0
   8  14   6   18.74   12.09   0
   9  11  -7  119.47   23.41   0
   9  13  -3    3.79   13.77   0
  10  12  -3    3.68   11.00   0
  10  12   2    1.90   16.00   0
  10  12   3  132.45   23.03   0
   1  17  -2    9.29    9.12   0
   3  13  16   25.04   20.33   0
   3  15  13   16.17   13.79   0
   3  17   3    9.52   10.75   0
   3  17   4    7.92   11.29   0
   4  16  -3    4.11   10.81   0
   4  16   8  116.11   16.89   0
   5  15  -5   90.45   17.85   0
   6  12  13    4.60   22.47   0
   7  13  -7   15.13   14.14   0
   7  13  10  -11.27   22.55   0
   7  15  -1   47.71   14.40   0
   7  15   1   11.42   11.18   0
   7  15   2   85.18   14.68   0
   7  15   3    0.15   14.16   0
   7  15   4   23.13   10.58   0
   8  10  11   -4.10   24.11   0
   8  12  -7   58.87   20.30   0
   8  14  -2   97.18   16.76   0
   8  14   4   26.73   14.14   0
   9   9   9   34.05   23.21   0
   9  13  -2   35.63   16.41   0
   9  13   3  123.04   18.85   0
   9  13   4   13.10   14.91   0
  10  12  -1   47.84   11.45   0
  10  12   0   30.68   15.02   0
  10  12   1   19.66   15.34   0
   1  17   9   -5.84   10.24   0
   5  11  15  133.30   31.95   0
   5  13  13   63.87   24.45   0
   5  15   9    2.87   14.81   0
   6  10  14  537.56   42.60   0
   6  14  -6   29.58   15.19   0
   7  11  12  286.51   31.29   0
   8  14   0   48.59   13.31   0
   8  14   2    5.19   12.91   0
   8  14   3   47.88   15.98   0
   9  11  -6   89.03   23.70   0
   9  13   0  106.02   16.26   0
   9  13   2   21.62   15.36   0
  10  10   4   69.23   23.87   0
  10  10   5   77.62   18.62   0
  -1  17  11   -8.30    8.09   0
   0  14  17   13.81   18.37   0
   1  17  -1    2.40    9.56   0
   1  17   8   20.47   12.57   0
   2  16  11   14.44   13.64   0
   4  16  -2   88.63   15.49   0
   4  16   7   -9.11   12.04   0
   5  15  -4    8.83   14.03   0
   6  14   9   59.18   18.09   0
   7  13  -6   19.16   16.81   0
   8  10  10  198.09   27.79   0
   9  11  -5  -10.39   17.76   0
   9  11   6    2.23   18.76   0
  10  10   3   -7.73   17.26   0
  -1  17  -2   -0.81    6.46   0
  -1  17  -2    0.00    3.67   0
   1  17   0   -3.58    9.66   0
   2  14  15    7.83   16.30   0
   2  16  -4   31.75    9.48   0
   3  13  15   18.85   20.45   0
   4  12  15   -4.96   24.49   0
   4  16  -1   22.44   11.56   0
   4  16   0   76.38   15.22   0
   4  16   5   12.69   12.13   0
   4  16   6   18.79   13.13   0
   5  15   8   39.90   16.12   0
   6  12  12   14.37   22.54   0
   6  14  -5   -8.33   13.96   0
   7   9  12  285.19   33.51   0
   7  11  11   19.55   24.87   0
   7  13   8    7.09   16.09   0
   8  12   7   77.08   19.48   0
   9  11  -4    7.02   16.43   0
  -1  17  10   19.52   10.52   0
   1  13  17  -15.98   18.41   0
   1  15  14   16.41   14.81   0
   1  17   1   69.58   10.80   0
   1  17   6   -6.70   12.04   0
   2  12  17   24.04   22.76   0
   2  16  10   70.93   16.46   0
   4  14  12    3.14   19.23   0
   4  16   2    4.16   11.05   0
   4  16   3   44.46   12.21   0
   4  16   4   -0.32   11.25   0
   5  11  14  302.37   35.45   0
   5  13  12   11.37   19.72   0
   5  15  -3   11.07   13.38   0
   5  15   7   50.69   14.43   0
   6  10  13    9.68   20.82   0
   6  14  -4   47.59   15.22   0
   6  14   8   -1.05   11.65   0
   8  10   9   49.61   21.58   0
   9  11  -3   32.96   17.51   0
   9  11   4   11.19   16.06   0
   1  17   2    7.97   10.67   0
   1  17   4    0.79    9.83   0
   1  17   5    6.19   11.11   0
   2  16  -3   -3.11   10.76   0
   2  16   9   11.64   13.65   0
   3  15  -5  125.66   17.43   0
   3  15  11   21.73   14.84   0
   5  15  -2   60.20   14.22   0
   5  15   6   -6.50   13.28   0
   6  12  11   23.22   22.90   0
   6  14   7   29.10   15.76   0
   7   9  11   28.69   24.84   0
   7  11  10   97.31   27.05   0
   7  13  -4   13.26   14.49   0
   7  13   7   72.69   15.28   0
   8  10   8  -14.68   22.08   0
   8  12  -4  111.77   17.19   0
   8  12   5  263.75   24.94   0
   8  12   6   28.94   13.92   0
   9  11  -1   16.71   15.73   0
   9  11   0  158.51   20.57   0
   9  11   1   85.47   17.17   0
   9  11   2  246.94   23.35   0
   9  11   3  268.02   24.88   0
  -2  16  14   14.37   12.49   0
  -1  17   9  117.44   15.54   0
   0  16  12   95.18   14.66   0
   2  14  14   71.71   23.20   0
   3  11  16   -7.08   28.58   0
   3  13  14   -1.86   19.88   0
   3  15  10   53.18   16.03   0
   4  12  14   -1.61   23.34   0
   4  14  -6    1.48   12.99   0
   5  13  11   23.14   19.84   0
   5  15  -1   19.07   12.40   0
   5  15   0   25.71   13.61   0
   5  15   4   11.88   12.79   0
   5  15   5  152.05   16.97   0
   6  10  12  822.27   42.83   0
   6  14  -3    3.02   11.37   0
   6  14  -2   18.68   13.54   0
   6  14   6   -6.03   14.96   0
   7  13  -3  305.08   22.95   0
   7  13   5   55.51   18.54   0
   7  13   6   10.41   11.22   0
   8  12  -3  148.44   15.08   0
   8  12  -2   39.02   13.67   0
   8  12   4  138.18   20.45   0
  -4  16  15   17.85   10.74   0
  -3  17  -1    2.00    7.67   0
  -3  17  11   51.12   12.18   0
  -1  15  15    8.30   13.40   0
  -1  17   0    1.55    9.81   0
   1  15  13    8.45   16.24   0
   2  16  -2  207.36   16.26   0
   3  15  -4  142.05   17.78   0
   5  11  13   33.13   25.82   0
   5  15   2   20.57   11.86   0
   5  15   3   10.30    8.87   0
   6  12  10    3.34   20.53   0
   6  14  -1   14.33   13.55   0
   6  14   4   33.93   14.94   0
   6  14   5   75.02   13.60   0
   7  11   9  169.59   24.86   0
   7  13  -2   -6.70   13.28   0
   7  13   4   46.89   15.72   0
   8  12   0   17.55   15.34   0
   8  12   1  -17.29   12.96   0
   8  12   2   72.93   16.19   0
   8  12   3   44.71   13.22   0
  -1  17   1    0.23    9.88   0
  -1  17   7   33.17   12.29   0
   0  16  11   16.89   14.49   0
   1  13  16   42.25   22.60   0
   2  12  16  109.53   24.57   0
   2  16  -1   98.23   15.52   0
   2  16   7   -6.61   13.22   0
   3  15   9   43.37   18.37   0
   4  12  13   18.80   22.29   0
   4  14  -5   62.13   15.79   0
   4  14  10    7.90   16.45   0
   5  13  -6    2.23   17.66   0
   6  12  -6  261.09   22.63   0
   6  14   1  119.28   15.07   0
   6  14   2    0.11   11.91   0
   6  14   3  -14.38    9.95   0
   7  13   0   11.75   13.63   0
   7  13   1  180.71   18.43   0
   7  13   2   -3.88   13.40   0
   7  13   3    6.63   10.60   0
  -3  17   0    6.38    8.90   0
  -3  17  10    7.37   11.84   0
  -1  17   3   97.63   15.90   0
  -1  17   6   12.22   12.34   0
   0  16  -3   75.98   12.12   0
   2  14  13   17.34   17.95   0
   2  16   0  162.43   14.90   0
   2  16   1   35.24   12.90   0
   2  16   5    5.44   11.01   0
   2  16   6   11.55   11.46   0
   3  13  13  -15.06   22.54   0
   3  15  -3   37.67   14.80   0
   3  15   8   56.65   16.73   0
   4  14   9   -2.06   14.52   0
   5  11  12   11.63   25.30   0
   5  13   9   80.45   17.60   0
   6  10  11    8.92   20.74   0
   7  11   7    6.39   19.27   0
  -5  17  11    3.62    9.77   0
  -3  15  16   -4.27   13.78   0
  -3  17   9   37.11   14.59   0
  -2  14  17   -7.60   14.77   0
  -1  15  14    1.98   15.28   0
   0  14  15    4.79   19.28   0
   0  16  10  211.61   18.71   0
   2  16   3    7.73   11.55   0
   2  16   4   33.80   12.87   0
   3  11  15   27.95   23.28   0
   3  15  -2  174.10   17.03   0
   3  15   7   56.22   15.17   0
   4  10  14  623.30   42.03   0
   4  14  -4    1.07   13.30   0
   5  13  -5  136.44   16.41   0
   6  12  -5   -7.30   16.24   0
  -6  16  15    5.25   10.05   0
  -5  15  17   88.08   12.95   0
  -3  17   1   67.41   12.28   0
  -2  16  12  153.38   17.82   0
   0  16  -2   42.13   11.76   0
   0  16   9   19.86   13.75   0
   1  13  15   -2.26   23.24   0
   1  15  11  -15.17   14.91   0
   2  12  15   66.57   24.49   0
   2  14  12   -4.90   17.92   0
   3  13  12  -15.22   18.45   0
   3  15  -1    5.98   12.46   0
   3  15   6   63.04   15.40   0
   4  12  12   43.06   24.18   0
   4  14  -3   -3.74   12.49   0
   4  14   8    3.93   11.45   0
   5  13  -4    2.66   13.93   0
   5  13   8    2.57   15.58   0
   6  10  10  176.32   26.00   0
   6  12  -4  308.91   21.01   0
   6  12   7   14.78   16.49   0
   7  11   5  211.74   22.48   0
   7  11   6  214.58   20.53   0
  -6  14  19    0.32   10.04   0
  -5  17   1   -3.25    9.37   0
  -3  17   2    4.19   10.65   0
  -3  17   7   25.28   11.73   0
  -3  17   8    8.06   11.57   0
  -2  16  -3   -6.99    9.00   0
  -1  13  17   47.86   21.76   0
   0  16  -1   19.04   11.83   0
   0  16   8   31.39   13.98   0
   1  15  -4    0.19   11.44   0
   3  11  14    9.30   24.17   0
   3  15   0   49.87   12.76   0
   3  15   4   26.02   12.33   0
   3  15   5   96.27   16.13   0
   4  14  -2   17.09   13.04   0
   4  14   7   85.68   16.67   0
   5  13  -3   17.29   12.55   0
   5  13   7   -1.06   16.20   0
   6  12  -3   24.14   13.96   0
   6  12   6  277.68   22.89   0
   7  11   4  393.76   25.88   0
  -7  17  11   -0.82    5.66   0
  -3  15  15  117.48   15.84   0
  -3  17   3   12.99   11.39   0
  -3  17   5   35.58   11.56   0
  -3  17   6    7.75   11.71   0
  -2  14  16   18.16   15.59   0
  -2  16  11   61.84   14.54   0
   0  14  14   -5.51   16.77   0
   0  16   0  266.60   19.42   0
   0  16   7   64.73   14.58   0
   1  15  10  262.00   23.03   0
   2  14  11    7.88   17.71   0
   3  15   2    8.46    8.57   0
   3  15   3    5.29    9.22   0
   4  12  11   69.36   23.78   0
   4  14  -1   24.82   13.13   0
   4  14   5   -4.64   13.05   0
   4  14   6   24.66   11.19   0
   5  11  10   48.45   23.72   0
   5  13  -2   14.18   13.44   0
   5  13   6  -10.26   15.72   0
   6  12  -2  120.92   17.46   0
   6  12   5   46.03   14.89   0
  -7  17  10   44.75   11.25   0
  -5  17   2   73.47   13.54   0
  -5  17   9    5.94    9.60   0
  -4  16  13   81.30   13.50   0
  -2  16  -2   15.21   10.08   0
   0  16   1   16.97   12.83   0
   0  16   2   36.67   13.49   0
   0  16   5   -1.49   12.65   0
   0  16   6  131.14   17.02   0
   1  13  14   16.36   21.51   0
   1  15  -3  229.88   18.33   0
   1  15   9   59.19   16.92   0
   2  12  14  -16.62   19.98   0
   2  14  -5  150.03   17.68   0
   2  14  10    0.83   15.09   0
   4  14   0    8.86   14.29   0
   4  14   2   96.51   14.94   0
   4  14   3   25.93   14.58   0
   4  14   4   -1.88   12.74   0
   5  13  -1   55.18   14.83   0
   5  13   4   -8.36   13.90   0
   5  13   5  131.91   16.63   0
   6  12  -1   74.22   15.02   0
   6  12   1   48.29   15.53   0
   6  12   2   15.63   12.01   0
   6  12   3   40.45   14.18   0
   6  12   4   84.01   14.51   0
  -7  15  17    7.18   10.01   0
  -5  15  16   61.87   13.30   0
  -5  17   3   15.39   11.10   0
  -5  17   7   20.06   12.79   0
  -5  17   8   11.74   11.05   0
  -3  13  18  123.11   20.25   0
  -2  16  10   37.58   13.87   0
  -1  13  16  110.38   23.51   0
  -1  15  12  198.01   21.24   0
   0  12  16   -8.82   29.55   0
   0  14  13  112.16   20.18   0
   0  16   4   70.87   13.40   0
   1  11  16  -11.92   23.74   0
   1  15  -2  328.93   19.41   0
   1  15   8  185.83   19.34   0
   2  14  -4  113.51   15.12   0
   3  13  10   24.50   17.12   0
   4  10  12  445.58   34.13   0
   5  11   9  119.02   21.01   0
   5  13   1    2.72   11.96   0
   5  13   2   -0.70   11.70   0
   5  13   3  176.85   15.88   0
  -8  14  19    8.20    9.71   0
  -7  17   3    8.21    7.14   0
  -7  17   3   -1.10    4.45   0
  -7  17   9   -1.23    8.58   0
  -5  13  19   24.21   14.34   0
  -5  17   6   -3.91   10.74   0
  -4  14  17   51.85   17.16   0
  -4  16  -2   12.58    9.04   0
  -4  16  12   69.17   15.45   0
  -3  15  14  134.75   20.96   0
  -2  12  18    7.33   21.11   0
  -2  16  -1   28.88   12.08   0
  -1  15  -4   13.11   12.24   0
   1  13  13   17.33   18.26   0
   1  15  -1   14.73   11.59   0
   1  15   7  148.97   17.85   0
   2  10  15   24.81   26.71   0
   3  13  -5  -14.92   14.90   0
  -8  16  14   45.29   11.18   0
  -7  17   7   -4.91    9.56   0
  -7  17   8    8.97    8.31   0
  -6  14  18   13.95   12.86   0
  -6  16  13   20.60   10.85   0
  -2  16   0  142.00   16.03   0
  -2  16   8   58.23   14.46   0
  -1  15  11   17.31   15.52   0
   1  15   0  392.19   20.94   0
   1  15   6   16.75   14.55   0
   2  14  -3   54.77   13.94   0
   2  14   8   25.67   16.48   0
   3  11  12  140.13   25.25   0
   3  13  -4   75.53   15.68   0
   4  12   8  533.03   29.83   0
   5  11   7   37.97   18.52   0
  -9  15  17    3.79    7.71   0
  -5  15  15   33.45   13.88   0
  -4  16  -1   46.98   13.05   0
  -4  16  11   54.74   13.90   0
  -3  13  17   12.35   18.83   0
  -3  15  13    0.51   15.39   0
  -2  16   1  100.28   15.26   0
  -2  16   7   -8.62   12.61   0
  -1  13  15    0.62   21.74   0
  -1  15  -3   19.02   11.64   0
   0  12  15   21.98   20.65   0
   1  13  12  176.22   22.95   0
   1  15   1   42.57   13.69   0
   1  15   3   25.74   13.16   0
   1  15   4   25.15   13.15   0
   1  15   5   65.78   15.18   0
   2  12  12  226.65   26.60   0
   2  14  -2  119.58   16.04   0
   3  13   8   66.27   18.27   0
  -7  15  16   -5.44   12.06   0
  -6  16  12   42.19   15.84   0
  -4  14  16   17.86   15.34   0
  -4  16  10  -13.01   12.56   0
  -2  12  17   24.14   24.95   0
  -2  14  14  108.82   20.52   0
  -2  16   4   14.01   12.84   0
  -2  16   5   34.76   13.80   0
  -2  16   6  117.63   14.91   0
  -1  11  17    9.91   22.86   0
   0  14  11   35.60   16.42   0
   2  10  14  265.24   34.32   0
   2  14  -1   33.64   14.62   0
   3  11  11  452.57   30.58   0
   3  13  -3   -4.26   12.89   0
   3  13   7  166.67   19.09   0
   4  12   7   -8.08   10.95   0
  -8  16  13   -1.95    9.59   0
  -6  16  -1    3.45    8.70   0
  -4  16   0   53.26   12.23   0
  -4  16   9    0.43   13.99   0
  -3  15  12  238.26   21.53   0
  -1  15  -2    4.42   12.25   0
  -1  15   9  126.71   18.29   0
   0  14  -4   17.05   12.58   0
   1  11  14  117.28   26.41   0
   2  12  11  101.30   21.92   0
   2  14   0   64.46   12.35   0
   2  14   2   49.15   12.23   0
   2  14   3   11.95   11.46   0
   2  14   4  138.88   17.13   0
   2  14   5   66.26   13.97   0
   3  13  -2    0.21   11.88   0
   3  13  -1   16.58   12.23   0
   3  13   5    2.64   13.91   0
   3  13   6    9.09   14.17   0
   4  12   5   -9.22   14.23   0
   4  12   6  166.67   16.39   0
 -10  16  13    1.66    7.91   0
  -9  13  20    6.09   10.19   0
  -8  14  18   23.63   12.23   0
  -6  14  17   13.14   12.83   0
  -6  16  11   15.82   13.54   0
  -5  13  18    2.38   14.44   0
  -4  16   1   20.75   13.33   0
  -4  16   8   11.28   13.38   0
  -3  15  -3    5.12   10.64   0
  -1  13  14  112.55   23.38   0
  -1  15  -1   45.82   12.77   0
  -1  15   8   23.52   14.39   0
   0  12  14  188.40   27.65   0
   0  14  10  351.91   25.20   0
   2  10  13  283.83   31.93   0
   3  11  10  448.72   31.73   0
   3  13   0  159.72   15.88   0
   3  13   2    9.34   14.06   0
   3  13   3   -7.50   11.24   0
   3  13   4   68.16   13.93   0
   4  12   2   -4.85   12.19   0
   4  12   3  119.95   16.03   0
   4  12   4   60.96   16.26   0
 -10  16   1   -1.27    7.23   0
  -9  15  16   12.67   10.52   0
  -8  16   0   -6.04    9.30   0
  -8  16  12  102.02   13.79   0
  -7  13  19  112.11   15.49   0
  -6  16   0   69.23   12.66   0
  -4  14  15   21.05   18.39   0
  -4  16   2  136.72   16.21   0
  -4  16   3   15.46   12.89   0
  -4  16   6   15.31   12.52   0
  -4  16   7   19.05   13.10   0
  -3  13  16  -11.58   17.66   0
  -3  15  11    0.79   15.34   0
  -1  15   0  387.58   22.20   0
  -1  15   1   15.36   11.98   0
  -1  15   6   55.81   13.72   0
  -1  15   7   34.02   14.74   0
   0  14  -3  241.89   16.99   0
   0  14   9   24.58   15.91   0
   1  13  10   44.57   15.84   0
 -10  16  12    0.85    9.37   0
  -6  16   1   24.07   10.54   0
  -6  16  10    9.53   12.92   0
  -5  15  13    3.14   12.29   0
  -4  12  18    3.32   20.46   0
  -4  16   5   32.44   13.16   0
  -3  11  18  125.49   25.42   0
  -3  15  -2    8.22   12.07   0
  -3  15  10   35.58   15.30   0
  -2  12  16  116.55   24.30   0
  -2  14  12   83.14   18.82   0
  -1  11  16   35.24   23.74   0
  -1  13  13  121.19   21.63   0
  -1  15   2  303.09   21.74   0
  -1  15   4   10.78   12.01   0
  -1  15   5   78.60   14.94   0
   0  12  13  107.25   26.70   0
   0  14  -2  158.26   16.41   0
   0  14   8  389.09   23.96   0
   1  11  13  568.18   34.70   0
   1  13  -4  131.92   16.52   0
   1  13   9  100.55   19.34   0
   2  12   9  184.37   21.83   0
 -11  13  20   -4.50    8.29   0
 -10  14  18   71.10   12.51   0
 -10  16   2    2.04    8.87   0
  -8  16   1    0.73   11.82   0
  -8  16  11   -9.64   11.96   0
  -6  14  16   34.38   16.92   0
  -6  16   2  167.27   16.12   0
  -6  16   9   -1.70   11.79   0
  -5  13  17    1.05   17.21   0
  -4  14  14   -2.82   14.44   0
  -3  13  15   -4.91   18.74   0
  -2  14  -4   99.75   13.86   0
   0  14  -1  119.95   15.06   0
   0  14   7  148.95   20.96   0
   1  13  -3   15.48   13.44   0
   1  13   8   50.84   16.66   0
 -10  16  11   12.83   10.98   0
  -8  14  17   33.92   13.14   0
  -8  16   2   90.86   14.60   0
  -8  16  10    1.05   12.32   0
  -7  15  14   -1.41   11.73   0
  -6  12  19  282.85   23.14   0
  -6  16   3   -1.53   12.80   0
  -6  16   4  144.74   16.24   0
  -6  16   6    3.20   12.02   0
  -6  16   7    9.35   10.92   0
  -6  16   8   -4.34   10.78   0
  -5  15  12   -3.55   13.67   0
  -3  15  -1   -6.07   10.37   0
  -3  15   9   -5.81   13.38   0
  -2  12  15   38.78   21.90   0
  -2  14  11   78.34   18.41   0
   0  12  12  327.49   26.62   0
   0  14   0  175.05   17.32   0
   0  14   1   98.78   15.76   0
   0  14   5    0.30   13.46   0
   0  14   6  138.52   18.28   0
   1  11  12  162.95   25.99   0
   1  13  -2   33.85   12.83   0
   1  13   7   -1.23   14.06   0
   2  12   8   96.29   15.30   0
 -13  15  15   14.74    7.02   0
 -12  14  18   28.38    7.86   0
 -12  16   5    7.46    7.53   0
 -12  16  10   -5.58    5.74   0
 -12  16  10   -2.59    4.13   0
 -10  16   3   -4.27   10.69   0
 -10  16  10   12.74   10.70   0
  -9  13  19   22.07   10.33   0
  -8  12  20    3.61   11.56   0
  -8  16   3    2.97   12.60   0
  -8  16   9    9.66   12.86   0
  -7  13  18    9.43   15.06   0
  -5  15  -2    4.06   11.49   0
  -5  15  11  -10.71   13.41   0
  -4  12  17   27.02   20.60   0
  -3  15   0   50.62   12.55   0
  -3  15   1   18.47   12.33   0
  -3  15   7  143.85   17.72   0
  -3  15   8   75.73   12.48   0
  -2  14  -3    3.24   10.74   0
  -2  14  10  230.23   21.75   0
   0  14   3  252.79   18.23   0
   0  14   4   48.32   10.53   0
   1  13  -1   22.61   11.60   0
   1  13   6   46.94   16.66   0
   2  12   7   88.60   15.42   0
 -12  16   6   20.26   10.14   0
 -12  16   8   54.46   10.69   0
 -12  16   9    3.07    5.89   0
 -12  16   9   -0.94    4.19   0
 -11  15  15   23.49   10.00   0
 -10  16   4   75.10   12.78   0
 -10  16   9    5.30   12.05   0
  -9  15  14  151.92   15.85   0
  -8  16   6    5.96   12.01   0
  -8  16   7   29.81   12.39   0
  -8  16   8   -6.50   12.26   0
  -7  15  -2   71.34   12.02   0
  -7  15  13   -8.65   13.54   0
  -6  14  15    2.97   16.18   0
  -5  13  16    9.78   17.33   0
  -5  15  -1   11.79   14.72   0
  -3  11  17   22.60   20.80   0
  -3  13  14   -3.04   16.17   0
  -3  15   2  188.81   18.79   0
  -3  15   4  144.28   16.32   0
  -3  15   5  148.02   17.07   0
  -3  15   6   -4.84   13.13   0
  -1  13  11   20.45   12.05   0
   0  10  14   82.70   24.64   0
   1  11  11   57.19   22.21   0
   1  13   1   32.14   12.80   0
   1  13   2  126.67   15.51   0
   1  13   3   -1.29   12.79   0
   1  13   4  199.32   16.92   0
   1  13   5   -8.30   12.76   0
   2  12   5   69.37   15.18   0
   2  12   6   60.81   13.90   0
 -10  14  17   13.31   10.51   0
 -10  16   5    6.99   11.82   0
 -10  16   7   28.30   12.01   0
 -10  16   8    0.22   12.29   0
  -8  14  16   60.14   15.36   0
  -7  15  12   27.44   13.15   0
  -5  15  10   16.22   16.31   0
  -4  14  12   20.03   15.40   0
  -2  12  14  111.29   24.43   0
  -2  14  -2   37.72   12.14   0
  -2  14   9  117.99   16.23   0
  -1  11  14   32.85   23.16   0
  -1  13  10  103.10   19.95   0
 -13  15  14   12.05    6.87   0
 -11  13  19   57.38   13.53   0
 -11  15  14   12.22   11.14   0
  -9  15  13   31.44   12.93   0
  -7  13  17   23.32   16.49   0
  -7  15  -1    7.39   10.62   0
  -6  12  18  -20.18   20.69   0
  -5  15   0   34.25   12.50   0
  -5  15   9   15.96   14.11   0
  -4  12  16   50.93   21.49   0
  -3  13  13   11.14   18.27   0
  -2  10  16   50.82   26.03   0
  -2  14   7    8.74   15.56   0
  -2  14   8   79.71   14.53   0
  -1  13  -3    9.68   11.46   0
  -1  13   9    8.04   15.56   0
   0  12  10   94.61   19.76   0
 -14  14  17   -1.97    4.78   0
 -14  14  17   -1.65    3.37   0
 -12  14  17   11.02    8.96   0
 -11  15   0    3.84    8.89   0
 -10  12  20  161.74   13.94   0
  -9  13  18   15.49   14.62   0
  -9  15  -1    4.73    8.30   0
  -8  12  19    1.73   16.26   0
  -7  15  11   -6.54   14.17   0
  -5  11  18   34.80   20.49   0
  -5  13  15   18.19   16.88   0
  -5  15   1   27.06   13.39   0
  -5  15   2   55.07   12.73   0
  -5  15   7  105.43   16.84   0
  -5  15   8    7.97   13.43   0
  -4  14  -3   12.19   10.69   0
  -4  14  11   35.91   17.95   0
  -3  11  16   17.13   21.52   0
  -2  12  13    5.12   22.86   0
  -2  14   0   70.56   14.69   0
  -2  14   1   38.90   13.75   0
  -2  14   5  184.32   18.01   0
  -1  11  13   90.06   20.85   0
  -1  13   8  236.83   20.94   0
   0  12   9    5.34   17.00   0
 -15  15  12   13.64    5.40   0
 -13  13  19   45.59    9.47   0
 -13  15  13    2.62    7.78   0
 -11  15  13   36.06   12.49   0
 -10  14  16    2.19   12.67   0
  -9  15  12    9.87   12.69   0
  -7  15   0   14.50   11.75   0
  -7  15  10   10.18   13.09   0
  -6  14  13   18.75   14.88   0
  -5  15   3   18.76   13.52   0
  -5  15   5   94.00   17.04   0
  -5  15   6    6.09   13.23   0
  -4  14  -2  112.82   13.15   0
  -4  14  10  153.13   18.96   0
  -2  14   2  111.82   13.25   0
  -2  14   4  135.29   15.37   0
  -1  13  -2  128.59   14.15   0
  -1  13   7   95.32   18.41   0
   0  12   8    7.24   12.78   0
 -15  15  11    9.37    7.26   0
 -13  15   2   12.27    9.02   0
  -9  15   0   52.82   12.38   0
  -7  11  19   29.70   22.41   0
  -7  13  16   44.05   17.90   0
  -7  15   1   71.19   15.39   0
  -7  15   9   16.49   14.40   0
  -6  12  17   15.80   18.81   0
  -6  14  -3   -5.70   10.00   0
  -4  12  15   14.06   20.83   0
  -4  14   9   -7.81   14.87   0
  -3  11  15   30.23   21.51   0
  -3  13  11   13.28   15.30   0
  -2  10  15    2.16   24.16   0
  -2  12  12    7.40   20.26   0
  -1  11  12    7.47   18.53   0
  -1  13  -1   25.24   11.76   0
  -1  13   6  350.28   22.74   0
   0  12   7   22.82   14.31   0
 -15  15   6   19.67    8.38   0
 -15  15  10    6.19    6.61   0
 -13  15  12    4.42    9.60   0
 -12  12  20   89.46   11.28   0
 -11  13  18    7.29   10.38   0
 -11  15   1   -7.37   10.20   0
 -11  15  12    3.06   11.18   0
  -9  13  17  180.11   19.48   0
  -9  15   1  100.33   14.39   0
  -9  15  11    7.17   11.34   0
  -8  14  14   16.70   13.44   0
  -7  15   2  202.69   19.56   0
  -7  15   3   21.41   12.23   0
  -7  15   7   31.99   13.80   0
  -7  15   8   22.09   16.04   0
  -6  14  12   35.27   15.83   0
  -5  11  17   23.53   19.27   0
  -4  14  -1   -2.03   10.99   0
  -4  14   8  117.97   18.04   0
  -1  13   1   -4.06   11.84   0
  -1  13   3    6.03   13.00   0
  -1  13   4  134.86   15.69   0
  -1  13   5   -0.28    9.82   0
   0  12   6  -16.20   13.73   0
 -16  12  20   22.98    6.39   0
 -16  14  15    4.94    5.79   0
 -15  15   7   10.26    6.87   0
 -15  15   7    3.96    4.54   0
 -15  15   9    2.96    5.52   0
 -15  15   9   -0.33    4.03   0
 -13  15   3   -1.13    7.84   0
 -13  15   3    4.45    5.80   0
 -13  15  11   27.27   11.45   0
 -11  15   2   -7.76   10.37   0
 -11  15  11   10.75   11.69   0
 -10  12  19   21.93   13.59   0
  -9  11  20  178.30   19.61   0
  -9  15   2    7.89   14.48   0
  -9  15  10   30.25   13.24   0
  -8  12  18  188.60   21.88   0
  -7  15   5    7.64   11.83   0
  -7  15   6    4.60   13.62   0
  -6  14  -2   -7.13   11.41   0
  -6  14  11   -4.72   14.72   0
  -4  10  17   12.72   21.66   0
  -4  12  14   84.05   23.53   0
  -4  14   0   17.97   12.52   0
  -4  14   1   15.46   13.17   0
  -4  14   7   18.95   16.68   0
  -3  13  -3    1.02   12.65   0
  -3  13  10  166.04   20.84   0
  -1  11  11   31.07   18.82   0
 -14  12  20   -6.19    8.12   0
 -13  13  18    6.68    8.87   0
 -13  15   4    3.35   11.23   0
 -13  15  10   51.35   12.19   0
 -12  14  15   36.35   11.10   0
 -11  15   3   68.27   13.40   0
 -11  15  10   -6.03   11.72   0
  -9  15   3   97.89   17.22   0
  -9  15   8    6.67   13.96   0
  -9  15   9   -4.24    9.85   0
  -8  14  13   -3.11   13.98   0
  -7  13  15   93.18   15.63   0
  -6  14  10   63.73   17.52   0
  -4  14   2    6.45   13.20   0
  -4  14   4    2.44   11.06   0
  -4  14   5   63.62   15.50   0
  -4  14   6   -6.05   10.90   0
  -3  11  14   -0.58   19.58   0
  -3  13  -2   10.95   10.56   0
  -3  13   9   66.89   17.24   0
  -2  12  10   50.56   19.66   0
 -17  13  17    5.39    5.48   0
 -14  14  15    1.62    8.08   0
 -13  11  21   12.10    9.47   0
 -13  15   5    7.60   11.58   0
 -13  15   7   36.40   11.54   0
 -13  15   8   31.26   12.24   0
 -13  15   9    7.92   11.01   0
 -11  13  17  280.40   19.44   0
 -11  15   4   43.33   13.56   0
 -11  15   8  100.96   15.39   0
 -11  15   9   11.77   12.24   0
 -10  14  14  185.46   17.89   0
  -9  13  16   29.02   14.99   0
  -9  15   4  257.64   21.42   0
  -9  15   6   65.52   15.51   0
  -9  15   7  -10.74   12.89   0
  -8  14  -2   -2.46   11.43   0
  -8  14  12   31.79   14.79   0
  -7  11  18   78.52   21.62   0
  -6  14  -1  100.18   14.05   0
  -5  11  16   26.40   20.40   0
  -5  13  12  109.05   18.99   0
  -4  12  13    3.86   18.47   0
  -3  13  -1   11.03   11.29   0
 -15  11  21   -0.04    6.67   0
 -12  12  19  239.09   17.33   0
 -12  14  14  178.04   16.70   0
 -11  15   5  107.20   16.12   0
 -11  15   7   -1.67   12.44   0
 -10  14  13   53.08   15.20   0
  -9  11  19    8.54   18.97   0
  -8  12  17   14.72   15.78   0
  -6  10  18   74.32   24.02   0
  -6  12  15   16.30   20.05   0
  -6  14   0   20.26   12.08   0
  -6  14   8   -0.83   14.54   0
  -6  14   9    4.80   11.97   0
  -5  13  11   -4.54   15.32   0
  -4  10  16   20.47   20.85   0
  -3  11  13   41.20   19.03   0
  -3  13   0  148.85   15.99   0
  -3  13   6   10.35   13.20   0
  -3  13   7   26.58   15.90   0
  -2  12   9  150.28   16.96   0
 -16  14   3    9.35    8.16   0
 -16  14  13    1.25    6.89   0
 -15  13  17    9.06    8.55   0
 -14  14  14  214.10   15.57   0
 -13  13  17   46.19   11.40   0
 -11  11  20  111.43   14.84   0
 -10  12  18   94.39   17.24   0
 -10  14  -1   27.83   11.34   0
  -9  13  15  242.11   21.38   0
  -8  14  -1   24.50   11.94   0
  -8  14  11   18.64   15.15   0
  -6  14   1    6.12   13.41   0
  -6  14   2   -7.59   13.17   0
  -6  14   7    4.02   15.20   0
  -3  13   1   24.09   11.85   0
  -3  13   2    5.35   11.96   0
  -3  13   4   85.62   15.28   0
  -3  13   5    5.35   11.88   0
  -2  12   8   88.38   15.91   0
 -16  12  19   19.66    8.12   0
 -14  12  19   51.74   10.46   0
 -14  14   1    2.64   10.42   0
 -12  14   0   93.52   14.05   0
 -12  14  13    3.39   12.26   0
 -11  13  16    8.21   14.11   0
 -10  14  12  149.02   19.68   0
  -8  10  19   31.53   20.01   0
  -8  12  16  188.83   23.16   0
  -8  14   0   37.77   14.46   0
  -8  14  10   16.90   16.16   0
  -7  11  17   66.07   22.02   0
  -7  13  13  133.14   16.37   0
  -6  12  14  240.60   26.17   0
  -6  14   5    9.08   13.71   0
  -6  14   6   31.38   11.49   0
  -5  11  15   54.26   20.80   0
  -5  13  -2   -4.47    9.73   0
  -5  13  10   42.45   18.27   0
  -4  10  15  106.57   25.63   0
  -3  11  12   33.82   20.50   0
  -2  12   6   35.18   13.96   0
  -2  12   7   69.17   13.08   0
 -18  12  18    8.46    5.25   0
 -16  14   4   21.64   11.23   0
 -16  14  12   11.31    8.82   0
 -14  14  13    8.76   10.51   0
 -10  14   0    2.59   13.83   0
  -8  14   1  132.96   17.13   0
  -8  14   9   22.55   14.25   0
  -7  13  12   30.30   15.69   0
  -6  10  17  137.38   25.22   0
  -5  13  -1    4.84   11.42   0
  -5  13   9   20.46   16.18   0
  -4  12  11   26.88   15.49   0
 -16  14  11    8.62    8.62   0
 -14  14   2  114.82   13.90   0
 -14  14  12   74.16   13.19   0
 -13  11  20    9.78    9.55   0
 -12  12  18    5.47   13.06   0
 -12  14   1    5.64   12.84   0
 -12  14  12   22.01   12.05   0
 -10  12  17  320.93   25.14   0
 -10  14   1   26.39   13.39   0
 -10  14  10  -14.43   15.17   0
  -9  11  18  517.02   31.04   0
  -8  14   2   97.86   16.68   0
  -8  14   3   14.32   13.46   0
  -8  14   7   49.99   15.74   0
  -8  14   8   63.90   13.82   0
  -5  11  14   72.88   21.71   0
  -5  13   0    4.96   11.71   0
  -5  13   8    9.32   16.62   0
  -4  12  10   31.82   18.87   0
 -19  13  13    0.81    4.42   0
 -19  13  13    3.77    3.01   0
 -17  11  20   35.75    7.60   0
 -17  13  15  219.26   11.98   0
 -16  14   8   53.20   10.30   0
 -16  14   9   12.03   11.01   0
 -16  14  10   21.11   10.38   0
 -15  11  20   -3.42    8.56   0
 -14  12  18    1.22   10.83   0
 -14  14   3   -5.49   11.70   0
 -14  14  11    0.80   11.26   0
 -12  14   2  151.29   20.61   0
 -12  14  11   26.99   13.86   0
 -11  11  19   12.76   16.55   0
 -10  14   2  107.47   18.21   0
 -10  14   9   39.46   15.51   0
  -9  13  13   -4.95   14.79   0
  -8  14   5   88.95   16.09   0
  -8  14   6  120.26   15.13   0
  -7  11  16  400.19   27.94   0
  -7  13  -2    3.76   10.63   0
  -7  13  11    9.33   15.87   0
  -5  13   1   35.16   15.13   0
  -5  13   2    2.94   12.52   0
  -5  13   6   28.06   13.34   0
  -5  13   7   85.04   14.72   0
  -4  12   9  131.46   17.60   0
 -19  11  19    0.57    4.44   0
 -19  13  12   16.03    6.01   0
 -18  10  21   -0.11    5.59   0
 -16  12  18    1.60    6.83   0
 -15  13  15   16.65    9.57   0
 -14  10  21   -9.88   10.67   0
 -14  14   4  260.46   18.63   0
 -14  14  10   -4.41   11.37   0
 -13  13  15    2.39   10.91   0
 -12  14  10   -4.59   12.34   0
 -11  13  14   93.28   15.84   0
 -10  12  16    4.03   14.59   0
 -10  14   3  159.81   18.73   0
 -10  14   4  140.05   18.32   0
 -10  14   7   24.33   15.04   0
 -10  14   8    8.75   15.87   0
  -8  10  18  123.30   23.02   0
  -7  13  -1  188.49   15.90   0
  -7  13  10    8.90   16.61   0
  -6  10  16   89.21   24.49   0
  -6  12  12   38.86   18.86   0
  -5  11  13    7.50   18.19   0
  -5  13   4   31.39   13.34   0
  -5  13   5  142.45   14.54   0
  -4  12   8   20.30   14.46   0
 -19  13   6    6.84    6.69   0
 -18  12  17   79.16    8.84   0
 -17  13   2   -4.07    8.42   0
 -17  13  14   18.07    8.56   0
 -16  10  21   13.20    7.90   0
 -15  13   0   13.94   10.13   0
 -14  14   5  -10.56   12.67   0
 -14  14   7   16.92   11.68   0
 -14  14   8    7.51   11.38   0
 -14  14   9   17.77   12.58   0
 -13  11  19    1.06   13.22   0
 -12  12  17  146.71   16.70   0
 -12  14   4  114.48   17.78   0
 -12  14   7    2.66   14.62   0
 -12  14   8    1.99   13.44   0
 -12  14   9   20.95   13.68   0
 -10  10  19   22.18   19.99   0
 -10  14   6   18.37   13.70   0
  -9  11  17   24.96   16.61   0
  -9  13  -2   20.94   11.94   0
  -9  13  12   49.85   16.97   0
  -8  12  14   26.53   20.12   0
  -7  11  15  -11.44   19.36   0
  -7  13   9  222.57   22.75   0
  -4  12   7  256.78   22.26   0
 -20  12  15   19.28    5.52   0
 -19  13   7   31.60    7.24   0
 -19  13   7   18.16    4.79   0
 -19  13   9    7.27    7.20   0
 -19  13  10   -2.47    6.53   0
 -15  13  14   41.17   10.73   0
 -14  12  17   25.66   11.45   0
 -13  13  -1   -2.93   10.13   0
 -13  13  14  206.35   18.05   0
 -12  10  20   29.73   15.64   0
 -12  14   6  111.95   17.94   0
 -11  11  18   47.44   16.35   0
 -11  13  13   18.88   13.33   0
  -9  13  -1  -14.64   14.10   0
  -9  13  11  123.70   19.05   0
  -7  13   0   10.71   13.08   0
  -7  13   1   -6.81   12.91   0
  -7  13   7    7.99   15.81   0
  -7  13   8    1.84   15.64   0
  -6  12  11   17.61   15.46   0
  -5  11  12  176.16   23.10   0
  -4  12   5  141.41   16.96   0
  -4  12   6   33.26   13.87   0
 -17  11  19   10.11    7.61   0
 -17  13   3  136.98   13.52   0
 -17  13  13  191.38   14.14   0
 -16  12  17    2.12    8.45   0
 -15  11  19    4.32   10.20   0
 -13  13  13   56.59   14.17   0
 -12  12  16   15.39   14.69   0
 -11  13  -1  -11.46   11.21   0
 -11  13  12  128.05   17.84   0
 -10  12  15  211.15   19.07   0
  -9  13  10   -6.28   15.43   0
  -8  10  17   43.29   20.02   0
  -7  13   2   -3.45   13.81   0
  -7  13   3  294.52   21.29   0
  -7  13   5  182.44   17.44   0
  -7  13   6   26.24   15.23   0
  -6  10  15   44.35   21.69   0
  -6  12  10   50.22   15.31   0
 -20  12  14   74.05    7.04   0
 -19  11  18   -1.44    6.77   0
 -17  13  12   -0.86    9.93   0
 -15  13   1   94.44   13.88   0
 -15  13  13  119.74   14.71   0
 -14  10  20   31.29   14.40   0
 -13  13   0   13.42   13.58   0
  -9  11  16   71.09   15.23   0
  -9  13   0   99.45   15.66   0
  -8  12  12   39.29   16.58   0
  -7   9  17  184.74   26.70   0
  -7  11  14  404.11   24.91   0
  -6  12  -2   24.70   13.93   0
  -6  12   9  261.57   23.19   0
 -18  10  20   11.40    7.57   0
 -17  13   4   35.40   12.47   0
 -17  13  11   15.72   10.12   0
 -15  13   2   10.03   14.93   0
 -15  13  12   16.44   12.49   0
 -13  11  18    2.28   12.01   0
 -13  13  12   40.10   14.85   0
 -12  10  19   12.49   16.58   0
 -11  11  17   17.35   16.48   0
 -11  13   0   63.95   14.31   0
 -11  13  11    4.71   11.56   0
 -10  10  18   31.72   17.03   0
  -9  13   1    7.79   13.91   0
  -9  13   2   54.78   16.07   0
  -9  13   8  -10.28   16.08   0
  -6  10  14   13.41   17.67   0
  -6  12  -1   43.02   14.88   0
  -6  12   8   17.02   15.76   0
 -20  12   5   33.42    8.29   0
 -20  12  13    3.59    5.60   0
 -19   9  21   15.90    5.88   0
 -18  12   1    1.27    8.76   0
 -18  12  15   92.78   10.74   0
 -17  11  18   -8.13    7.99   0
 -17  13   5  116.09   14.17   0
 -17  13   6   57.96   12.80   0
 -17  13   8   20.49   12.24   0
 -17  13   9  140.92   15.04   0
 -17  13  10   -6.86    9.64   0
 -16  10  20   14.02   10.44   0
 -15  11  18  -13.14   11.89   0
 -15  13  11   38.48   13.21   0
 -13  13   1  107.25   15.58   0
 -13  13  11   16.92   15.20   0
 -11  13   1    1.92   12.90   0
 -11  13  10   18.66   15.13   0
 -10  12  13    0.60   14.90   0
  -9  11  15  -19.23   17.90   0
  -9  13   3   20.44   13.55   0
  -9  13   5  202.07   18.81   0
  -9  13   6   44.96   15.28   0
  -9  13   7  127.14   16.90   0
  -8  10  16   11.67   19.69   0
  -8  12  11    5.37   16.60   0
  -7  11  13  107.26   17.01   0
  -6  12   0    5.98   11.66   0
  -6  12   7   22.89   13.56   0
 -21   9  20   13.54    5.41   0
 -20  10  19   14.29    6.28   0
 -16  12  15  137.88   13.31   0
 -15   9  21   10.79    9.55   0
 -15  13   3  198.10   19.42   0
 -15  13   4   93.73   17.74   0
 -15  13  10    3.26   11.93   0
 -14  12  15   20.75   11.35   0
 -13  11  17   15.92   14.01   0
 -13  13   2   36.26   16.39   0
 -13  13  10   -0.37   14.80   0
 -12  12  14   33.13   14.17   0
 -11  11  16    9.64   15.88   0
 -11  13   2  243.44   21.68   0
 -11  13   3   19.34   13.46   0
 -11  13   8    2.80   15.08   0
 -11  13   9   35.38   13.70   0
  -9   9  18   21.76   20.38   0
  -8  12  -2   58.21   14.85   0
  -8  12  10   -0.94   15.94   0
  -6  12   1   69.58   14.31   0
  -6  12   2  125.03   17.84   0
  -6  12   4  357.56   22.93   0
  -6  12   5   -5.40   14.48   0
  -6  12   6  273.81   18.28   0
 -22  10  17    4.29    4.67   0
 -21  11  15    7.77    4.55   0
 -20  12   6   60.96    9.30   0
 -20  12  10    5.60    8.50   0
 -20  12  11   71.42    9.23   0
 -18  12   2   93.02   13.45   0
 -18  12  14  113.75   12.13   0
 -15  13   5   -2.07   14.87   0
 -15  13   7   44.28   14.56   0
 -15  13   8   69.39   14.75   0
 -15  13   9   11.21   12.93   0
 -14  10  19  100.36   15.77   0
 -13  13   3    4.90   16.34   0
 -13  13   4  248.94   20.68   0
 -13  13   8   39.66   14.75   0
 -13  13   9    4.68   13.99   0
 -11   9  19   51.63   16.97   0
 -11  13   4  194.02   21.74   0
 -11  13   6   21.06   15.13   0
 -11  13   7   64.60   17.37   0
 -10  10  17   10.28   17.49   0
 -10  12  -2    0.34   13.27   0
 -10  12  12   12.40   15.11   0
  -9  11  14    5.15   19.60   0
  -8  10  15   30.33   17.34   0
  -8  12  -1    3.90   13.23   0
  -8  12   9   35.24   16.40   0
 -20  12   8    9.42    8.05   0
 -20  12   9   17.08    7.70   0
 -18  10  19   -0.25    7.24   0
 -18  12  13   43.52   10.13   0
 -17  11  17   -0.67    8.96   0
 -16  10  19    1.87    9.53   0
 -16  12   0  126.38   14.98   0
 -16  12  14    1.73   10.88   0
 -15  11  17  -14.37   11.28   0
 -14  12  14   18.79   12.24   0
 -13  13   6   78.03   17.80   0
 -13  13   7   62.83   16.67   0
 -12  10  18   31.16   16.83   0
 -12  12  -2   38.70   13.00   0
 -12  12  13   10.37   14.74   0
 -11  11  15   -8.48   16.36   0
 -10  12  11   13.81   16.43   0
  -8  12   0   -3.64   12.53   0
  -8  12   8  166.52   21.59   0
  -7  11  11   52.90   20.34   0
 -21  11  14   43.82    7.06   0
 -20  10  18   38.52    6.38   0
 -18  12   3   14.48   11.90   0
 -18  12  12  185.52   14.59   0
 -16  12  13  235.46   18.32   0
 -14  12  -1    2.84   12.10   0
 -14  12  13   82.87   15.44   0
 -13  11  16   13.44   13.56   0
 -12  12  12   57.40   16.85   0
 -10  10  16   70.03   18.14   0
 -10  12  -1   21.30   12.99   0
 -10  12  10   76.20   20.30   0
  -9   9  17   78.44   21.66   0
  -8  12   1    2.21   12.65   0
  -8  12   2   25.28   13.79   0
  -8  12   6  355.03   23.04   0
  -8  12   7  104.99   17.76   0
  -7  11  10   -3.12   18.58   0
 -21  11   4    8.52    7.49   0
 -19   9  20   37.42    7.31   0
 -18  12   4  102.22   13.79   0
 -18  12  11   25.97   10.60   0
 -16  12   1   25.93   13.62   0
 -15   9  20   41.11   12.40   0
 -15  11  16   25.92   12.16   0
 -14  10  18   11.27   12.02   0
 -14  12   0   93.25   18.18   0
 -12  10  17   46.99   17.06   0
 -12  12  -1   17.38   11.45   0
 -10  12   0   39.87   13.78   0
 -10  12   9   -0.91   18.46   0
  -8  10  14  104.24   22.16   0
  -8  12   3  146.25   17.18   0
  -8  12   5  203.92   20.05   0
 -22   8  20   22.12    6.42   0
 -21   9  19    7.79    6.19   0
 -21  11   5   -1.34    8.14   0
 -20   8  21   -0.39    5.02   0
 -19  11   1    3.16    8.89   0
 -18  10  18   22.78    8.47   0
 -18  12   5  116.38   14.81   0
 -18  12  10    4.55   10.63   0
 -17   9  20    8.39    9.73   0
 -16  10  18    3.54   10.58   0
 -16  12   2   81.26   16.18   0
 -16  12  12  129.35   16.66   0
 -14  12  12  -10.80   13.35   0
 -13   9  19   18.00   14.85   0
 -12  12   0   15.03   13.05   0
 -12  12  11   43.10   13.75   0
 -11   9  18   41.00   16.40   0
 -10  12   1   44.28   14.11   0
 -10  12   8  138.94   20.26   0
  -9  11  12   21.99   14.27   0
  -7  11   9   -3.10    9.60   0
 -23   9  17   71.42    6.54   0
 -21  11   6   65.03   10.56   0
 -21  11  12   14.38    8.21   0
 -20  10  17   13.94    7.45   0
 -18   8  21   46.12    8.76   0
 -18  12   7    2.84   11.86   0
 -18  12   8    2.82   12.11   0
 -18  12   9   -4.55   11.68   0
 -17  11  15    1.94   10.27   0
 -16  12   3  159.96   21.17   0
 -16  12  11    8.44   13.41   0
 -14  12   1  165.09   18.34   0
 -14  12  11   68.68   16.80   0
 -12  12   1   13.57   14.02   0
 -12  12  10   25.15   14.15   0
 -11  11  13    1.84   15.41   0
 -10  10  15   19.73   18.65   0
 -10  12   2   26.82   16.60   0
 -10  12   3   -1.85   14.72   0
 -10  12   5  199.03   20.96   0
 -10  12   6   37.09   15.36   0
 -10  12   7  375.56   27.18   0
  -9   9  16   20.92   21.99   0
  -9  11  11   11.34   19.46   0
  -8  10  13   20.37   18.58   0
 -22  10   3    2.99    5.32   0
 -22  10   3    0.12    2.80   0
 -21  11   8   75.13   10.42   0
 -21  11   9   23.39    9.86   0
 -21  11  10   48.43    9.12   0
 -21  11  11   11.70    8.20   0
 -19  11  14  431.30   18.25   0
 -16  12   4   -3.43   13.85   0
 -16  12   9   33.48   13.91   0
 -16  12  10  191.08   18.94   0
 -15   9  19  256.68   17.82   0
 -14  10  17   28.07   14.86   0
 -14  12   2   27.63   15.71   0
 -14  12  10   77.84   17.40   0
 -13  11  14   -5.49   12.74   0
 -12  10  16   15.69   17.18   0
 -12  12   2   -2.67   17.73   0
 -12  12   8    6.46   17.15   0
 -12  12   9   19.15   14.30   0
  -9  11  10  362.99   25.01   0
 -23   7  20   13.85    4.75   0
 -21   9  18   -2.24    5.21   0
 -20  10   0   21.02    8.55   0
 -19   9  19   34.41    8.11   0
 -19  11   2   80.43   12.06   0
 -18  10  17   53.46   11.91   0
 -17   9  19  120.92   13.38   0
 -17  11  14   17.15   11.48   0
 -16  10  17   -7.02   11.88   0
 -16  12   5  172.59   20.44   0
 -16  12   7    1.81   14.30   0
 -16  12   8   -5.83   14.20   0
 -15  11  14   14.81   12.65   0
 -14   8  20  637.01   26.85   0
 -14  12   3   92.50   17.76   0
 -14  12   4   23.36   15.30   0
 -14  12   7   20.44   16.12   0
 -14  12   8  198.55   21.85   0
 -14  12   9    1.49   11.92   0
 -13   9  18   87.10   16.47   0
 -12  12   3   -1.77   14.86   0
 -12  12   4   68.09   18.45   0
 -12  12   6   34.27   15.83   0
 -12  12   7  153.66   20.41   0
 -11   9  17   -7.56   16.62   0
 -11  11  12   19.20   16.41   0
 -10  10  14   30.81   18.45   0
  -9  11  -2  178.42   15.63   0
  -9  11   9  163.29   20.73   0
 -24   8  17   11.39    5.14   0
 -22   8  19   -2.93    5.95   0
 -22  10   4    4.72    7.54   0
 -21   7  21   14.25    5.08   0
 -20   8  20    5.35    7.01   0
 -19  11   3   10.62   10.67   0
 -19  11  12  112.42   12.72   0
 -14  10  16    8.56   14.51   0
 -14  12   6   37.68   16.21   0
 -13  11  -2   25.58   13.19   0
 -13  11  13   -7.14   12.06   0
 -12  10  15   58.12   17.71   0
 -11  11  -2   -1.48   14.74   0
 -11  11  11   29.19   17.65   0
  -9  11  -1   59.89   15.32   0
  -9  11   8  269.29   24.50   0
 -22  10  13    5.67    6.76   0
 -20  10  15   34.87    8.61   0
 -19  11   4  211.90   16.58   0
 -18   8  20    6.73    8.69   0
 -17  11   1    3.61   13.72   0
 -17  11  13   -1.85   11.26   0
 -16   8  20   16.58   11.56   0
 -16  10  16    9.29   13.02   0
 -15   9  18   20.41   12.18   0
 -15  11  -1    9.08   12.96   0
 -15  11  13    2.80   13.54   0
 -13  11  12   -8.35   15.99   0
 -11   9  16   -1.30   16.64   0
 -11  11  10   71.30   17.68   0
 -10   8  17   34.60   21.69   0
  -9  11   0  153.58   18.07   0
  -9  11   7   66.56   18.13   0
 -23   9   3   -0.42    5.23   0
 -23   9  15    0.87    4.66   0
 -22  10   6    5.39    9.28   0
 -22  10  12   62.69    9.06   0
 -21   9  17  121.76    9.83   0
 -20  10   1   19.28    8.97   0
 -19   7  21   10.90    7.10   0
 -19   9  18    6.60    9.13   0
 -19  11   5  -11.97   13.46   0
 -19  11  10   -6.54   10.28   0
 -17   9  18    2.54   10.40   0
 -17  11  12  236.96   18.69   0
 -15  11   0  118.96   17.12   0
 -15  11  12  -10.32   15.50   0
 -14   8  19    5.24   13.32   0
 -14  10  15   29.35   16.52   0
 -13   9  17  104.29   18.05   0
 -13  11  11  -10.02   17.58   0
 -12   8  18  548.22   28.78   0
 -12  10  14   28.61   19.77   0
 -11  11  -1   66.13   14.14   0
 -11  11   9   38.09   19.96   0
  -9  11   1   -0.17   10.11   0
  -9  11   2  126.88   17.39   0
  -9  11   3   43.57   16.62   0
  -9  11   5   24.89   16.16   0
  -9  11   6   76.62   18.44   0
 -23   9  14   84.68    8.18   0
 -22   6  21   12.42    5.38   0
 -22  10   8   85.18    9.65   0
 -22  10  10   78.92    9.88   0
 -22  10  11   26.25    8.15   0
 -20  10  14   47.79    9.63   0
 -19  11   7   14.69   10.39   0
 -19  11   8    7.23   11.35   0
 -19  11   9   -7.55    7.86   0
 -18  10  -1   13.09   12.88   0
 -18  10  15    1.55   10.21   0
 -17  11   2  349.00   23.64   0
 -17  11  11   27.80   13.06   0
 -15  11  11   20.32   15.08   0
 -13  11   0    9.39   13.45   0
 -13  11  10   29.10   17.07   0
 -11  11   0   -6.38   13.31   0
 -11  11   8   11.87   16.04   0
 -10  10  12  124.48   18.37   0
 -23   7  19   40.35    6.16   0
 -23   9   4   43.40    7.51   0
 -22   8  18   21.89    5.46   0
 -21   7  20   26.19    7.07   0
 -21   9   0   16.50    8.86   0
 -20   8  19    0.31    7.67   0
 -20  10   2   23.62   11.78   0
 -20  10  13   15.13    9.45   0
 -19   9  17    2.45    9.30   0
 -17  11   3    1.33   15.57   0
 -17  11   4   42.52   16.06   0
 -16   8  19   25.12   12.52   0
 -15   9  17   87.14   18.54   0
 -15  11   1   10.44   12.93   0
 -13   9  16   13.55   16.50   0
 -13  11   1   14.66   14.03   0
 -13  11   9   59.44   18.84   0
 -11   9  15   33.08   17.86   0
 -11  11   1   26.29   11.34   0
 -11  11   2   14.69   15.22   0
 -11  11   3    4.26   15.34   0
 -11  11   6    2.92   16.82   0
 -11  11   7   83.44   17.59   0
 -10  10  11   35.61   18.99   0
 -24   8  15   -0.20    4.00   0
 -23   9  13   17.22    7.15   0
 -18   8  19   13.79   10.05   0
 -18  10  14   19.49   13.00   0
 -17   9  17    7.75   10.69   0
 -17  11   5   -4.84   14.41   0
 -17  11   8   -0.02   13.52   0
 -16  10  14    7.03   12.30   0
 -15  11   2   20.11   15.92   0
 -15  11   3   21.87   16.38   0
 -15  11   9    1.86   15.22   0
 -14   8  18    3.99   14.16   0
 -13  11   2   15.91   18.33   0
 -13  11   7   -0.36   16.70   0
 -13  11   8   -1.67   16.55   0
 -12   8  17   -2.11   18.18   0
 -11  11   5   16.35   13.64   0
 -24   6  19   65.67    8.83   0
 -23   9   5   10.90    7.35   0
 -23   9  12   20.82    7.21   0
 -22   8  17   14.93    6.06   0
 -21   9  15   95.25   10.12   0
 -19   7  20    6.14    8.55   0
 -18  10   0   33.68   14.60   0
 -18  10  13   16.93   10.67   0
 -17   7  20   53.28   11.25   0
 -15   9  16    5.66   14.76   0
 -15  11   4   39.11   17.24   0
 -15  11   6   -4.34   15.47   0
 -15  11   7   70.59   17.57   0
 -15  11   8   71.37   14.26   0
 -14  10  13   39.05   15.52   0
 -13  11   3   85.11   15.45   0
 -13  11   4  -11.66   16.08   0
 -13  11   6   -4.76   13.89   0
 -12  10  12   94.09   17.27   0
 -11   9  14   32.41   19.30   0
 -24   8   4   54.51    7.22   0
 -24   8  14   66.15    6.63   0
 -23   7  18   12.42    4.69   0
 -23   9   6   53.67    8.51   0
 -23   9  10   -2.64    7.32   0
 -23   9  11    0.74    6.89   0
 -21   9   1   23.11    9.45   0
 -20   8  18   22.17    9.48   0
 -20  10   4  101.58   14.75   0
 -20  10   5   65.41   13.50   0
 -20  10  10   91.67   12.61   0
 -20  10  11   -3.94   10.58   0
 -18  10   1    6.37   12.76   0
 -17   9  16   13.20   12.61   0
 -16   8  18   13.40   13.14   0
 -16  10  -1    6.97   14.27   0
 -16  10  13   56.30   14.83   0
 -14  10  -2    4.23   11.73   0
 -14  10  12   31.54   16.01   0
 -13   9  15  -12.34   16.22   0
 -12  10  -2   17.35   12.46   0
 -12  10  11  132.43   19.81   0
 -25   5  19    6.73    4.34   0
 -25   7  15   29.09    5.02   0
 -24   8  13    3.18    6.58   0
 -23   9   8   27.93    7.22   0
 -23   9   9  144.82   10.81   0
 -22   6  20   21.43    5.37   0
 -22   8   0   51.16    9.75   0
 -21   7  19   -1.45    7.04   0
 -21   9  14  100.44   10.49   0
 -20  10   7  -10.43   10.81   0
 -20  10   9   27.77   11.12   0
 -19   9  15    0.80    9.26   0
 -18   8  18   21.27   10.17   0
 -18  10  12   50.62   13.45   0
 -16  10  12   17.31   14.21   0
 -15   7  19   86.27   15.82   0
 -14   8  17   22.65   15.04   0
 -12   8  16    0.90   18.48   0
 -12  10  10   -1.81   15.31   0
 -24   8   5   -5.29    6.76   0
 -21   9   2   72.61   12.54   0
 -21   9  13   -6.99    8.20   0
 -20   8  17   -2.45    8.46   0
 -18  10   2   62.43   15.55   0
 -18  10  11   17.45   13.46   0
 -16  10   0   24.84   14.15   0
 -16  10  11   63.32   16.05   0
 -15   9  15   14.94   12.58   0
 -14  10  -1   96.66   15.77   0
 -14  10  11    4.77   16.12   0
 -13   7  18  227.44   21.42   0
 -13   9  14   10.75   16.81   0
 -12  10  -1   81.80   16.99   0
 -12  10   9    6.66   17.04   0
 -26   6  15    2.99    3.56   0
 -25   7   4   71.99    5.74   0
 -25   7   4   37.76    4.09   0
 -25   7  14   70.13    6.27   0
 -24   6  18    4.26    5.27   0
 -24   8  11   15.98    6.72   0
 -24   8  12   33.94    6.99   0
 -23   7  17   62.27    7.20   0
 -21   9   3    7.02   12.76   0
 -21   9  12  172.36   13.34   0
 -19   7  19    6.10    9.75   0
 -19   9  14   12.42   11.50   0
 -18   8  17   56.17   13.97   0
 -18  10   3   24.47   16.86   0
 -18  10   4  178.65   20.04   0
 -18  10   9   26.45   14.27   0
 -18  10  10   52.87   11.68   0
 -17   7  19   30.01   12.32   0
 -16   8  17   -2.39   14.06   0
 -16  10   1    0.74   16.15   0
 -16  10  10    7.06   16.41   0
 -14  10   0   18.47   16.27   0
 -14  10  10    4.24   16.79   0
 -12   8  15   12.45   15.23   0
 -12  10   0   23.19   16.33   0
 -12  10   8   90.56   18.86   0
 -25   7  13    3.16    4.73   0
 -24   8   8   61.86    8.03   0
 -24   8   9   77.95    8.42   0
 -24   8  10   -3.00    6.49   0
 -23   5  20    8.40    4.52   0
 -23   7   0   15.74    8.02   0
 -22   8   1    4.29    8.87   0
 -22   8  15   30.75    7.73   0
 -21   7  18  217.58   13.61   0
 -21   9   4  162.31   16.89   0
 -21   9  11  210.63   15.54   0
 -20   6  20   15.06    8.65   0
 -20   8  16    8.47    8.27   0
 -19   9   0   83.69   16.65   0
 -18   6  20  112.33   12.69   0
 -18  10   6  168.02   18.79   0
 -18  10   7   23.41   15.15   0
 -18  10   8  172.28   19.25   0
 -17   9  -2   21.72   14.08   0
 -17   9  14   53.15   13.17   0
 -16  10   2   39.33   20.83   0
 -16  10   9   -2.21   17.26   0
 -15   7  18   27.57   13.64   0
 -14   8  16  221.60   21.94   0
 -14  10   1   50.21   18.54   0
 -14  10   8  -15.24   17.07   0
 -14  10   9   90.67   19.70   0
 -12  10   1   66.21   15.95   0
 -12  10   2   20.24   17.39   0
 -12  10   6   63.70   20.10   0
 -12  10   7   96.92   18.34   0
 -26   4  18    8.53    3.93   0
 -26   6  14   76.92    5.40   0
 -25   5  18    1.31    5.01   0
 -25   7  12   48.33    6.06   0
 -24   4  20   10.20    5.74   0
 -22   6  19    9.60    6.57   0
 -22   8  14  335.21   14.82   0
 -21   9   5  282.50   18.80   0
 -21   9  10   15.32   10.85   0
 -19   9  13   58.32   12.24   0
 -16   8  16   17.73   14.32   0
 -16  10   3   14.95   18.07   0
 -16  10   4  147.35   23.74   0
 -16  10   6   25.39   14.52   0
 -16  10   7   -6.37   16.39   0
 -16  10   8  -16.53   17.18   0
 -15   9  13   23.53   14.87   0
 -14  10   2   37.59   17.27   0
 -14  10   3   20.84   16.82   0
 -14  10   6   -3.49   17.49   0
 -14  10   7   -2.12   16.29   0
 -13   7  17  225.32   23.73   0
 -13   9  12  149.82   21.84   0
 -12  10   3  156.91   18.44   0
 -12  10   5   14.29   14.73   0
 -26   6   5    1.35    3.04   0
 -26   6   5    4.01    2.20   0
 -26   6  13    8.34    3.69   0
 -25   7   7   -0.06    6.39   0
 -25   7  11   -2.96    5.62   0
 -24   6  17   63.46    6.90   0
 -22   8   2  106.55   12.17   0
 -21   7  17  144.99   12.48   0
 -21   9   7  267.34   18.26   0
 -21   9   8    2.86   10.98   0
 -19   7  18   37.22   10.43   0
 -19   9   1   -0.82   14.71   0
 -19   9  12   41.54   14.17   0
 -18   8  16    8.07    8.91   0
 -17   7  18    9.77   11.47   0
 -17   9  -1   17.87   14.11   0
 -17   9  13   39.66   11.44   0
 -14   8  15    0.77   15.52   0
 -14  10   4   22.67   13.97   0
 -27   5  13   12.83    3.75   0
 -26   6   6    4.71    4.22   0
 -26   6  12  113.90    6.72   0
 -25   7   8   66.71    6.80   0
 -25   7   9   43.60    6.89   0
 -25   7  10   21.08    5.85   0
 -23   7   1   11.97    9.53   0
 -23   7  15   34.52    6.87   0
 -22   8  13   11.25    8.49   0
 -21   5  20   25.24    8.47   0
 -20   6  19   17.43    9.62   0
 -20   8  -1  -10.78   11.85   0
 -19   9   2  123.65   18.93   0
 -19   9  11   38.51   14.10   0
 -17   9  12   50.76   15.89   0
 -16   6  19   62.50   12.84   0
 -16   8  15   30.95   15.74   0
 -15   7  17   29.03   14.61   0
 -15   9  -2    1.07   13.71   0
 -15   9  12  120.83   17.53   0
 -13   9  11  135.96   23.09   0
 -27   5  12   -0.36    3.32   0
 -26   6   7    2.02    3.94   0
 -26   6  11    2.01    4.94   0
 -25   5  17   27.73    5.57   0
 -23   5  19   33.21    6.15   0
 -22   6  18   10.42    8.25   0
 -22   8   3   26.36   11.47   0
 -22   8  12   18.39    8.59   0
 -19   7  17    4.46   10.92   0
 -19   9   3  194.22   22.17   0
 -19   9   9   82.86   16.34   0
 -19   9  10   83.80   15.88   0
 -18   6  19    6.49   10.31   0
 -17   7  17   70.18   14.40   0
 -17   9   0   46.30   16.04   0
 -17   9  11   88.90   19.71   0
 -15   9  11   70.74   18.39   0
 -14   8  14    3.07   17.04   0
 -13   9  -2   -2.54   13.66   0
 -13   9  10  243.14   22.99   0
 -27   5   8    7.31    3.69   0
 -27   5   9   22.68    4.49   0
 -27   5  10    2.24    3.57   0
 -27   5  11   83.73    6.32   0
 -26   4  17   18.35    4.51   0
 -26   6   8   -3.29    3.89   0
 -26   6   9    6.04    4.57   0
 -26   6  10   43.68    5.37   0
 -23   7   2   33.14   10.17   0
 -23   7  14  103.33    9.45   0
 -22   8   5   51.61   12.47   0
 -22   8  10   57.63   11.10   0
 -22   8  11   -3.84    8.62   0
 -21   7  16   -1.33    8.83   0
 -20   8   0   17.32   13.95   0
 -19   5  20   21.89   10.01   0
 -19   9   4   38.44   15.81   0
 -19   9   6   27.35   15.16   0
 -19   9   7  104.57   17.57   0
 -19   9   8   32.03   14.14   0
 -18   8  14   85.56   13.45   0
 -17   9   1   15.54   16.59   0
 -17   9  10   33.31   17.99   0
 -15   9  10    7.49   15.73   0
 -13   9  -1   -7.67   15.77   0
 -13   9   9   24.94   17.27   0
 -25   3  19   16.89    6.27   0
 -25   5  16   13.91    5.83   0
 -24   4  19   16.13    5.59   0
 -24   6   1   18.28    7.14   0
 -24   6  15    3.48    5.67   0
 -23   7  13   69.23    9.37   0
 -22   4  20   15.09    7.39   0
 -22   6  17  104.79    9.96   0
 -22   8   8   72.00   12.47   0
 -22   8   9   11.98    9.75   0
 -20   6  18    8.30    9.56   0
 -20   8  13    8.50    8.14   0
 -19   7  16   67.03   12.16   0
 -18   8  -2    7.67   14.73   0
 -17   9   2   82.73   19.22   0
 -17   9   8   30.99   17.63   0
 -17   9   9   57.01   19.26   0
 -16   6  18   98.42   14.29   0
 -15   7  16   -7.66   14.30   0
 -15   9   0   26.60   16.15   0
 -15   9   9  225.89   24.79   0
 -13   9   0  357.76   24.52   0
 -13   9   8   -6.99   17.06   0
 -27   3  16    2.61    3.39   0
 -26   4  16   40.56    6.12   0
 -25   5   1    3.29    3.90   0
 -25   5   1    2.67    2.39   0
 -23   5  18    8.27    6.84   0
 -23   7   3   87.15   11.80   0
 -23   7  12   -1.33    7.79   0
 -21   5  19   92.11   10.86   0
 -21   7  -1   50.39   12.45   0
 -20   8   1   11.36   14.66   0
 -20   8  12  112.92   15.25   0
 -18   6  18   62.53   12.53   0
 -18   8  13   63.09   14.29   0
 -17   7  16   22.10   14.66   0
 -17   9   3   38.06   14.27   0
 -17   9   4   42.47   19.36   0
 -17   9   6   24.09   16.20   0
 -16   8  13   13.50   16.41   0
 -15   9   1   -1.72   12.73   0
 -15   9   7  136.98   20.52   0
 -15   9   8   23.41   16.93   0
 -14   6  17  237.20   22.56   0
 -24   6   2   42.91    8.56   0
 -24   6  14   46.42    7.39   0
 -23   3  20  113.14    8.28   0
 -23   7  11   43.06    8.98   0
 -21   7  14  137.91   12.33   0
 -20   8   2  408.88   23.31   0
 -20   8  11    2.27   12.11   0
 -19   5  19   57.81   10.35   0
 -18   8  -1    0.51   15.55   0
 -18   8  12  140.08   18.95   0
 -17   5  19   23.28   12.07   0
 -15   7  15   65.59   17.27   0
 -15   9   3   20.25   17.37   0
 -15   9   5    9.92   17.99   0
 -15   9   6    8.41   19.29   0
 -14   8  12  491.46   30.36   0
 -26   4   2   37.33    5.59   0
 -25   5   2   13.85    6.70   0
 -24   4  18    1.15    5.57   0
 -24   6  13   25.00    7.18   0
 -23   5  17   68.37    8.81   0
 -23   7   6  169.27   13.12   0
 -23   7   9   76.66   10.66   0
 -23   7  10   -1.91    8.65   0
 -22   6  16   22.23    8.61   0
 -21   7   0    9.88   13.42   0
 -20   4  20    7.15    8.60   0
 -20   6  17   -1.17    9.99   0
 -20   8   3   25.65   14.47   0
 -20   8   4  156.37   18.91   0
 -20   8   9    0.21   12.93   0
 -20   8  10  -12.75   12.30   0
 -17   7  15   71.12   16.70   0
 -16   6  17   -2.70   14.75   0
 -16   8  -2   99.95   21.00   0
 -16   8  12  379.30   22.40   0
 -14   8  11   -3.69   16.29   0
 -27   3  15   12.76    3.03   0
 -26   2  18    1.22    5.29   0
 -25   3  18    2.81    4.87   0
 -25   5  14   62.72    7.18   0
 -24   6   3   -4.33    7.31   0
 -24   6  12  108.15    9.72   0
 -23   7   7   49.69   10.31   0
 -23   7   8   30.79    9.04   0
 -22   4  19   -0.19    7.70   0
 -22   6  -1   74.92   13.43   0
 -21   5  18   56.46   11.09   0
 -21   7  13   34.28   10.64   0
 -20   8   6   42.47   15.81   0
 -20   8   7   -5.52   13.66   0
 -20   8   8  277.71   21.02   0
 -18   6  17    4.95    9.67   0
 -18   8   1    5.87   15.97   0
 -18   8  10  193.35   21.74   0
 -18   8  11   24.28   12.06   0
 -16   8  11   35.57   17.01   0
 -15   7  14  125.49   19.12   0
 -25   5   3   23.30    6.91   0
 -24   6   4   37.07    8.62   0
 -24   6  11   85.40    9.91   0
 -21   7   1   69.32   15.35   0
 -21   7  12  121.61   14.21   0
 -20   6  16   -1.72   10.78   0
 -19   5  18    8.69   10.07   0
 -19   7  -2   70.95   16.34   0
 -18   8   9   52.01   18.45   0
 -17   5  18   34.64   11.60   0
 -16   8  -1    4.00   14.42   0
 -16   8  10  137.77   20.72   0
 -28   2  13   12.04    2.93   0
 -28   2  13    2.67    2.10   0
 -27   3  14   14.68    4.50   0
 -26   4   3   21.10    5.47   0
 -26   4  14   -0.48    5.08   0
 -25   5  13    9.62    6.04   0
 -24   6   6   20.12    7.69   0
 -24   6   9   61.93    8.88   0
 -24   6  10   23.07    8.24   0
 -23   3  19    1.07    6.64   0
 -23   5  16   -0.28    7.75   0
 -22   6  14    2.71    8.13   0
 -21   7   2   86.20   17.45   0
 -21   7  11  216.99   17.08   0
 -20   4  19    4.13    8.53   0
 -19   7  13    2.29   12.18   0
 -18   6  16    3.74   13.63   0
 -18   8   3    6.83   19.30   0
 -18   8   4   -3.09   18.46   0
 -18   8   7   59.56   17.90   0
 -18   8   8   29.40   17.29   0
 -16   6  16  195.46   18.95   0
 -16   8   0   99.12   19.37   0
 -16   8   9   19.64   18.86   0
 -28   2  12   69.66    5.01   0
 -27   3  13   19.78    4.77   0
 -26   2  17   20.71    5.53   0
 -26   4   4   -5.22    6.12   0
 -26   4  13   10.60    5.10   0
 -25   1  19   11.02    5.32   0
 -25   3  -1   -3.45    5.25   0
 -25   3  17   14.69    6.71   0
 -25   5   4   29.65    6.66   0
 -25   5  12    6.20    6.49   0
 -24   6   7   29.86    8.48   0
 -23   5  -1   37.18    9.36   0
 -22   4  18  163.31   11.83   0
 -22   6   0   41.66   11.89   0
 -21   5  17   19.13    9.75   0
 -21   7   3   26.83   15.44   0
 -21   7  10   66.89   13.45   0
 -20   6  15   66.67   13.02   0
 -19   7  -1  184.94   20.15   0
 -19   7  12   58.02   15.39   0
 -18   4  19  113.20   13.52   0
 -18   8   6   80.49   13.99   0
 -17   7  13   46.12   16.06   0
 -16   8   1   17.22   16.31   0
 -16   8   7   70.35   18.56   0
 -16   8   8   -7.20   16.16   0
 -28   2   8   -0.73    3.45   0
 -28   2  11   85.97    5.62   0
 -27   3  12   -0.39    4.34   0
 -26   4  12  142.26    8.72   0
 -25   5   6   63.41    7.99   0
 -25   5  10    8.85    6.42   0
 -25   5  11   -6.07    6.46   0
 -24   4  -1   -1.03    6.57   0
 -24   4  16   10.34    6.92   0
 -22   6   1   96.81   14.03   0
 -22   6  13    8.69    8.50   0
 -21   7   6   -5.57   12.49   0
 -21   7   7   65.99   14.51   0
 -21   7   8  234.98   19.46   0
 -21   7   9   -3.33    9.79   0
 -19   5  17  293.99   17.74   0
 -19   7   0   26.20   16.20   0
 -19   7  11   19.47   14.48   0
 -18   6  15  -10.11   13.20   0
 -17   5  17   27.65   12.46   0
 -17   7  12  131.76   19.23   0
 -16   6  15    8.09   16.09   0
 -16   8   3    8.86   18.58   0
 -16   8   5  115.60   21.53   0
 -16   8   6   16.56   18.28   0
 -28   2   9    0.98    2.87   0
 -28   2   9    0.25    1.97   0
 -27   1  16    2.52    3.71   0
 -27   3   6    0.02    4.31   0
 -27   3  11   11.64    5.18   0
 -26   4   6  167.25    9.50   0
 -26   4  11    8.11    5.62   0
 -25   5   7   -1.30    6.42   0
 -25   5   8    5.24    6.44   0
 -25   5   9   -2.95    6.84   0
 -23   5   0    4.08   10.16   0
 -22   6  12   55.78   10.68   0
 -21   5  16   15.05    9.04   0
 -20   4  18   75.31   12.08   0
 -20   6  -2   -5.80   15.36   0
 -19   7   1   -6.20   16.81   0
 -19   7  10   46.31   16.91   0
 -17   7  -2   22.62   16.13   0
 -27   3   7    9.78    4.76   0
 -27   3   8    9.98    4.86   0
 -27   3  10   -4.18    5.66   0
 -26   0  18  124.43    7.63   0
 -26   2  16   10.29    5.32   0
 -26   4   7   18.54    5.97   0
 -26   4   8   25.85    7.16   0
 -26   4   9    1.06    5.98   0
 -26   4  10   45.45    6.91   0
 -25   3  16    4.51    5.72   0
 -23   3  18   22.60    7.59   0
 -22   4  17   61.50   10.68   0
 -22   6   2   17.15   12.70   0
 -22   6  11   53.91   11.25   0
 -21   3  19   47.70    9.11   0
 -20   6  13   -1.91   10.57   0
 -19   7   2  132.99   22.63   0
 -19   7   9   54.70   17.73   0
 -18   4  18   12.29   10.03   0
 -18   6  14   13.67   13.75   0
 -17   7  -1    2.12   15.31   0
 -17   7  11   39.04   12.00   0
 -16   6  14   14.44   18.37   0
 -27   1  15    3.22    4.93   0
 -25   1  18   59.65    7.65   0
 -25   3   0    1.25    5.16   0
 -24   2  18   14.59    6.97   0
 -24   4   0   82.82   10.11   0
 -23   5   1   62.89   14.10   0
 -23   5  13   29.83    8.76   0
 -22   6   3    6.92   11.76   0
 -22   6   4   31.26   13.23   0
 -22   6   9   45.15   12.23   0
 -22   6  10    6.00   11.03   0
 -21   5  15  232.86   15.83   0
 -19   3  19   21.29    7.75   0
 -19   5  16   68.44   13.36   0
 -19   7   3  117.93   19.82   0
 -19   7   6  255.31   22.10   0
 -19   7   7   10.94   15.28   0
 -17   5  16   -2.92   13.46   0
 -17   7   0   19.24   17.56   0
 -17   7  10    5.25   15.35   0
 -15   7  -2   -3.08   17.05   0
 -26   2   1   18.15    5.66   0
 -26   2  15    6.73    5.83   0
 -24   4  14   32.10    7.54   0
 -23   3  17    8.85    8.00   0
 -23   5   2   97.30   15.11   0
 -23   5  12   81.18   11.29   0
 -22   2  19   13.58    7.87   0
 -22   4  16  149.04   11.71   0
 -22   6   6    0.15   12.59   0
 -22   6   7  382.74   20.53   0
 -22   6   8   -1.44   11.57   0
 -20   4  17    1.19    9.91   0
 -20   6  12   -8.93   11.57   0
 -19   7   5  154.10   17.97   0
 -17   7   1   28.69   18.09   0
 -17   7   8   -5.85   15.30   0
 -17   7   9   23.15   12.50   0
 -16   6  13  147.55   19.69   0
 -26   0  17    3.42    5.28   0
 -25   3   1   58.43    8.87   0
 -24   4   1  -10.72    8.76   0
 -24   4  13   12.53    7.80   0
 -23   1  19  211.56   11.74   0
 -23   5  11   22.84   10.31   0
 -21   3  18  211.10   13.68   0
 -21   5  -2  104.35   16.61   0
 -20   6  11   30.07   14.76   0
 -19   5  15   37.91   13.44   0
 -18   4  17    5.16   10.11   0
 -18   6  12   19.44   15.14   0
 -17   5  15  132.34   16.58   0
 -17   7   2  -10.74   19.31   0
 -17   7   3   54.64   19.75   0
 -17   7   6   24.01   18.18   0
 -17   7   7   31.74   16.54   0
 -28   0  12   55.86    5.25   0
 -27  -1  16   -2.05    3.05   0
 -27  -1  16    0.32    1.75   0
 -25   1  17   26.99    7.25   0
 -24   0  19   -0.14    5.63   0
 -24   2  17   12.89    8.11   0
 -24   4   2   49.68    9.51   0
 -23   5   3   57.61   11.17   0
 -23   5   9   24.78   10.23   0
 -23   5  10   60.14   11.25   0
 -22   4  15   28.79   10.24   0
 -21   5  13   76.96   12.14   0
 -20   6   1   22.70   16.34   0
 -20   6  10   50.76   13.87   0
 -19   3  18   38.95   11.06   0
 -18   6  -2   25.12   16.50   0
 -17   7   5    5.81   15.43   0
 -28   0   6   29.76    4.52   0
 -28   0  11   -5.81    3.46   0
 -27   1   3    6.11    3.19   0
 -27   1   3    2.45    2.08   0
 -27   1  13   -4.19    4.80   0
 -26   2   2   55.38    7.21   0
 -25   1  -2   34.95    5.96   0
 -25   3   2   22.69    6.76   0
 -25   3  13  100.14    9.54   0
 -24   4  12   24.25    6.38   0
 -23   3  16    3.06    7.89   0
 -23   5   5   -7.27   10.82   0
 -23   5   6    7.18   10.55   0
 -23   5   7   13.77   11.09   0
 -23   5   8   -8.17    9.31   0
 -22   2  18  106.96   12.04   0
 -22   4  -2    6.00   11.92   0
 -21   5  -1  126.32   19.46   0
 -20   4  16  322.64   18.27   0
 -20   6   2   10.47   17.72   0
 -20   6   3   87.46   18.76   0
 -20   6   8   21.23   15.41   0
 -20   6   9   56.28   15.93   0
 -19   5  14   89.16   14.95   0
 -18   6  -1   29.82   18.01   0
 -18   6  11    1.35   12.87   0
 -28   0   7   -3.98    3.71   0
 -28   0   8   27.90    4.28   0
 -28   0   9   -3.48    3.55   0
 -28   0  10    7.48    3.66   0
 -26   0  16    5.19    5.96   0
 -26   2  13  172.81    9.80   0
 -25  -1  18   60.33    6.74   0
 -25   3  12    9.55    6.57   0
 -24   2  16   28.99    8.05   0
 -24   4   3   27.33    9.45   0
 -24   4  10   24.49    8.28   0
 -24   4  11   14.65    6.55   0
 -21   3  17  101.91   11.39   0
 -21   5   0   64.50   16.99   0
 -21   5  12    3.90   10.33   0
 -20   6   5  273.24   21.76   0
 -20   6   6    9.64   14.10   0
 -20   6   7   -3.58   15.65   0
 -19   5  -3   -4.67   17.23   0
 -18   4  16   11.16   12.09   0
 -18   6  10   21.68   14.02   0
 -17   5  14  120.84   15.62   0
 -27  -1  15    5.87    4.14   0
 -27   1   5   58.30    6.63   0
 -27   1  11   23.47    6.69   0
 -26  -2  17    9.37    5.10   0
 -26   2   3   16.10    6.12   0
 -26   2  12  128.88    8.76   0
 -25   1  16   -2.27    6.63   0
 -25   3   3  156.71   11.10   0
 -25   3  11   10.91    7.33   0
 -24   4   5   22.15   10.19   0
 -24   4   6    5.50    8.41   0
 -24   4   7   29.14    9.18   0
 -24   4   8   41.09    8.70   0
 -24   4   9   40.54    9.36   0
 -23   1  18   73.69    9.59   0
 -23   3  -2   -1.56   10.43   0
 -23   3  15    3.32    8.03   0
 -22   4  -1   10.26   12.13   0
 -21   5   1    9.30   14.10   0
 -21   5  11   14.69   12.05   0
 -20   4  15   28.12   12.11   0
 -18   6   0    8.90   16.73   0
 -18   6   1    8.98   18.36   0
 -18   6   9  136.20   20.44   0
 -16   6  -2   -8.01   18.19   0
 -27   1   6    8.99    5.24   0
 -27   1  10  144.35    9.04   0
 -26   2  11    1.96    6.24   0
 -25   3   5    4.36    7.27   0
 -25   3   9   50.73    8.43   0
 -25   3  10    6.57    6.80   0
 -24   0  18  235.47   11.28   0
 -22   2  17   34.19    9.24   0
 -22   4  13   -3.00    6.66   0
 -21   3  16  272.32   17.42   0
 -21   5  10  137.38   16.59   0
 -19   5  -2   74.23   18.92   0
 -19   5  12   76.19   15.68   0
 -18   4  15   14.60   11.67   0
 -18   6   2   -4.41   18.68   0
 -18   6   7   28.44   16.10   0
 -18   6   8   35.82   14.29   0
 -17   3  17   -0.47   13.32   0
 -17   5  13  498.82   23.44   0
 -28  -2  11   61.92    5.24   0
 -27  -1  14   38.76    5.39   0
 -27   1   7    7.63    5.87   0
 -27   1   8   17.07    6.16   0
 -27   1   9   18.42    6.73   0
 -26   0   0   89.98    7.24   0
 -26   0  15    3.78    5.56   0
 -26   2   5   57.91    7.59   0
 -26   2   6   13.43    6.00   0
 -26   2   7   39.55    6.90   0
 -26   2   8    3.30    6.36   0
 -26   2   9  154.14   10.29   0
 -26   2  10   63.36    7.72   0
 -25   1  -1   -1.81    6.51   0
 -25   1  15    2.84    7.41   0
 -25   3   6    5.29    7.20   0
 -25   3   7   97.89   10.03   0
 -25   3   8    5.81    7.46   0
 -24   2  15    3.50    7.36   0
 -23   3  -1   28.83   11.70   0
 -22   4   0  116.15   16.71   0
 -22   4  12   21.26   10.13   0
 -21   5   3   31.17   17.18   0
 -21   5   8   62.91   15.20   0
 -21   5   9    9.60    9.73   0
 -20   4  14  505.98   22.84   0
 -19   5  11   23.06   12.64   0
 -18   6   3   43.22   16.51   0
 -18   6   5   22.29   19.65   0
 -18   6   6   22.25   14.93   0
 -28  -2  10   17.68    3.94   0
 -27  -1   2  128.76    6.73   0
 -25  -1  17   22.05    6.48   0
 -24   2  -1    4.96    8.62   0
 -23   1  17   48.51   10.08   0
 -23   3  13  113.22   11.26   0
 -22   4   1    6.16   12.77   0
 -22   4  11   65.63   12.74   0
 -21   3  15   -7.91   10.20   0
 -21   5   5  148.05   16.73   0
 -21   5   7  102.06   13.15   0
 -20   4  -3   31.53   17.30   0
 -19   3  16  356.98   20.44   0
 -19   5  -1    6.42   17.25   0
 -19   5  10    4.90   13.27   0
 -18   4  14  549.52   25.23   0
 -28  -2   7    1.67    3.37   0
 -28  -2   8   -0.09    3.13   0
 -28  -2   9   -1.48    3.68   0
 -26  -2  16    6.16    4.97   0
 -26   0  14    4.43    6.46   0
 -25   1   0  192.00   12.36   0
 -24   0  17   -4.00    7.12   0
 -23   3   0   28.55   11.94   0
 -22   2  16    1.44    9.49   0
 -22   4   2  204.89   17.20   0
 -22   4  10   31.44   12.47   0
 -21   1  18   39.43    9.89   0
 -20   2  17   48.15   11.30   0
 -19   5   0  -15.02   18.13   0
 -19   5   9   43.28   15.98   0
 -17   5  -3   17.74   18.05   0
 -27  -3  14    6.72    3.88   0
 -27  -1  12  117.19    7.29   0
 -26   0   1   -2.62    5.36   0
 -24  -2  18   12.52    5.44   0
 -24   2   0  116.04   12.22   0
 -24   2  13   77.94    9.01   0
 -23   3   1  252.48   17.91   0
 -23   3  12  128.30   10.96   0
 -22   0  18   -0.34    8.13   0
 -22   4   3    5.42   13.96   0
 -22   4   8   21.07   11.84   0
 -22   4   9   25.26   11.49   0
 -21   3  14   37.34   11.50   0
 -20   4  -2  102.34   20.01   0
 -20   4  12  260.61   19.64   0
 -19   5   1   -4.43   19.87   0
 -19   5   8   -6.25   15.31   0
 -18   2  17   59.09   14.57   0
 -18   4  13   29.02   14.83   0
 -17   5  -2   19.54   20.45   0
 -27  -1   4   25.81    5.58   0
 -27  -1  11   26.67    6.64   0
 -25  -1  16   -3.68    6.25   0
 -25   1   1    0.66    7.86   0
 -25   1  13    3.53    7.40   0
 -24   0  16  220.84   12.83   0
 -24   2   1  296.07   16.59   0
 -24   2  12   69.86   10.86   0
 -23  -1  18   72.73    8.96   0
 -23   1  16   32.11    9.11   0
 -23   3   2   33.92   11.75   0
 -22   2  15   43.44   10.19   0
 -22   4   5   73.60   14.35   0
 -22   4   6   20.60   11.93   0
 -22   4   7   33.76   12.16   0
 -21   3  -3   47.85   15.77   0
 -20   4  11   71.91   14.22   0
 -19   5   2   38.35   20.16   0
 -19   5   3   52.00   19.21   0
 -19   5   5    1.26   17.60   0
 -19   5   6  137.93   19.17   0
 -19   5   7   83.71   17.57   0
 -27  -3  13    9.45    4.56   0
 -27  -1   5   62.03    6.47   0
 -27  -1  10  147.11    8.77   0
 -26  -2  15    8.79    4.97   0
 -26   0   2  170.00    9.45   0
 -26   0  12  202.02   11.24   0
 -25  -1  -2   52.59    7.51   0
 -25   1  12   64.18    9.47   0
 -24   0  -3   -0.57    6.16   0
 -24   2  11  207.04   12.76   0
 -23   3   9   22.84   10.18   0
 -23   3  10   17.19    8.24   0
 -22   2  -3   72.28   17.17   0
 -21   1  17   89.18   11.15   0
 -20   2  16   21.58   11.08   0
 -20   4  -1   35.14   17.05   0
 -20   4  10   60.43   13.76   0
 -17   5  -1   13.92   19.53   0
 -27  -1   6    4.26    5.14   0
 -27  -1   7    3.00    5.50   0
 -27  -1   8    7.11    6.30   0
 -27  -1   9   15.74    6.05   0
 -26  -4  15    0.69    5.13   0
 -26   0  11   -7.40    6.57   0
 -25  -1  15    4.55    7.00   0
 -25   1   2  141.92   10.60   0
 -25   1  11   77.75   10.33   0
 -24   2   2   32.43    9.97   0
 -24   2  10  231.78   13.39   0
 -23   1  -3   29.88   10.77   0
 -23   1  15    5.60    8.89   0
 -23   3   4   22.31   10.39   0
 -23   3   5   33.67   10.81   0
 -23   3   6    6.60    9.77   0
 -23   3   7  156.38   14.05   0
 -23   3   8    4.55    9.91   0
 -22   0  17   -3.32   10.69   0
 -22   2  14   26.58   10.47   0
 -21   3  -2  191.54   20.53   0
 -21   3  12   19.30   10.06   0
 -20   4   9    7.59   13.18   0
 -19   3  14  305.16   19.01   0
 -18   2  16  186.92   17.83   0
 -27  -3   3   20.93    4.23   0
 -26  -2   0   65.43    6.18   0
 -26  -2  14   25.28    6.09   0
 -26   0   4   86.32    8.41   0
 -26   0  10  231.40   12.01   0
 -25   1  10  216.46   13.01   0
 -24  -2  17   12.88    6.34   0
 -24   0  15    0.12    7.50   0
 -24   2   4   16.93    8.45   0
 -24   2   8   14.90    9.15   0
 -24   2   9   75.22    9.91   0
 -23  -1  17   58.50   10.60   0
 -21   1  16    5.66    9.63   0
 -21   3  -1  155.79   18.27   0
 -20   2  15   21.30   12.38   0
 -20   4   1   18.96   18.02   0
 -20   4   8   99.57   16.75   0
 -19   1  17  122.44   14.61   0
 -18   4  11  105.26   14.79   0
 -27  -3  11   21.01    4.68   0
 -26   0   5    0.69    6.15   0
 -26   0   6    1.56    6.50   0
 -26   0   7    2.93    6.67   0
 -26   0   8  221.25   11.69   0
 -26   0   9    1.68    7.04   0
 -25  -5  16   13.91    4.94   0
 -25  -3  16    3.07    5.05   0
 -25  -1  -1    0.50    5.83   0
 -25  -1  14    0.35    7.10   0
 -25   1   4  -11.50    7.45   0
 -25   1   5   16.09    7.78   0
 -25   1   7    2.60    7.26   0
 -25   1   8  198.43   12.45   0
 -25   1   9   28.51    9.53   0
 -24   0  -2  201.40   13.25   0
 -24   2   5   44.32    9.78   0
 -24   2   6   -3.15    9.66   0
 -24   2   7    9.69    8.18   0
 -23   1  -2  313.57   19.34   0
 -23   1  14    2.34    8.73   0
 -22   2  -2  314.95   21.68   0
 -21   3  11   61.96   13.03   0
 -20   4   5   43.98   16.01   0
 -20   4   6  234.88   22.41   0
 -20   4   7   -0.63   13.69   0
 -19   3  13   16.17    9.30   0
 -18   4  -2  139.80   22.91   0
 -27  -3   4   -1.93    3.54   0
 -27  -3  10    0.35    4.25   0
 -26  -4  14    0.23    5.56   0
 -26  -2   1   27.65    5.64   0
 -26  -2  13  163.39    9.38   0
 -24  -4  17   77.68    7.55   0
 -24  -2  -4    1.95    5.34   0
 -24   0  14    8.49    7.92   0
 -22   0  16   45.69   10.40   0
 -22   2  -1  222.06   17.21   0
 -22   2  12   12.98    9.49   0
 -21   3  10  193.05   17.02   0
 -20   2  14    6.29   11.22   0
 -18   2  15  651.84   25.20   0
 -18   4  -1   96.37   24.11   0
 -27  -3   5   29.90    4.97   0
 -27  -3   6    5.68    4.07   0
 -27  -3   8   11.27    5.74   0
 -27  -3   9   99.27    7.60   0
 -25  -3  15   14.72    6.45   0
 -25  -1   0  212.57   11.89   0
 -24  -2  16   43.37    8.31   0
 -24   0  -1    3.94    8.65   0
 -23  -1  16   27.96    9.89   0
 -23   1  -1   34.48   12.30   0
 -22   2  11    2.07    9.66   0
 -21   1  15   64.22   12.08   0
 -21   3   1  135.53   18.70   0
 -21   3   8  750.54   29.46   0
 -21   3   9   -2.40   11.63   0
 -20   0  17    0.31    9.26   0
 -19   1  16   10.24   12.02   0
 -19   3  -3    5.54   14.87   0
 -27  -5   9   22.41    4.00   0
 -27  -3   7    2.25    5.02   0
 -25  -3  -2   -1.07    4.22   0
 -23   1  12   15.42    7.96   0
 -22   2   0  188.00   17.84   0
 -21   3   2   21.76   12.66   0
 -21   3   4  -16.50   12.73   0
 -21   3   5   53.77   14.31   0
 -21   3   6   96.50   16.77   0
 -21   3   7   47.78   13.87   0
 -20   2  -4  236.70   23.16   0
 -20   2  13   16.71   11.95   0
 -19   3  11  345.14   22.66   0
 -18   4   1   38.94   20.74   0
 -18   4   2  509.70   31.50   0
 -27  -5   6    9.70    2.87   0
 -27  -5   6    4.46    2.05   0
 -27  -5   7   -2.77    4.01   0
 -27  -5   8    1.93    3.56   0
 -26  -4  13    1.64    4.69   0
 -26  -2   3    9.17    5.32   0
 -26  -2  10   50.08    7.51   0
 -26  -2  11    0.18    6.49   0
 -25  -5  15   54.33    6.62   0
 -25  -1   1    9.67    7.05   0
 -25  -1  12   67.53    9.64   0
 -24  -2  15    6.59    8.25   0
 -24   0   0  432.75   17.79   0
 -24   0  12   11.54    8.07   0
 -23  -3  17   13.00    6.95   0
 -23  -1  15    9.70    8.47   0
 -23   1   0  178.77   16.23   0
 -23   1  11   77.31   12.34   0
 -22  -2  17   38.35    9.55   0
 -22   0  15   -4.33    9.49   0
 -22   2   9   75.40   13.87   0
 -21  -1  17   98.20   11.79   0
 -21   1  14    0.88   10.22   0
 -19   3  10   20.93   15.30   0
 -19   1  15    7.15    7.44   0
 -28  -2  10   17.16    3.93   0
 -28   0  10    8.69    4.13   0
 -27  -3  12    4.40    4.23   0
 -27  -1  13    2.52    4.98   0
 -27   3   9   85.82    7.30   0
 -26   2  13  166.88   10.33   0
 -26   4   9    7.66    5.66   0
 -25  -3  15   13.20    7.20   0
 -25   5   8   -2.10    5.83   0
 -24  -4  15    2.40    7.30   0
 -24   4  13    4.00    8.32   0
 -23   1  17   63.77    8.93   0
 -23   5  12   61.27   10.87   0
 -20  -4  17    7.53    9.69   0
 -20  -2  18  314.40   19.55   0
 -20   6  12    4.30   10.82   0
 -19   1  18  194.00   16.47   0
 -17   1  18  268.85   18.36   0
 -28  -2   9   -1.52    3.86   0
 -27   1  12  100.93    8.50   0
 -27   3   8   16.02    5.31   0
 -26  -4  12  108.30    9.70   0
 -26   0  14    9.27    6.04   0
 -26   4   8   33.74    7.38   0
 -25   1  15    6.20    7.76   0
 -25   3  13  112.23   10.28   0
 -25   5   7    1.29    6.85   0
 -24   0  16  223.61   13.66   0
 -23  -1  17   56.27    9.91   0
 -23   3  15    1.59    8.28   0
 -22  -4  16  166.91   13.18   0
 -22   6  10    1.77   10.57   0
 -21  -3  17  112.38   13.84   0
 -21   3  16  263.87   17.18   0
 -21   5  13   75.90   13.84   0
 -20   0  18   -2.52    8.45   0
 -20   2  17   23.43   12.58   0
 -19   5  14   96.41   15.78   0
 -18  -4  17    8.66   11.71   0
 -18  -2  18  486.07   25.35   0
 -18   0  18   12.39   11.19   0
 -17  -1  18  294.93   20.77   0
 -17   5  14  170.87   19.03   0
 -28   0   9   -3.39    3.87   0
 -27  -3  11    4.36    5.55   0
 -27  -1  12  104.46    8.77   0
 -27   1  11   29.21    6.31   0
 -27   3   6    0.61    4.71   0
 -27   3   7    5.39    4.84   0
 -26   2  12  112.53    9.72   0
 -26   4   7    5.41    6.85   0
 -25  -5  12    2.75    6.83   0
 -25  -1  15   -0.97    7.28   0
 -24   4  12   16.41    9.16   0
 -23  -5  14   32.00   10.23   0
 -23   1  16   25.62   10.42   0
 -23   5  11   25.23   10.48   0
 -22  -2  17   28.74   11.35   0
 -22   0  17   -1.94    9.60   0
 -22   2  16    4.44   10.93   0
 -20   6  11   15.24   11.88   0
 -19   3  16  381.32   20.75   0
 -18   2  17   59.60   11.76   0
 -18   6  12   12.34   13.04   0
 -17   3  16   -8.04   13.55   0
 -28  -2   8   -3.95    4.04   0
 -28   0   8   19.47    4.78   0
 -27   3   5   20.43    5.44   0
 -26   0  13   -5.79    6.61   0
 -25  -3  14    9.42    7.09   0
 -25   1  14    1.39    7.81   0
 -25   5   5    3.82    5.51   0
 -24  -4  14   27.66    9.46   0
 -23  -1  16   20.97   10.07   0
 -23   3  14    7.14    8.68   0
 -22   6   9   25.89   11.25   0
 -21  -5  15  207.08   14.36   0
 -21  -1  17   97.69   12.46   0
 -20  -2  17   35.71   13.99   0
 -19  -3  17  388.62   22.01   0
 -19   1  17  116.37   15.03   0
 -19   5  13   72.62   14.15   0
 -17  -3  17   15.82   16.41   0
 -28   0   7   -1.29    3.64   0
 -27  -3  10   -2.11    5.71   0
 -27  -1  11   16.85    6.92   0
 -27   1  10  128.86    9.72   0
 -26  -4  11    7.78    5.80   0
 -26   2  11    3.31    6.98   0
 -26   4   4    3.10    4.24   0
 -26   4   5    6.16    5.78   0
 -25  -5  11   -3.72    7.04   0
 -25  -1  14   -4.48    7.60   0
 -24   0  15    3.66    9.48   0
 -24   2  14  -12.41    8.34   0
 -24   4  11   19.88    9.14   0
 -23   5  10   59.92   10.93   0
 -22  -4  15   16.96   12.13   0
 -22   4  13    6.74   11.13   0
 -22   6   8    7.29   10.59   0
 -21   3  15   -4.76    7.75   0
 -21   5  12   17.11   11.29   0
 -20  -4  16  285.96   17.56   0
 -20   0  17    4.29    8.11   0
 -20   2  16   19.53   11.41   0
 -20   4  14  545.73   24.09   0
 -20   6  10   37.22   12.36   0
 -18  -4  16    4.30   12.00   0
 -18  -2  17   89.16   17.04   0
 -18   0  17   -1.34   11.95   0
 -18   6  11    7.74   15.39   0
 -17   5  13  454.15   26.01   0
 -28   0   6   51.49    5.78   0
 -25  -3  13  123.02   10.63   0
 -25   1  13    6.33    8.41   0
 -23  -5  13   31.05   11.35   0
 -23  -3  15   -6.71    8.96   0
 -23   1  15    9.45    9.67   0
 -23   3  13  104.48   12.96   0
 -22  -2  16    2.64   11.05   0
 -22   0  16   31.71   11.65   0
 -22   2  15   41.07   10.94   0
 -21  -3  16  294.97   19.40   0
 -21   1  16    1.33   11.24   0
 -19  -5  15   30.35   10.87   0
 -19   3  15  305.41   20.80   0
 -18   2  16  186.90   15.49   0
 -18   4  14  604.17   28.05   0
 -27  -1  10  138.76   10.52   0
 -27   1   9   19.76    6.41   0
 -26  -4  10   40.20    6.91   0
 -26  -2  12  120.11    9.90   0
 -26   0  12  187.55   12.20   0
 -26   2  10   51.47    8.79   0
 -24  -6  10   23.66    6.71   0
 -24  -4  13   -5.95    9.49   0
 -24   2  13   75.61   11.18   0
 -24   4  10   24.25    9.43   0
 -23  -1  15    8.53    9.72   0
 -23   5   9   19.43   10.87   0
 -22   4  12   34.95   11.41   0
 -21  -5  14   23.40    9.93   0
 -21  -1  16   -8.33    9.64   0
 -21   3  14   25.77   10.42   0
 -21   5  11   17.87   12.68   0
 -20   6   9   43.68   13.56   0
 -19  -3  16  470.73   24.90   0
 -19   1  16   15.95   12.78   0
 -19   5  12   79.91   15.64   0
 -18   6  10   -0.01   15.09   0
 -27   1   8   14.12    6.40   0
 -25  -5  10   10.46    7.04   0
 -25  -1  13    7.15    8.73   0
 -24   0  14   -1.70    6.82   0
 -23   1  14    1.37   10.59   0
 -23   5   8   -5.30    9.93   0
 -22   0  15    2.68    9.91   0
 -22   2  14   38.02   11.75   0
 -22   6   6   -2.39   10.31   0
 -20  -4  15   45.45   12.85   0
 -20  -2  16   24.43   13.45   0
 -20   0  16   19.49    9.87   0
 -20   2  15   36.99   12.57   0
 -20   4  13   11.40    9.01   0
 -18  -2  16  236.25   20.99   0
 -18   0  16  121.23   17.23   0
 -26  -4   9    3.82    5.76   0
 -26  -2  11    8.08    6.72   0
 -26   0  11   -0.79    7.29   0
 -26   2   9  138.77   11.22   0
 -25  -3  12    6.37    8.28   0
 -25   1  12   65.65    8.45   0
 -24   2  12   86.95   12.41   0
 -24   4   9   32.78   10.26   0
 -23  -5  12   70.18   13.37   0
 -23  -3  14   -1.57    9.88   0
 -23   3  12  130.21   13.57   0
 -22  -4  14   63.32   11.52   0
 -22   4  11   69.17   12.96   0
 -21  -3  15   -7.59   12.74   0
 -21   1  15   53.04   12.43   0
 -20   6   8   14.46   13.48   0
 -19  -5  14  101.28   13.48   0
 -19   3  14  297.01   21.73   0
 -19   5  11   16.37   13.59   0
 -18  -4  15    2.73   14.29   0
 -18   2  15  546.52   24.02   0
 -18   4  13   44.60   17.66   0
 -27  -1   8    5.62    6.72   0
 -27   1   6   -1.79    7.05   0
 -26   2   8   -1.55    6.57   0
 -25  -5   9    2.34    7.54   0
 -24   0  13   -0.68    9.07   0
 -24   4   8   11.43    9.83   0
 -23  -1  14    4.24    9.98   0
 -23   5   7   20.51   10.59   0
 -21  -1  15   71.03   13.38   0
 -20   4  12  248.84   20.55   0
 -19   1  15    0.91   13.03   0
 -18   6   9  145.47   19.76   0
 -27   1   5   67.12    7.23   0
 -26  -4   8   38.43    6.98   0
 -26  -2  10   56.04    8.84   0
 -26   0  10  233.24   13.30   0
 -25  -3  11    0.53    8.58   0
 -25   1  11   89.70    9.85   0
 -25   3   8    4.36    8.94   0
 -24   2  11  193.68   15.25   0
 -23  -3  13   93.64   12.98   0
 -23   1  13   28.06   11.70   0
 -23   5   6   -7.23   10.91   0
 -22  -6  11   47.63   10.95   0
 -22   0  14   72.93   14.49   0
 -22   2  13   53.84   12.98   0
 -21  -5  13   59.81   11.96   0
 -21   1  14   -0.98   12.97   0
 -21   5   9    7.52   11.91   0
 -20  -4  14  513.83   24.20   0
 -20  -2  15   36.64   13.88   0
 -20   0  15   -1.04    9.29   0
 -20   2  14   21.29    9.93   0
 -20   6   7    5.46   12.65   0
 -19  -3  15  313.43   20.64   0
 -27  -1   7    1.88    6.44   0
 -27   1   3   10.67    5.62   0
 -27   1   4   23.05    5.87   0
 -26   0   9    1.59    7.75   0
 -26   2   7   35.39    8.73   0
 -25  -5   8    3.16    7.30   0
 -25  -1  11   86.32   11.93   0
 -25   3   7  101.99   12.21   0
 -24  -6   8   69.10    8.51   0
 -24  -4  11   11.68    9.89   0
 -24   0  12   16.00    9.69   0
 -24   4   7   20.78    9.17   0
 -23  -5  11   30.46   10.64   0
 -22  -4  13   -5.60    9.81   0
 -22   4  10   31.57   12.11   0
 -21  -3  14   29.10   14.62   0
 -21   3  12   33.17   12.32   0
 -20   4  11   79.12   15.09   0
 -19  -1  15  -11.73   14.03   0
 -19   3  13   12.95   10.74   0
 -19   5  10   -5.13   13.00   0
 -18   4  12  653.85   28.10   0
 -18   6   8   43.90   18.79   0
 -27  -3   4   -0.75    4.04   0
 -27  -1   6    7.89    6.46   0
 -26  -4   7   13.86    6.58   0
 -26  -2   9  179.32   12.22   0
 -25   1  10  225.59   13.97   0
 -24  -2  12  102.26   11.62   0
 -24   2  10  250.80   17.08   0
 -23  -1  13   22.18    8.64   0
 -23   1  12   14.11   10.73   0
 -23   5   5   13.85   10.06   0
 -21  -1  14    2.94    9.96   0
 -21   5   8   44.02   13.04   0
 -20   0  14   22.19   13.66   0
 -20   2  13   13.25   12.19   0
 -20   6   6    4.22   12.80   0
 -19  -5  13   49.44   14.44   0
 -19   1  14  179.91   17.56   0
 -18  -4  14  657.79   29.12   0
 -27  -3   2    0.71    3.60   0
 -27  -3   3   13.84    4.73   0
 -26  -4   6  183.78   11.31   0
 -26   0   8  226.58   12.96   0
 -25  -5   7    1.14    7.73   0
 -25  -1  10  230.65   14.92   0
 -25   1   9   20.82    9.88   0
 -25   3   6   -0.37    8.36   0
 -24   4   5   30.15   11.00   0
 -23  -3  12  145.60   15.03   0
 -23   5   4   51.11   11.71   0
 -22  -4  12   28.33   10.99   0
 -22   0  13   -6.40   12.15   0
 -22   4   9   19.99   12.54   0
 -21  -5  12    4.43   11.68   0
 -20  -4  13   -4.02   12.42   0
 -20  -2  14   17.28   13.56   0
 -19  -3  14  309.09   22.61   0
 -19   5   9   43.11   16.21   0
 -27  -1   3   -0.35    5.55   0
 -26  -2   8    0.06    5.32   0
 -26   0   7   -1.36    7.12   0
 -26   2  -1   77.29    7.99   0
 -26   2   3   17.66    7.49   0
 -25   3   5    6.21    8.84   0
 -24  -4  10   38.94   10.48   0
 -24  -2  11  181.87   15.30   0
 -24   0  11   -4.44    7.71   0
 -24   2   9   74.82   12.12   0
 -24   4   4  153.32   13.47   0
 -23   5   2   97.53   12.37   0
 -23   5   3   37.25   10.42   0
 -22   2  11   26.97   12.23   0
 -21  -3  13  132.11   16.88   0
 -21   5   7  100.88   15.19   0
 -20   4  10   36.93   14.52   0
 -27  -1   1    7.07    3.98   0
 -27  -1   1    6.98    2.68   0
 -26  -4   5   11.90    6.72   0
 -26  -2   7   48.62    9.01   0
 -26   2   0   66.99    7.24   0
 -26   2   1   34.74    7.39   0
 -26   2   2   69.73    8.78   0
 -25  -5   6   44.72    8.65   0
 -25  -1   9   20.41   10.24   0
 -25   1   8  192.96   15.31   0
 -25   3  -2   -1.25    5.45   0
 -25   3   3  178.67   12.90   0
 -25   3   4   17.43    7.83   0
 -24  -6   6   15.36    7.90   0
 -24   4   3   17.16    9.31   0
 -23   5   1   45.36    9.86   0
 -22  -6   9   21.12   13.96   0
 -22   0  12   -2.23   13.00   0
 -22   4   8   21.56   10.64   0
 -21  -1  13   82.79   14.23   0
 -20   0  13    7.41   12.48   0
 -20   2  12   15.20   11.37   0
 -19  -5  12   61.77   13.73   0
 -19   1  13   -0.24   14.41   0
 -18  -4  13   41.17   16.78   0
 -26  -4   4    2.68    5.99   0
 -26   0   6    2.89    7.43   0
 -25   3  -1   16.48    7.39   0
 -25   3   0    2.08    7.69   0
 -25   3   1   44.81    9.98   0
 -25   3   2   12.94    9.31   0
 -24  -4   9   46.18   10.79   0
 -24  -2  10  234.48   15.75   0
 -24   0  10  160.41   14.90   0
 -24   2   8   18.00   10.68   0
 -24   4  -2   62.85    8.88   0
 -24   4  -1    3.17    8.05   0
 -24   4   0   67.36    9.61   0
 -24   4   1   -7.22    8.79   0
 -24   4   2   37.79    9.32   0
 -23  -5   9   25.75   11.55   0
 -23  -3  11  151.35   15.30   0
 -23  -1  11   75.67   13.35   0
 -23   3   8    2.46   12.27   0
 -22  -4  11   46.82   12.90   0
 -22   4   7   20.67   12.94   0
 -21  -5  11    7.68   10.20   0
 -21   1  12   18.72   10.51   0
 -21   5   6   68.11   14.27   0
 -20  -2  13   32.36   15.06   0
 -20   4   9    1.77   14.24   0
 -19  -3  13    6.35   15.97   0
 -26  -2   6   13.63    7.47   0
 -26   0   5   -2.50    6.97   0
 -25  -5   5    2.91    6.79   0
 -25   1   7    5.61    8.80   0
 -24  -6   5   39.58    7.94   0
 -23   1  10   90.86   14.19   0
 -22   2  10  402.23   22.19   0
 -21  -3  12   35.32   13.70   0
 -21  -1  12    9.62   12.38   0
 -21   5   5  126.89   15.45   0
 -20  -4  12  234.22   19.67   0
 -19  -1  13   11.85   15.63   0
 -19   5   7   70.41   16.63   0
 -26  -2   5   59.99    9.43   0
 -26   0   4   90.20    9.83   0
 -25  -5   4   23.35    6.95   0
 -25   1   6   13.79    8.16   0
 -24  -4   8   25.67   10.46   0
 -24  -2   9   76.29   11.72   0
 -24   0   9    4.93    9.62   0
 -24   2   7   15.22    9.93   0
 -23  -7   4   75.05    9.36   0
 -23  -3  10   29.81   13.27   0
 -23   3   7  162.00   13.79   0
 -22  -6   8    8.71   11.28   0
 -22  -2  11   21.72   10.84   0
 -22   0  11    6.77   12.70   0
 -22   4   6   -1.95   12.81   0
 -21   1  11   66.36   15.75   0
 -20   0  12   30.15   13.24   0
 -20   4   8   91.29   17.21   0
 -19   1  12   44.42   15.03   0
 -18  -4  12  729.08   30.24   0
 -26  -2   4    6.66    6.87   0
 -26   0  -3    3.81    3.00   0
 -26   0  -3    0.08    2.17   0
 -26   0   3   -1.59    6.50   0
 -25  -5   3   15.42    7.24   0
 -25  -1   7    2.39    8.72   0
 -25   1   5   11.45    8.44   0
 -24  -6   4   24.52    8.87   0
 -24   2   6   15.31    9.80   0
 -23  -5   8   12.13    9.74   0
 -23  -1  10   88.31   14.19   0
 -23   1   9  215.85   17.33   0
 -23   3   6    2.00   11.32   0
 -22  -4  10   43.16   13.26   0
 -22   2   9  104.11   14.76   0
 -21  -5  10  148.70   15.52   0
 -21   5   4   10.83   12.42   0
 -19  -5  11   10.17   12.39   0
 -19  -3  12  204.99   21.62   0
 -19   5   6  124.46   17.49   0
 -26  -2  -3    8.73    4.29   0
 -26  -2   3   23.89    7.54   0
 -26   0  -2   -0.12    4.01   0
 -26   0  -2   -0.21    2.47   0
 -26   0  -1   -0.36    5.12   0
 -26   0   0  151.41   10.22   0
 -26   0   1   -3.69    6.58   0
 -26   0   2  209.41   12.78   0
 -25  -5   2   12.08    6.49   0
 -25  -3   6   -7.46    7.46   0
 -25  -1   6   17.20    8.65   0
 -24  -6   3   -5.78    7.87   0
 -24  -4   7   35.36   10.19   0
 -24   0   8  410.56   18.86   0
 -22   0  10   32.39   15.20   0
 -22   4   5   83.89   13.74   0
 -21  -3  11   62.74   11.36   0
 -21  -1  11   49.91   14.41   0
 -21   5   3   -1.27   13.34   0
 -20  -6   9   50.01   13.05   0
 -20  -4  11   61.42   14.61   0
 -20   2  10  219.10   20.19   0
 -20   4   7   -0.36   13.19   0
 -19  -1  12   71.51   16.77   0
 -26  -2  -2   29.30    5.57   0
 -26  -2  -1  122.61    9.37   0
 -26  -2   1   29.61    7.42   0
 -26  -2   2   60.57    9.33   0
 -25  -5  -2    6.90    4.88   0
 -25  -5   1    2.16    6.05   0
 -25  -3   5    1.06    7.49   0
 -25   1  -5    1.65    5.02   0
 -25   1   4   -9.79    8.32   0
 -24  -6   2   45.60    7.77   0
 -24   0   7    9.15    9.64   0
 -23  -7   2   21.08    6.76   0
 -23  -5   7   20.46   10.68   0
 -23  -1   9  158.29   16.27   0
 -23   1   8  300.83   19.43   0
 -23   3   5   27.52   11.58   0
 -22  -6   7  345.82   19.47   0
 -22  -4   9   42.83   13.13   0
 -22  -2  10  391.65   20.59   0
 -22   2   8  365.44   20.83   0
 -22   4   4   32.86   13.45   0
 -21  -5   9    0.11   10.59   0
 -21   1  10   21.65   10.51   0
 -21   5   2   71.80   13.66   0
 -20   0  11   -0.55   12.35   0
 -19   1  11   -9.14   10.97   0
 -19   3   9  141.34   19.45   0
 -19   5   5   11.70   14.05   0
 -25  -5  -1   10.37    4.03   0
 -25  -5  -1    8.06    2.79   0
 -25  -5   0    3.29    5.13   0
 -25   1   2  140.44   12.27   0
 -25   1   3    3.06    7.73   0
 -24  -6   1   11.65    7.23   0
 -24  -4   6    6.29    9.95   0
 -24  -2   7   10.89    9.47   0
 -23  -7   1   10.64    7.03   0
 -23   3   4   35.93   12.38   0
 -22   0   9   14.49   13.56   0
 -22   4   3    2.80   10.32   0
 -21  -3  10  212.78   18.65   0
 -21   3   7   44.71   14.52   0
 -21   5   1    4.14   12.68   0
 -20   2   9   38.38   15.69   0
 -20   4   6  177.43   19.47   0
 -19  -5  10    9.90   13.05   0
 -19  -3  11  422.03   25.56   0
 -25  -3   4   11.32    8.23   0
 -25  -1   4   -1.02    8.54   0
 -25   1  -4   -0.58    4.23   0
 -25   1  -4    1.04    2.86   0
 -25   1  -3   -0.38    7.90   0
 -25   1   1    0.57    7.72   0
 -24  -6   0   75.68    9.92   0
 -24   0   6  216.70   15.72   0
 -24   2  -6    1.20    5.83   0
 -23  -7   0    4.79    8.06   0
 -23  -5   6    6.15   10.61   0
 -23  -1   8  304.23   18.75   0
 -23   1   7  105.75   12.20   0
 -23   3  -7    3.58    5.20   0
 -23   3   3  129.32   14.58   0
 -22  -6   6    7.76   10.65   0
 -22  -2   9   82.62   13.30   0
 -22   2   7  126.35   14.88   0
 -22   4   2  195.85   15.89   0
 -21   1   9   10.80   12.74   0
 -21   5   0   58.86   14.90   0
 -20  -6   8   13.95   11.47   0
 -20  -4  10   56.56   11.46   0
 -20   0  10   13.07   12.84   0
 -19   3   8  191.65   20.66   0
 -25  -3   3  185.57   12.67   0
 -25  -1  -6   10.58    4.42   0
 -25  -1   3  -10.38    8.64   0
 -25   1   0  214.78   13.04   0
 -24  -6  -2   80.62    6.96   0
 -24  -6  -1   20.35    6.29   0
 -24  -4   5   40.53   11.26   0
 -24  -2   6    1.88    9.42   0
 -24   0   5    0.15    8.84   0
 -24   2   2   25.54   11.13   0
 -23  -7  -3   -2.64    4.93   0
 -23  -7  -2   29.46    6.63   0
 -23  -7  -1    2.72    6.19   0
 -23   1   6   55.04   13.01   0
 -23   3   2   26.02   12.06   0
 -22  -4   8   35.45   12.88   0
 -22   4   1   11.11   10.71   0
 -21  -5   8   46.34   12.59   0
 -21   3   6  109.08   17.95   0
 -21   5  -1  143.60   15.70   0
 -20   4   5   26.15   14.20   0
 -25  -3  -5    7.80    3.71   0
 -25  -3   2   25.37    8.16   0
 -25  -1   2  122.06   11.76   0
 -24  -4   4  134.31   12.49   0
 -24   2  -5   80.01    8.62   0
 -24   2  -4   -7.93    7.41   0
 -24   2   0  124.52   13.01   0
 -23  -5   5    0.76   11.51   0
 -23  -1   7   94.62   13.79   0
 -23   3  -6    2.47    6.47   0
 -23   3   1  292.58   18.36   0
 -22  -6   5   52.89   13.76   0
 -22   0   8   -9.96   10.51   0
 -22   2   6   30.15   11.48   0
 -22   4   0  124.55   14.29   0
 -21  -3   9   -6.30   12.61   0
 -21  -1   9  -17.88   12.94   0
 -21   1   8   15.94   14.09   0
 -20  -4   9    1.80   12.79   0
 -20   2   8  507.30   26.47   0
 -19  -5   9   33.44   14.46   0
 -19  -3  10   16.78   16.12   0
 -19   5   3   50.69   16.56   0
 -25  -3  -4   15.27    4.99   0
 -25  -3   0    0.76    6.98   0
 -25  -3   1   59.38    8.34   0
 -25  -1  -5    1.68    2.40   0
 -25  -1   1    2.45    8.54   0
 -24   0   4   22.93   10.93   0
 -24   2  -3   71.87   10.29   0
 -24   2  -2  140.06   12.20   0
 -24   2  -1    8.59    8.87   0
 -23   1   5   -9.88   10.89   0
 -23   3  -5   89.85   11.10   0
 -23   3   0    4.48   11.18   0
 -22  -2   8  315.32   17.97   0
 -22   4  -5   51.07    8.62   0
 -22   4  -4   31.13    9.91   0
 -22   4  -3   85.08   13.38   0
 -22   4  -2   15.98   10.40   0
 -22   4  -1   -3.05   11.66   0
 -21  -7   4  259.52   17.52   0
 -21  -5   7   95.08   13.52   0
 -21   3   5   52.55   14.12   0
 -20  -6   7    7.24   12.15   0
 -20   0   9   -1.57   12.87   0
 -20   4   4  126.87   17.59   0
 -19   3   7  154.51   16.10   0
 -25  -3  -3  129.00    8.53   0
 -25  -3  -2    0.89    5.85   0
 -25  -1  -4   -5.15    5.26   0
 -25  -1  -3    0.69    6.39   0
 -25  -1  -1   -4.19    7.05   0
 -25  -1   0  237.03   13.67   0
 -24  -2   4   18.02   10.08   0
 -24   0  -8  131.78    8.62   0
 -24   0   3    4.31    8.94   0
 -23  -5   4   69.96   11.46   0
 -23  -1   6   59.46   12.03   0
 -23   1   4   10.45   10.42   0
 -23   3  -4   10.18    8.10   0
 -23   3  -2    9.21   10.18   0
 -22  -6   4   22.96   12.02   0
 -22   0   7   -8.80    9.89   0
 -21  -3   8  750.90   27.87   0
 -21  -1   8   27.46   12.32   0
 -21   1   7  336.90   22.63   0
 -20  -2   9   61.12   15.41   0
 -20   2   7   35.11   14.09   0
 -19   5   2   45.29   15.69   0
 -24  -2   3   35.14   10.03   0
 -23  -5   3   50.20   10.29   0
 -23  -3   5   34.53   11.27   0
 -23  -1   5    3.05    9.67   0
 -22  -4   6   17.83   13.20   0
 -22  -2   7  120.95   14.46   0
 -21  -7   3   29.03   11.88   0
 -21   3   4    1.13   10.09   0
 -20  -6   6   10.54   11.12   0
 -20  -4   8  104.06   16.70   0
 -20   0   8    4.10   13.52   0
 -20   4   3    5.63   13.02   0
 -19  -5   8   11.03   14.09   0
 -19  -3   9  146.49   18.71   0
 -19   3   6  554.43   26.28   0
 -19   5   1    5.11   16.63   0
 -24  -2  -8    1.61    3.84   0
 -24   0   1   -0.86    9.58   0
 -23   1   3    6.18   10.52   0
 -22  -6   3   22.22   10.25   0
 -22   0   6  168.74   15.53   0
 -21  -5   6   69.94   13.22   0
 -21   1   6   23.72   12.46   0
 -21   3   3    5.83   12.70   0
 -20   4   2  197.79   18.60   0
 -19   5   0  -10.37   14.97   0
 -24  -4  -6   84.40    6.11   0
 -24  -4  -6   52.11    4.42   0
 -24  -4  -5   -5.33    5.71   0
 -24  -4  -1   10.26    6.86   0
 -24  -4   0   72.91    8.97   0
 -24  -2   2   36.94    8.89   0
 -24   0  -6    8.02    7.22   0
 -23  -5   2   86.76   11.69   0
 -23  -3   4   40.29   10.90   0
 -23  -1   4    8.23   10.59   0
 -23   1  -9    9.70    4.38   0
 -23   1  -9    6.56    3.01   0
 -23   1   2   -6.99   11.19   0
 -22  -6   2    6.99    9.99   0
 -22  -4   5   75.74   14.45   0
 -22  -2   6   32.87   11.46   0
 -22   0   5    8.97   11.79   0
 -22   2 -10   22.31    6.55   0
 -21  -7   2   81.54   12.78   0
 -21  -1   7  316.95   20.50   0
 -20  -2   8  467.99   22.26   0
 -19   3   5  385.59   23.06   0
 -24  -4  -4    8.16    6.20   0
 -24  -4  -3   16.57    6.25   0
 -24  -4  -2   78.07    9.16   0
 -24  -2  -7   96.40    8.01   0
 -24  -2   0  126.65   12.28   0
 -24  -2   1  338.05   15.82   0
 -24   0  -5   -2.23    6.31   0
 -24   0  -4  170.79   11.25   0
 -24   0  -3   -3.66    7.22   0
 -24   0  -2  229.20   13.75   0
 -24   0  -1    2.30    6.03   0
 -23  -5   1   72.14   10.94   0
 -23  -3   3  104.54   13.45   0
 -23   1  -8    9.85    6.98   0
 -23   1   1   -0.91    9.58   0
 -21  -7   1  101.57   13.97   0
 -21  -5   5  132.64   14.83   0
 -21   1   5  116.32   15.59   0
 -21   3   2   33.88   11.59   0
 -20  -6   5  262.38   18.81   0
 -20  -4   7  -10.50   10.18   0
 -20   0   7    0.72   12.53   0
 -20   4   1   15.47   12.61   0
 -19  -5   7   46.32   13.63   0
 -19  -3   8  231.89   20.56   0
 -24  -2  -6    2.08    6.60   0
 -24  -2  -1   16.76    8.91   0
 -23  -5   0   23.48    9.05   0
 -23  -1 -10  114.45    7.94   0
 -23  -1   3   20.39    7.94   0
 -23   1   0  190.35   15.60   0
 -22  -6   1   85.05   12.11   0
 -22  -4   4   46.35   12.62   0
 -22  -2   5    5.37    8.36   0
 -22   0   4  192.14   17.44   0
 -22   2   1   51.59   14.88   0
 -21  -1   6    5.35   12.73   0
 -21   3 -10   74.26    8.50   0
 -21   3   1  117.04   16.71   0
 -20  -2   7   32.12   13.85   0
 -20   4   0  140.83   15.88   0
 -19   3   4  468.75   25.22   0
 -18  -6   6   19.20   12.60   0
 -24  -2  -5   77.30    8.56   0
 -24  -2  -4   -5.23    6.69   0
 -24  -2  -3   69.75   10.03   0
 -24  -2  -2  114.09   10.31   0
 -23  -5  -2   -2.79    7.39   0
 -23  -5  -1   37.66    8.82   0
 -23  -3   2   14.92   10.32   0
 -23  -1   2   -7.31    9.82   0
 -23   1  -7   13.44    7.07   0
 -23   1  -6   -7.14    7.94   0
 -23   1  -1   36.81   10.27   0
 -22  -6   0   28.44   10.33   0
 -22  -2   4   22.99   11.70   0
 -22   2   0  206.65   17.30   0
 -21  -7   0   25.19   10.65   0
 -21  -5   4    7.88   13.42   0
 -21   1   4   24.66   11.29   0
 -21   3  -9   25.48    7.94   0
 -21   3   0  320.99   21.32   0
 -20  -6   4    1.57   12.30   0
 -20  -4   6  212.82   17.67   0
 -20   0   6  167.15   17.91   0
 -20   4  -1   29.72   11.62   0
 -19  -5   6  104.68   14.21   0
 -23  -5  -3   -1.11    7.27   0
 -23  -3   1  264.05   17.06   0
 -23  -1   1    7.32    9.66   0
 -23   1  -5    1.58    8.58   0
 -22  -6  -8   17.58    5.50   0
 -22  -6  -1   89.76   12.48   0
 -22  -4   3    2.31   11.00   0
 -22   0   3  -11.95    8.71   0
 -22   2  -8    8.04    7.94   0
 -22   2  -1  221.62   16.96   0
 -21  -7  -1   32.14   10.54   0
 -21  -1   5  116.28   15.68   0
 -21   3  -1  115.55   15.16   0
 -20  -2   6  165.49   17.05   0
 -20   4  -3   40.93   13.04   0
 -20   4  -2  114.33   15.05   0
 -19  -7   3  100.12   14.65   0
 -19  -3   7  140.64   14.58   0
 -19   3   3   -1.21   13.71   0
 -23  -3  -9  139.02    8.14   0
 -23  -3   0    2.29   10.30   0
 -23  -1   0  155.28   13.64   0
 -22  -6  -7    0.42    6.32   0
 -22  -6  -2   20.38    8.86   0
 -22  -2   3   18.31   10.20   0
 -22   0   2    2.54   10.78   0
 -22   2  -7   -2.24    8.05   0
 -22   2  -6    9.89    8.97   0
 -22   2  -5    3.26    9.58   0
 -22   2  -4    3.14   10.07   0
 -22   2  -2  311.05   17.90   0
 -21  -7  -2   27.16    9.18   0
 -21  -5   3   23.91   11.89   0
 -21   1 -13   47.42    6.50   0
 -21   1   3   -8.64   10.43   0
 -21   3  -8   92.68   10.96   0
 -21   3  -7   29.26   11.10   0
 -21   3  -3   26.02   11.62   0
 -21   3  -2  166.78   15.60   0
 -20  -8  -3   -0.56    6.56   0
 -20  -6   3   74.23   12.58   0
 -20   0   5   -0.51   12.45   0
 -20   4  -7   13.75    9.11   0
 -20   4  -6   -2.10   11.02   0
 -20   4  -5   21.76   12.43   0
 -20   4  -4   77.84   13.01   0
 -18  -6   5   23.14   13.25   0
 -23  -3  -8   25.03    6.44   0
 -23  -3  -1   29.72   10.37   0
 -23  -1  -8    1.51    6.47   0
 -23  -1  -2  328.39   16.15   0
 -23  -1  -1   37.02   10.27   0
 -22  -6  -6   37.08    6.96   0
 -22  -6  -4   79.62    9.20   0
 -22  -2 -12   99.65    6.17   0
 -22  -2   2   10.90    9.91   0
 -22   0 -11   -4.17    5.92   0
 -22   0   1   -5.51    9.93   0
 -21  -7  -8   20.54    4.80   0
 -21  -7  -8   12.48    3.45   0
 -21  -7  -7    1.04    5.87   0
 -21  -7  -3   75.40   10.10   0
 -21  -3   4   -3.24   10.30   0
 -21  -1   4    1.00   10.93   0
 -21   1   2    5.44   10.44   0
 -21   3  -6   12.20    9.39   0
 -21   3  -5   63.46   12.60   0
 -21   3  -4    8.56   10.22   0
 -20  -8  -7   47.75    7.35   0
 -20  -8  -5   15.19    6.44   0
 -20  -8  -4   46.02    7.70   0
 -20   2   2    6.35   12.72   0
 -19  -7   2  143.82   16.44   0
 -19  -5   5   11.24   11.91   0
 -19  -3   6  468.64   23.76   0
 -19   3   2   25.53   13.35   0
 -18   4   1   44.09   11.23   0
 -23  -3  -7    4.78    6.96   0
 -23  -3  -6    2.36    6.32   0
 -23  -3  -5  100.65    9.78   0
 -23  -3  -4    0.03    7.49   0
 -23  -3  -3   80.75   10.51   0
 -23  -3  -2   -1.17    9.27   0
 -23  -1  -7   16.51    7.10   0
 -23  -1  -6    1.26    7.13   0
 -23  -1  -5    9.83    7.26   0
 -23  -1  -4   62.94   10.09   0
 -23  -1  -3   11.36    9.88   0
 -22   0   0   -3.92    9.51   0
 -21  -7  -5   23.38    7.51   0
 -21  -7  -4   45.74    8.04   0
 -21  -5   2   61.42   13.83   0
 -21  -1   3   -5.32   12.06   0
 -20  -6   2   -2.89   12.01   0
 -20  -4   4  141.84   15.89   0
 -20  -2   5   18.94   10.53   0
 -20   0   4   43.05   12.53   0
 -19   3   1   96.35   14.86   0
 -18   4   0  189.78   19.66   0
 -22  -4 -10   55.59    6.33   0
 -22  -2 -11  153.95    9.56   0
 -22  -2   1   49.82   11.88   0
 -22   0  -1   -4.36    9.70   0
 -21  -5   1  -12.05   10.17   0
 -21  -3   3   -0.84    7.51   0
 -21   1 -12   67.95    8.18   0
 -21   1   1   29.17    9.00   0
 -20   2 -13   23.25    7.50   0
 -20   2 -13   17.46    4.78   0
 -20   2   1   44.04   14.06   0
 -19  -7   1   19.48   12.25   0
 -19  -5   4  139.91   15.26   0
 -18  -6   4   18.54   13.35   0
 -22  -4  -1   -3.80    8.49   0
 -22  -2   0  177.45   14.69   0
 -22   0  -2   36.38   10.44   0
 -21  -5 -12    8.90    4.34   0
 -21  -3   2   36.25   10.72   0
 -21  -1   2   -0.66   12.53   0
 -21   1   0    5.68    9.73   0
 -20  -6   1   50.03   11.65   0
 -20  -4   3    1.76   11.68   0
 -20  -2   4   -8.91    8.58   0
 -20   0   3   -4.05   10.81   0
 -20   2   0   -8.38   12.09   0
 -19   3   0   76.65   14.09   0
 -18   4  -1  136.08   16.64   0
 -22  -4  -9   18.48    6.30   0
 -22  -4  -8  112.23    9.29   0
 -22  -4  -3   84.63   10.10   0
 -22  -4  -2   -6.41    8.09   0
 -22  -2 -10   24.74    6.69   0
 -22  -2  -1  194.81   16.04   0
 -22   0  -7    7.56    7.06   0
 -22   0  -6   88.05   11.37   0
 -22   0  -5    5.46    7.84   0
 -22   0  -4  250.73   15.44   0
 -22   0  -3   -0.84    9.51   0
 -21  -5   0   43.51    9.04   0
 -21   1 -11   16.76    6.80   0
 -20  -6   0   -0.20    9.67   0
 -20   0 -15   -2.68    5.43   0
 -20   2 -12   67.10    9.56   0
 -19  -7   0   59.90   12.70   0
 -19  -5   3   30.42   12.08   0
 -19   1 -16   12.46    5.63   0
 -19   1   3  231.85   17.41   0
 -19   3  -1   45.27   13.52   0
 -18  -6   3   62.97   14.20   0
 -18   4  -2  104.67   15.24   0
 -22  -4  -7    3.93    6.24   0
 -22  -4  -6    6.19    7.03   0
 -22  -4  -5   50.11    8.71   0
 -22  -4  -4   32.40    8.32   0
 -22  -2  -9   24.48    7.12   0
 -22  -2  -3   73.46   11.17   0
 -22  -2  -2  286.74   16.88   0
 -21  -5 -11   88.21    6.90   0
 -21  -5  -1  142.89   12.84   0
 -21  -3 -13   24.19    5.49   0
 -21  -3   1  114.04   13.29   0
 -21  -1   1   40.95    9.87   0
 -21   1 -10    8.49    8.16   0
 -20  -4   2  178.82   16.99   0
 -20  -2   3   73.44   10.31   0
 -20   0   2    6.02   10.73   0
 -20   2  -1   28.20    9.41   0
 -19   1   2    7.47   13.39   0
 -19   3  -2  263.83   17.84   0
 -18   4  -3   -2.93   13.09   0
 -22  -2  -8   18.34    6.90   0
 -22  -2  -7   -0.57    6.45   0
 -22  -2  -6   -3.02    7.61   0
 -22  -2  -5   -1.04    8.43   0
 -22  -2  -4    8.93    8.70   0
 -21  -5 -10   73.43    6.94   0
 -21  -5  -2   92.00   12.36   0
 -21  -1 -12   79.03    8.47   0
 -21  -1   0    3.87   10.38   0
 -21   1  -9   13.64    8.52   0
 -21   1  -8    6.84    9.79   0
 -20  -6 -12    0.86    4.46   0
 -20  -6  -1   37.28   10.94   0
 -20  -2   2    7.74   10.52   0
 -20   0   1   -6.94   10.13   0
 -20   2 -11   68.96    9.62   0
 -20   2  -3   29.74   12.57   0
 -19  -7  -1  214.95   16.66   0
 -19  -5   2   54.74   12.71   0
 -19   3 -11   37.16    8.53   0
 -19   3  -3   20.16   11.48   0
 -18   4  -5   20.33   15.05   0
 -18   4  -4  105.42   14.57   0
 -21  -5  -9    4.78    5.78   0
 -21  -5  -3  191.96   13.63   0
 -21  -3 -12   55.94    8.05   0
 -21  -3  -1  138.36   14.22   0
 -21  -1  -1   19.07   11.67   0
 -21   1  -7    2.61    9.97   0
 -20  -6  -2   -3.06   10.70   0
 -20  -2 -15    9.48    4.35   0
 -20   0 -14    5.87    7.05   0
 -20   2 -10   14.15    9.06   0
 -20   2  -9   20.09   10.06   0
 -20   2  -4  237.27   17.88   0
 -19  -7  -2   99.35   13.64   0
 -19  -1 -17   42.67    6.30   0
 -19  -1   3  232.59   15.61   0
 -19   1   1  -17.64   13.87   0
 -19   3 -10   30.25   10.81   0
 -18  -8  -3   40.93   12.92   0
 -18  -6   2    6.31   11.66   0
 -18   2 -16   70.67    8.52   0
 -18   4  -8  216.25   16.51   0
 -18   4  -7   28.27   11.20   0
 -18   4  -6  209.49   17.28   0
 -21  -5  -8   30.46    7.14   0
 -21  -3 -11  149.11   10.05   0
 -21  -3  -2  155.53   14.18   0
 -21  -1 -11   12.09    7.23   0
 -21  -1  -2   27.89   11.33   0
 -20  -6 -11   15.49    6.34   0
 -20  -6  -3   22.73   10.47   0
 -20  -4 -14    3.67    4.26   0
 -20  -2   1   45.55   11.68   0
 -20   0   0   66.43   12.81   0
 -20   2  -8   12.17   10.22   0
 -20   2  -7   31.00   11.74   0
 -20   2  -6   68.99   12.95   0
 -19  -7 -12   33.61    5.64   0
 -19  -7  -3    1.37   10.47   0
 -19  -5   1    3.02   11.57   0
 -19  -1   2    3.74   12.07   0
 -19   1 -15   56.44    8.55   0
 -19   3  -9   11.43   11.22   0
 -19   3  -8   -2.93   10.35   0
 -19   3  -7    7.95   11.42   0
 -19   3  -6  156.55   15.54   0
 -18  -8 -12   -0.33    4.95   0
 -21  -3 -10   82.31    8.85   0
 -21  -3  -3   40.55   10.56   0
 -21  -1 -10    8.62    6.98   0
 -21  -1  -4  146.62   13.50   0
 -21  -1  -3  111.29   13.20   0
 -20  -6 -10    4.70    6.69   0
 -20  -6  -5  199.48   12.85   0
 -20  -6  -4   31.20    9.50   0
 -20  -2   0    6.66   10.51   0
 -20   0 -13   -5.00    6.65   0
 -20   0  -1   -4.66    9.86   0
 -19  -7 -11   53.20    6.06   0
 -19  -7  -4  124.14   13.65   0
 -19  -3   2   23.48   12.42   0
 -19   1   0   71.49   14.44   0
 -18  -8 -11   -4.15    5.78   0
 -18  -8  -5   -2.71   10.22   0
 -18  -6   1    6.13   10.29   0
 -21  -3  -9   12.97    7.04   0
 -21  -3  -5   51.49   10.49   0
 -21  -3  -4   -5.78    9.63   0
 -21  -1  -9   11.70    7.84   0
 -21  -1  -8   17.16    9.12   0
 -21  -1  -7   -4.33    7.91   0
 -21  -1  -6   58.37   10.47   0
 -21  -1  -5   68.48   11.47   0
 -20  -6  -9   10.69    6.57   0
 -20  -6  -8   19.97    7.28   0
 -20  -6  -7   21.19    7.95   0
 -20  -6  -6    6.43    7.59   0
 -20  -4 -13    7.82    5.42   0
 -20  -2 -14  147.41    8.97   0
 -20   0  -2    6.68   10.91   0
 -19  -7 -10   33.15    6.71   0
 -19  -7  -5    8.16   10.00   0
 -19  -5 -15  178.57    7.74   0
 -19  -5   0  -12.14   13.42   0
 -19  -1   1    2.46   11.53   0
 -19   1 -14    9.33    7.14   0
 -18  -8 -10  151.03    9.38   0
 -18  -8  -6   19.89    8.82   0
 -18   2 -15    1.29    8.15   0
 -18   2  -1   25.11   12.86   0
 -17  -7   0   16.98   14.37   0
 -21  -3  -8   87.47    8.08   0
 -21  -3  -7   34.97    8.90   0
 -21  -3  -6   12.54    6.08   0
 -20  -4  -2   90.12   11.98   0
 -20  -2  -1   24.81   10.57   0
 -20   0  -3   -4.12   11.29   0
 -19  -7  -9   11.78    6.89   0
 -19  -7  -8  189.75   12.13   0
 -19  -7  -7   94.74   10.97   0
 -19  -7  -6    3.96    8.18   0
 -19  -3 -16    9.06    4.72   0
 -19  -3   1  106.47   14.68   0
 -18  -8  -9    9.80    6.39   0
 -18  -8  -8   63.91    9.21   0
 -18  -8  -7    3.82    7.19   0
 -18  -6   0   16.22   10.65   0
 -18  -4   2  339.36   18.13   0
 -20  -4 -12  123.84    9.46   0
 -20  -4  -3   61.06   10.43   0
 -20  -2 -13   64.49    7.88   0
 -20  -2  -2  371.72   19.91   0
 -20   0  -5   -1.49    9.23   0
 -20   0  -4   33.02   10.16   0
 -19  -5 -14   79.93    7.54   0
 -19  -5  -1   17.17    8.68   0
 -19  -3   0   78.32   13.06   0
 -19  -1   0   66.56   12.91   0
 -19   1 -13    1.79    8.27   0
 -18  -6  -1   43.53   12.23   0
 -18  -2 -18   40.48    5.21   0
 -18   0 -17    4.85    6.15   0
 -18   2 -14  218.93   13.37   0
 -18   2  -2  309.21   18.86   0
 -17  -7 -16   56.41    6.08   0
 -17  -7  -1   10.84   13.53   0
 -17   1 -18   15.79    6.95   0
 -20  -4 -11   -1.86    6.29   0
 -20  -4  -5   34.32    9.90   0
 -20  -2  -3   20.79   10.37   0
 -20   0  -8   72.34   11.12   0
 -20   0  -7    3.87    9.50   0
 -20   0  -6   13.35    9.10   0
 -19  -5  -2  102.28   13.15   0
 -19  -1  -1  218.94   15.64   0
 -19   1 -12    8.59    8.10   0
 -18  -4   1   43.76   10.50   0
 -18   2 -13   18.73    9.80   0
 -18   2  -3   73.83   12.90   0
 -17   3  -4  246.49   17.94   0
 -20  -4 -10  144.39   10.39   0
 -20  -4  -9    4.75    7.46   0
 -20  -4  -8   53.33    9.30   0
 -20  -4  -7   14.88    8.08   0
 -20  -4  -6   11.59    8.12   0
 -20  -2 -11   44.39    8.15   0
 -20  -2 -10    6.31    8.34   0
 -20  -2  -5   62.50   11.63   0
 -19  -5 -13   72.37    7.45   0
 -19  -5  -3   12.41   11.25   0
 -19  -3 -15   24.42    6.53   0
 -19   1 -11   14.64    9.34   0
 -18  -6  -2   30.50   10.78   0
 -18  -4 -17    7.61    5.04   0
 -18  -4   0  189.47   15.67   0
 -18   2  -4  379.04   19.84   0
 -17  -7  -2   23.44   10.77   0
 -17   3 -13    1.13    9.58   0
 -17   3  -5  116.91   14.72   0
 -16   2 -18   68.78   10.11   0
 -20  -2  -9    3.92    8.04   0
 -20  -2  -8   10.79    9.59   0
 -20  -2  -7   11.80    9.74   0
 -20  -2  -6   66.94   11.33   0
 -19  -5 -12   29.31    6.84   0
 -19  -5  -4   56.31   12.26   0
 -19  -3  -2  267.59   16.83   0
 -19  -1 -14    3.97    6.44   0
 -19  -1  -2   44.39    8.94   0
 -19   1 -10   20.66   10.20   0
 -19   1  -9    3.63    9.75   0
 -19   1  -8   24.82   11.21   0
 -19   1  -7  196.52   15.90   0
 -19   1  -6    2.32    8.65   0
 -18  -6  -3  167.66   13.74   0
 -18  -2 -17   24.63    6.15   0
 -18   0 -16   10.65    7.22   0
 -18   2 -12   16.78   10.53   0
 -18   2 -11   24.00    9.67   0
 -18   2  -6  213.61   16.91   0
 -18   2  -5   75.84   13.63   0
 -17  -7 -15   16.18    5.46   0
 -17  -7  -3   78.56   11.75   0
 -17  -1 -19  104.80    8.17   0
 -17   1 -17    2.70    7.85   0
 -17   3 -12   43.74   11.14   0
 -17   3  -6  275.06   17.32   0
 -16  -8 -15   14.91    6.42   0
 -15  -9 -14    4.46    5.29   0
 -19  -5 -11   31.12    7.51   0
 -19  -3 -14  174.06   10.32   0
 -19  -3  -3   -8.55   10.64   0
 -19  -1 -13   -4.65    6.74   0
 -19  -1  -3   32.01    8.92   0
 -18  -6  -4   22.12   11.25   0
 -18   0  -2   10.26   10.58   0
 -18   2 -10   -1.84    9.46   0
 -18   2  -9   23.30   11.85   0
 -18   2  -8    4.54   12.60   0
 -18   2  -7   23.11   12.10   0
 -17  -3 -19    8.12    4.50   0
 -17   3 -11   90.63   13.17   0
 -17   3 -10   81.30   13.16   0
 -17   3  -9   -5.53    9.11   0
 -17   3  -8  340.05   19.01   0
 -17   3  -7  212.57   15.95   0
 -16   0 -20   -4.07    4.54   0
 -16   0 -20    1.04    2.92   0
 -19  -5 -10   30.08    7.06   0
 -19  -5  -9   30.41    7.71   0
 -19  -5  -8    2.33    7.50   0
 -19  -3 -13   23.28    7.42   0
 -19  -3  -4  525.93   21.31   0
 -19  -1  -5   77.41   12.68   0
 -19  -1  -4    1.86    7.49   0
 -18  -6  -5   18.35    9.83   0
 -18  -4 -16   33.08    6.14   0
 -18  -2  -1   17.30    9.66   0
 -18   0 -15   -3.97    7.16   0
 -17  -7 -14   20.29    5.68   0
 -17  -7  -4   15.61    9.90   0
 -16  -8 -14    8.73    5.07   0
 -16  -8  -5   42.37   10.69   0
 -16   2 -17   73.66   10.30   0
 -15  -9 -13   12.31    5.70   0
 -19  -3 -12  385.28   15.47   0
 -19  -3  -5   28.30   10.87   0
 -19  -1 -11   21.29    8.50   0
 -19  -1 -10   35.87    8.69   0
 -19  -1  -9    2.50    9.08   0
 -19  -1  -8    9.96    9.43   0
 -19  -1  -6   17.01   10.26   0
 -18  -6  -6   53.77   11.07   0
 -18  -4 -15   22.41    6.38   0
 -18  -2 -16   76.76    8.54   0
 -18  -2  -2  296.78   17.68   0
 -18   0 -14    4.55    8.07   0
 -18   0  -3   -0.02    9.41   0
 -17  -7 -13   79.31    7.61   0
 -17  -7  -5   -1.71    9.18   0
 -17  -5 -17   33.12    5.74   0
 -17  -5  -1   -1.08   11.45   0
 -17   1 -16   26.76    8.30   0
 -16  -8 -13   35.62    7.09   0
 -16  -8  -6   12.98    8.87   0
 -16  -4 -20   13.39    4.34   0
 -15  -9 -12    8.69    5.63   0
 -15  -9 -11   -5.79    7.17   0
 -19  -3 -11   40.94    7.58   0
 -19  -3  -9   13.90    8.37   0
 -19  -3  -8  -11.25    8.80   0
 -19  -3  -7   15.23    9.09   0
 -19  -3  -6  136.24   12.33   0
 -18  -6 -10    5.27    7.50   0
 -18  -6  -9   24.14    8.06   0
 -18  -6  -8   20.23    8.60   0
 -18  -6  -7   66.16    8.53   0
 -18  -2 -15    7.56    7.13   0
 -18   0 -13    0.13    7.42   0
 -18   0  -4    0.48    8.75   0
 -17  -7 -12   61.22    8.30   0
 -17  -7  -7   39.25   10.14   0
 -17  -7  -6   75.46   10.83   0
 -17  -5  -2   24.40   11.41   0
 -17  -3 -18   80.38    7.76   0
 -17   1 -15  126.66   11.52   0
 -16  -8 -12   68.87    7.83   0
 -16  -8  -7   37.54    9.92   0
 -16  -6 -18   28.81    5.22   0
 -16   0 -19   -0.47    5.80   0
 -16   2 -16  158.32   12.82   0
 -15  -5 -21   21.50    3.66   0
 -15  -5 -21    5.99    2.45   0
 -15   1 -20   62.30    8.89   0
 -13   1 -23    0.00    4.65   0
 -18  -4 -14  167.20   10.69   0
 -18  -4  -4   83.26   12.66   0
 -18  -2  -3   60.14    9.88   0
 -18   0  -6  391.76   19.45   0
 -18   0  -5    3.04    8.06   0
 -17  -7 -11    2.76    7.01   0
 -17  -7 -10   59.87    9.64   0
 -17  -7  -9   74.54    9.94   0
 -17  -7  -8   -3.45    7.65   0
 -17  -5 -16  105.40    7.97   0
 -16  -8 -11    1.84    6.76   0
 -16  -8 -10   78.13   10.10   0
 -16  -8  -9    4.77    8.89   0
 -16  -8  -8   -0.08    7.80   0
 -16  -6  -2   -7.48   12.47   0
 -15  -7 -18   -0.59    5.18   0
 -14  -8 -18   10.67    4.90   0
 -14   2 -20   39.15    9.40   0
 -18  -4 -13   -1.93    6.36   0
 -18  -4  -5   43.51   10.20   0
 -18  -2 -14  249.54   12.45   0
 -18  -2  -4  360.56   17.40   0
 -18   0  -8    1.58    9.78   0
 -18   0  -7    2.35    9.89   0
 -17  -5  -3   11.66    9.91   0
 -17  -3 -17   15.21    6.04   0
 -17   1 -14   48.52    9.90   0
 -17   1  -5  180.36   15.87   0
 -16  -6 -17   -1.45    4.96   0
 -16  -4 -19   -0.58    5.55   0
 -15  -1 -21   67.49    7.92   0
 -15   3 -15   -7.78   10.30   0
 -14   0 -22    0.44    6.79   0
 -13  -9 -17   16.41    6.33   0
 -18  -4 -12  210.09   12.23   0
 -18  -4 -11    6.00    7.46   0
 -18  -4  -8  241.06   13.97   0
 -18  -4  -7   26.31    9.07   0
 -18  -2 -13   15.13    7.74   0
 -18  -2 -12   36.88    8.86   0
 -18  -2  -6  214.19   16.80   0
 -18  -2  -5   94.76   10.62   0
 -17  -5 -15    5.70    6.21   0
 -17  -5  -4   51.65   11.26   0
 -17  -1 -16   24.14    7.33   0
 -17   1 -13   85.89   12.11   0
 -17   1 -12  183.89   14.18   0
 -17   1  -7    0.30   10.40   0
 -17   1  -6   15.41   10.71   0
 -16  -6  -3   69.84   12.21   0
 -16  -2 -19    6.18    5.98   0
 -16   0 -18  198.86   11.89   0
 -16   2 -14   35.81   11.30   0
 -15  -7  -3   -3.72   12.45   0
 -15  -5 -20  104.83    7.77   0
 -15  -3 -21   -0.23    4.76   0
 -15   1 -19   34.42    8.39   0
 -15   3 -14   12.51   10.11   0
 -14  -6 -21   -1.40    4.36   0
 -18  -4 -10  150.92   10.73   0
 -18  -4  -9   22.76    7.21   0
 -18  -2 -11   16.19    8.91   0
 -18  -2 -10    1.96    8.20   0
 -18  -2  -9   25.76   10.44   0
 -18  -2  -7   33.33   10.28   0
 -17  -5 -14   20.18    6.83   0
 -17  -5  -5   15.15    9.95   0
 -17  -3 -16  331.17   13.59   0
 -17  -1 -15  139.48   10.60   0
 -17   1 -11   10.70   10.51   0
 -17   1 -10   10.13   10.81   0
 -17   1  -9  160.89   14.22   0
 -16  -6 -16   -0.76    5.26   0
 -16  -6  -4   16.04    9.79   0
 -16   2 -13   19.12    9.49   0
 -16   2 -12    0.82    9.66   0
 -16   2  -8   56.94   10.76   0
 -16   2  -7  201.41   15.40   0
 -15  -7 -17   33.82    6.28   0
 -15  -7  -4   13.14   11.91   0
 -15   3 -13   42.96   12.53   0
 -15   3 -12  230.62   16.74   0
 -15   3  -8   50.79   14.11   0
 -14  -8 -17   88.13    7.39   0
 -14   2 -19  171.63   13.62   0
 -13  -9 -16   -5.20    5.47   0
 -13  -7 -21    0.02    4.78   0
 -13  -3 -24   47.19    5.95   0
 -17  -5 -13   28.74    8.15   0
 -17  -5  -6  155.19   12.94   0
 -17  -3 -15   11.72    6.49   0
 -17  -3  -4  275.27   17.84   0
 -17  -1  -5  148.22   13.54   0
 -16  -4 -18   72.40    7.50   0
 -16   0 -17    3.36    7.33   0
 -16   2 -11   46.50   11.27   0
 -16   2 -10    2.16    9.85   0
 -16   2  -9   -7.33   10.37   0
 -15  -1 -20   70.61    8.47   0
 -15   1 -18   11.74    9.02   0
 -15   3 -11   -4.33    9.95   0
 -15   3 -10  175.01   15.26   0
 -15   3  -9  253.13   17.92   0
 -14  -4 -22   57.67    6.34   0
 -13  -5 -23  105.94    6.97   0
 -13   1 -22    2.44    6.92   0
 -17  -5 -12   -1.60    6.34   0
 -17  -5 -11   17.71    7.21   0
 -17  -5 -10   24.51    8.26   0
 -17  -3  -5  148.83   13.38   0
 -17  -1 -14   51.06    8.92   0
 -17  -1 -13   74.84    9.95   0
 -17  -1  -6   21.39    8.90   0
 -16  -6  -6   27.77    9.96   0
 -16   0 -16   23.69    8.70   0
 -15  -7 -16    9.69    6.01   0
 -15  -7  -5   20.26   12.04   0
 -15  -5 -19   57.17    6.71   0
 -15  -3 -20  163.21    9.10   0
 -14  -8 -16   18.13    6.61   0
 -14  -6 -20   75.23    6.42   0
 -14  -2 -22    2.46    6.81   0
 -14   0 -21   -0.46    6.91   0
 -13  -9 -15    4.67    5.11   0
 -12   2 -22   23.62    9.79   0
 -17  -3 -13    9.77    7.47   0
 -17  -1 -12  188.79   12.87   0
 -17  -1 -11   20.98    8.42   0
 -17  -1 -10    4.80    9.09   0
 -17  -1  -9  155.80   13.88   0
 -17  -1  -8  107.94   12.38   0
 -17  -1  -7   10.20    9.00   0
 -16  -6  -7   90.08   11.69   0
 -16  -4 -17   15.83    6.15   0
 -16  -2 -17   87.44    8.74   0
 -15  -7 -15   16.40    7.11   0
 -15  -7  -6    1.27    9.36   0
 -14  -8 -15   12.56    6.94   0
 -14  -8  -7   91.92   12.28   0
 -14   2 -18   80.19   11.75   0
 -13  -9 -14   48.13    7.61   0
 -13  -1 -23    4.69    6.11   0
 -12   0 -24   20.91    7.27   0
 -17  -3 -12   45.24    9.73   0
 -17  -3 -11  100.15   11.13   0
 -17  -3 -10   99.58   11.53   0
 -17  -3  -9   -0.94    9.38   0
 -17  -3  -8  393.52   18.33   0
 -16  -6 -11    7.17    8.33   0
 -16  -6 -10   16.62    8.27   0
 -16  -6  -9    8.90    9.74   0
 -16  -4 -16  119.15    9.57   0
 -16   0 -15   -6.52    8.56   0
 -15  -7 -14    3.71    6.81   0
 -15  -7  -8   68.75   10.85   0
 -15  -7  -7    2.16    8.82   0
 -15  -5 -18   87.00    7.62   0
 -14  -8 -14   89.16    8.75   0
 -14  -8  -8  116.41   11.67   0
 -14  -4 -21   32.58    6.24   0
 -14   2 -17  310.05   16.80   0
 -13  -9 -13   12.67    6.79   0
 -13  -9 -12   -0.61    8.08   0
 -13  -7 -20   95.88    7.63   0
 -13   1 -21    3.39    9.01   0
 -12  -8 -20  112.34    7.93   0
 -12  -6 -23   53.29    5.44   0
 -16  -4 -15   16.48    8.05   0
 -16  -2 -16  173.15   11.39   0
 -16   0  -7   -2.41   10.95   0
 -15  -7 -13    1.84    7.01   0
 -15  -7 -12   17.16    8.76   0
 -15  -7 -11   12.86    8.46   0
 -15  -7 -10   17.54    8.28   0
 -15  -7  -9   54.99   10.33   0
 -15  -3 -19   47.37    7.41   0
 -15   1 -16  130.34   12.23   0
 -14  -8 -13   -3.15    7.36   0
 -14  -8 -12   48.02    8.23   0
 -14  -8 -11    7.69    7.85   0
 -14  -8 -10   29.98    8.88   0
 -14  -8  -9   33.48    9.88   0
 -14  -6 -19   55.35    6.52   0
 -14  -2 -21   -2.83    6.11   0
 -14   0 -20  186.06   11.73   0
 -13  -5 -22   77.73    6.78   0
 -13  -3 -23    1.16    5.06   0
 -11  -9 -19    0.09    5.79   0
 -11  -5 -25   62.23    6.51   0
 -11   1 -24   14.46    8.31   0
 -16  -4 -14   77.27    9.15   0
 -16  -4  -6   66.87   12.08   0
 -16  -2 -15   66.96    9.78   0
 -15  -5 -17   13.67    6.60   0
 -15   1 -15  270.40   15.52   0
 -14   2 -16   57.49   11.04   0
 -13  -7 -19    5.07    5.59   0
 -13   3 -16   27.07    9.79   0
 -16  -4 -13  124.89   10.75   0
 -16  -4 -12  114.49   11.19   0
 -16  -4  -9   13.96    7.95   0
 -16  -4  -8  129.47   12.79   0
 -16  -4  -7   13.06    8.05   0
 -16  -2 -14   47.86    9.37   0
 -16  -2 -13   22.37    8.79   0
 -16  -2  -7  197.41   15.90   0
 -15  -5 -16    4.49    6.54   0
 -15   1 -14  394.10   18.16   0
 -15   1 -13    3.80   10.43   0
 -15   1  -9    5.30   10.33   0
 -14  -6 -18   72.12    7.83   0
 -14  -4 -20  122.66    8.82   0
 -14   0 -19   10.39    8.00   0
 -14   2 -15   -7.69    9.07   0
 -13  -1 -22   -4.13    6.62   0
 -13   1 -20   -4.92    9.10   0
 -13   3 -15  111.26   12.48   0
 -12  -8 -19   10.76    5.80   0
 -12   0 -23    4.48    7.51   0
 -11  -9 -18   -5.01    5.86   0
 -11  -1 -25    2.11    6.44   0
  -9  -9 -22   81.23    6.91   0
 -16  -4 -11   97.94    9.73   0
 -16  -4 -10  184.65   12.06   0
 -16  -2 -12    9.50    8.69   0
 -16  -2 -11   25.61   10.06   0
 -16  -2 -10    6.53    8.98   0
 -16  -2  -9    9.87    9.00   0
 -16  -2  -8   29.27    8.61   0
 -15  -5 -15    2.31    6.52   0
 -15  -5  -6   27.30   10.47   0
 -15  -3 -17  114.41    9.80   0
 -15   1 -12    7.91    7.81   0
 -15   1 -11   19.71   10.25   0
 -15   1 -10   22.05   10.75   0
 -14  -6 -17   63.44    7.76   0
 -14  -2 -20   38.11    7.60   0
 -14   2 -14   36.98   11.07   0
 -14   2 -13   57.02   11.22   0
 -13  -7 -18   96.19    8.15   0
 -13  -5 -21  170.93   10.04   0
 -13  -3 -22   41.50    7.12   0
 -13   3 -14  124.76   14.88   0
 -13   3 -13    5.89   10.85   0
 -13   3 -12   13.97    9.98   0
 -12  -6 -22  117.31    8.02   0
 -12   2 -20    1.55   10.24   0
 -10  -6 -25   67.34    6.10   0
 -15  -5 -14   -4.69    7.11   0
 -15  -5  -8  108.73   11.46   0
 -15  -5  -7   65.26   11.07   0
 -15  -3 -16   74.07    8.95   0
 -15  -1 -16  145.62   10.28   0
 -14  -4 -19    9.31    5.69   0
 -14   0 -18   14.61    8.34   0
 -14   2 -12    5.46    7.40   0
 -14   2 -11   46.74   11.76   0
 -13   1 -19  183.86   13.26   0
 -12  -8 -18  137.41    9.35   0
 -11  -9 -17   -5.78    6.52   0
 -11  -3 -25    4.65    5.36   0
 -11   1 -23   -7.99    8.14   0
 -10  -8 -22  229.36   10.11   0
 -10  -4 -26   62.82    6.53   0
 -15  -5 -13    4.53    7.65   0
 -15  -5 -12   54.62    8.51   0
 -15  -5 -11  216.35   12.82   0
 -15  -3 -15   -1.69    7.68   0
 -15  -1 -15  247.42   12.60   0
 -15  -1 -14  381.07   16.28   0
 -14  -6  -7   32.35   10.93   0
 -14  -2 -19  177.25   10.10   0
 -14   0 -17    7.09    8.05   0
 -13  -7 -17    2.27    6.38   0
 -13  -5 -20   55.04    7.31   0
 -13  -3 -21   40.23    7.53   0
 -12  -8 -17    1.62    7.56   0
 -12  -6 -21  171.44    9.38   0
 -12  -2 -23   16.40    5.91   0
 -12   0 -22   63.71   10.28   0
 -12   2 -19   33.84   10.23   0
 -11  -9 -16   41.00    7.58   0
 -11  -5 -24   10.22    6.04   0
 -10   2 -23    0.17    7.61   0
  -9  -1 -27    5.19    6.94   0
 -15  -3 -14    8.37    8.26   0
 -15  -3  -8   51.40   10.28   0
 -15  -1 -13   -1.98    7.57   0
 -15  -1 -12    6.64    7.79   0
 -15  -1 -11   19.11   10.00   0
 -15  -1 -10   18.75   10.37   0
 -15  -1  -9  -11.11   10.74   0
 -14  -6  -8  614.83   20.09   0
 -14  -4 -18    4.01    6.99   0
 -14  -2 -18   77.82    9.31   0
 -14   0 -16  489.15   18.15   0
 -13  -7 -16   40.11    7.82   0
 -13  -7  -7   29.15   11.79   0
 -13   1 -18  275.69   15.44   0
 -12  -8 -16    0.47    7.20   0
 -11  -9 -15    4.80    7.04   0
 -10   0 -25   -1.41    6.87   0
  -9  -3 -27    9.06    5.30   0
 -15  -3 -13   38.47   11.11   0
 -15  -3 -12  233.59   14.93   0
 -15  -3 -11   -0.48    8.86   0
 -15  -3 -10  175.00   14.18   0
 -15  -3  -9  312.41   16.29   0
 -14  -6 -13    1.36    8.12   0
 -14  -6 -12   26.09    9.55   0
 -14  -6 -11  136.71   11.62   0
 -14  -6 -10  175.18   13.21   0
 -14  -6  -9  297.47   15.51   0
 -14   0 -15    4.93    9.19   0
 -13  -7 -15   11.42    6.85   0
 -13  -7  -9    8.04    8.74   0
 -13  -7  -8  261.98   16.10   0
 -13  -5 -19   16.04    6.72   0
 -13  -3 -20    5.72    6.66   0
 -13   1 -17  149.47   12.37   0
 -12  -8 -15    0.73    7.40   0
 -12  -8  -9    0.49   10.02   0
 -12  -4 -22   13.01    6.07   0
 -12   0 -21   -4.38    8.31   0
 -12   2 -18   62.91   10.99   0
 -11  -9 -14   -1.59    7.26   0
 -11  -9 -13    3.49    7.46   0
 -11   1 -22   26.76   10.24   0
 -10  -8 -21    2.95    5.83   0
 -10  -6 -24  154.24    9.21   0
  -8  -2 -28    7.35    6.32   0
 -14  -4 -16    0.55    7.90   0
 -14  -2 -17  331.91   13.90   0
 -14   0 -14  643.85   21.38   0
 -14   0 -13    7.10    9.24   0
 -13  -7 -14    1.45    7.88   0
 -13  -7 -13   -7.70    9.39   0
 -13  -7 -12  136.61   11.80   0
 -13  -7 -11   34.92    8.99   0
 -13  -7 -10  344.96   16.37   0
 -13   1 -16  184.78   13.66   0
 -12  -8 -14   10.70    7.06   0
 -12  -8 -13   25.07    7.85   0
 -12  -8 -12  249.29   13.40   0
 -12  -8 -11   16.53    8.66   0
 -12  -8 -10  571.62   18.73   0
 -12  -6 -20  295.64   12.10   0
 -12  -2 -22   38.31    7.53   0
 -12   2 -17    3.53    9.03   0
 -11  -5 -23  226.72   10.97   0
 -10  -4 -25   67.02    7.79   0
 -10   2 -22   25.04   10.47   0
  -9  -9 -20    9.93    6.48   0
  -9  -5 -26    8.35    5.69   0
  -9   1 -25   53.28    8.57   0
  -8  -8 -24   44.42    6.35   0
  -8   0 -27    4.95    7.02   0
 -14  -4 -15    2.56    7.84   0
 -14  -2 -16   53.83    9.43   0
 -13  -3 -19   79.95    9.14   0
 -13   1 -15   24.03   10.16   0
 -12  -6 -19    1.95    6.81   0
 -12  -4 -21   30.27    7.61   0
 -11  -7 -20  285.81   12.42   0
 -11  -1 -23   -2.34    7.94   0
 -10  -8 -20   48.10    7.42   0
 -10   0 -24  187.46   12.45   0
  -9  -1 -26   84.24    9.86   0
  -7  -9 -23   76.49    8.76   0
  -6   0 -29   -0.30    4.35   0
  -6   0 -29    1.10    2.44   0
 -14  -4 -14   81.65   10.97   0
 -14  -4 -13   78.22   10.62   0
 -14  -4 -12  515.41   18.79   0
 -14  -4 -11   84.21   10.43   0
 -14  -4 -10  248.90   14.61   0
 -14  -4  -9   33.99   10.99   0
 -14  -2 -15    3.44    6.08   0
 -14  -2 -14   38.38    9.45   0
 -13  -5 -17   63.56    8.98   0
 -13   1 -14  142.75   13.00   0
 -13   1 -13   -0.07    9.35   0
 -12  -2 -21  199.46   12.42   0
 -12   0 -20   79.95   10.53   0
 -12   2 -16   23.31    9.53   0
 -12   2 -15   46.60   10.18   0
 -11  -5 -22   40.41    6.67   0
 -11  -3 -23   27.36    6.73   0
 -11   1 -21   23.21   10.26   0
 -10  -6 -23   62.37    7.49   0
  -9  -9 -19   63.26    8.28   0
  -8  -6 -26   30.99    6.12   0
  -7  -5 -28   -1.78    3.69   0
  -7  -5 -28   -0.50    2.51   0
  -7   1 -27   45.00    7.54   0
  -6  -8 -26    6.15    4.65   0
 -14  -2 -13   32.18    9.96   0
 -14  -2 -12    6.78    8.23   0
 -14  -2 -11   48.60   10.18   0
 -14  -2 -10   80.25   11.53   0
 -13  -5 -16    3.42    7.80   0
 -13  -3 -18   18.26    8.30   0
 -13  -1 -17  150.22   11.15   0
 -13   1 -12   28.85    8.52   0
 -12  -6 -18  110.57    9.26   0
 -12  -4 -20  111.64    9.36   0
 -12   0 -19   -3.01    8.37   0
 -12   2 -14   16.13   12.20   0
 -11  -7 -19   -1.51    7.04   0
 -10  -8 -19    3.94    8.22   0
 -10   2 -21   29.14   11.10   0
  -9  -3 -26    0.78    6.47   0
  -9   1 -24   88.19   12.05   0
  -8  -8 -23   41.08    6.48   0
  -8  -4 -27    1.66    5.63   0
  -7  -1 -28  104.29   10.39   0
  -5  -9 -25   -0.00    5.74   0
  -5  -1 -30   55.98    7.06   0
 -13  -5 -15   13.16    7.52   0
 -13  -5 -14   67.05    9.24   0
 -13  -3 -17    0.08    7.73   0
 -13  -1 -16  180.61   12.16   0
 -12  -6 -17   49.72    8.32   0
 -12  -2 -20    3.40    7.82   0
 -11  -7 -18  121.39    9.81   0
 -11  -1 -22   38.61    8.91   0
 -11   1 -20  101.18   11.95   0
 -10  -4 -24    0.42    6.15   0
 -10  -2 -24    4.26    7.08   0
 -10   0 -23    7.65    9.09   0
  -9  -9 -18   25.71    7.84   0
  -9  -5 -25  107.28    8.88   0
  -8   2 -24   32.57    9.58   0
  -7  -9 -22   32.09    7.77   0
  -6  -6 -28    4.85    3.41   0
  -6  -6 -28    4.46    2.41   0
  -6  -4 -29    6.66    4.58   0
 -13  -5 -13  249.00   13.64   0
 -13  -5 -12  100.94   12.02   0
 -13  -1 -15   28.80    9.70   0
 -12  -4 -19    9.73    8.16   0
 -12   0 -18  603.64   19.90   0
 -11  -7 -17   10.87    7.07   0
 -11  -5 -21    7.77    7.04   0
 -11  -3 -22   17.11    6.65   0
 -11   1 -19   50.26   10.52   0
 -10  -8 -18    0.50    6.97   0
 -10  -6 -22  400.19   13.78   0
 -10   2 -20   41.36   10.76   0
  -9  -9 -17    8.74    7.18   0
  -9  -1 -25   55.81    9.51   0
  -8   0 -26  246.40   14.03   0
  -7  -3 -28   31.65    6.39   0
  -6  -2 -29   -4.37    5.68   0
  -5  -3 -30    1.55    4.52   0
 -13  -3 -15   99.24   11.86   0
 -13  -3 -14  123.47   13.08   0
 -13  -1 -14  158.87   12.22   0
 -13  -1 -13   12.17    9.98   0
 -13  -1 -12   21.51   10.48   0
 -12  -4 -18   67.48    9.42   0
 -12  -2 -19   36.16    9.19   0
 -12   0 -17    9.75    9.08   0
 -11  -7 -16   10.36    7.16   0
 -11  -5 -20    1.89    6.77   0
 -10  -8 -17    8.70    7.31   0
 -10  -4 -23   16.61    7.26   0
 -10   2 -19   17.42   11.80   0
  -9  -9 -16    9.58    6.89   0
  -9  -9 -15    3.77    8.48   0
  -9  -3 -25   -0.30    6.50   0
  -9   1 -23   36.04   10.93   0
  -8  -8 -22   46.71    7.54   0
  -8  -6 -25   -2.58    6.73   0
  -7  -5 -27   57.62    7.56   0
  -7   1 -26  209.12   14.41   0
  -6  -8 -25   43.34    6.98   0
  -6   0 -28  180.83   12.32   0
  -4   0 -30   42.05    7.29   0
 -13  -3 -13    3.21    8.83   0
 -13  -3 -12    7.01    9.25   0
 -13  -3 -11  115.03   12.08   0
 -12  -6 -14    0.45    6.57   0
 -12  -6 -13  207.01   13.44   0
 -12  -6 -12  328.72   15.96   0
 -12  -6 -11  194.32   12.97   0
 -12  -2 -18   45.25    9.57   0
 -12   0 -16  605.96   20.35   0
 -11  -7 -15    8.53    8.51   0
 -11  -7 -10  454.76   18.52   0
 -11  -3 -21   38.94    8.61   0
 -11   1 -18  265.41   15.60   0
 -10  -8 -16   13.56    7.25   0
 -10  -8 -15    1.58    7.49   0
 -10  -6 -21   61.29    8.39   0
 -10  -2 -23    9.05    7.21   0
 -10   0 -22  171.51   14.04   0
  -9  -9 -14   81.25    9.56   0
  -9  -5 -24    1.87    6.49   0
  -8  -4 -26   15.50    7.71   0
  -8   2 -23  209.55   15.93   0
  -7  -9 -21   -3.30    6.22   0
  -5  -5 -29    5.28    5.20   0
 -12  -4 -17    8.90    6.30   0
 -12  -2 -17   -2.65    8.92   0
 -12   0 -15    0.67    8.63   0
 -12   0 -14  108.09   12.14   0
 -11  -7 -14  115.40   12.12   0
 -11  -7 -13   -1.03    8.92   0
 -11  -7 -12  647.67   20.17   0
 -11  -7 -11   31.55    9.37   0
 -11  -5 -19  154.09   11.33   0
 -11  -3 -20   58.32    9.38   0
 -11   1 -17   11.05   10.18   0
 -10  -8 -14  467.54   17.45   0
 -10  -8 -13   26.65    9.46   0
 -10  -8 -12  414.39   17.07   0
 -10  -8 -11  230.61   13.97   0
 -10  -4 -22  150.54   10.77   0
 -10   2 -18   77.87   10.89   0
  -9  -7 -21   -3.21    7.24   0
  -9  -1 -24   98.38   11.84   0
  -8  -8 -21   -3.84    7.63   0
  -8   0 -25    0.32    9.76   0
  -7  -1 -27   57.96    9.78   0
  -6  -6 -27   14.51    6.63   0
  -4  -8 -27    3.58    3.88   0
  -4  -8 -27    1.43    2.67   0
  -3  -1 -31   11.55    5.64   0
 -12  -4 -16   91.67    9.40   0
 -12  -4 -15   21.08    8.33   0
 -12  -2 -16   27.59    9.98   0
 -11  -5 -18    6.53    7.95   0
 -11   1 -16  245.96   14.93   0
 -10  -6 -20  357.62   14.86   0
 -10  -2 -22   35.50    8.56   0
 -10   0 -21   -1.69    9.10   0
 -10   2 -17   19.10   11.02   0
  -9  -5 -23   18.85    6.94   0
  -9  -3 -24   13.30    7.02   0
  -9   1 -22   69.19   11.68   0
  -8  -6 -24  223.77   11.45   0
  -7  -9 -20   21.33    7.65   0
  -7  -3 -27    8.52    6.71   0
  -6  -4 -28    1.92    6.83   0
  -5  -1 -29   75.85    8.99   0
  -4  -6 -29   14.98    5.48   0
  -4  -4 -30   26.92    6.25   0
  -3  -9 -26   94.11    8.29   0
 -12  -4 -14  391.32   16.88   0
 -12  -4 -13  223.72   13.40   0
 -12  -4 -12    0.32    9.05   0
 -12  -2 -15   55.48   10.05   0
 -12  -2 -14    8.44    8.12   0
 -11  -3 -19   33.42    8.82   0
 -10  -6 -19   74.27    9.24   0
 -10  -4 -21   12.16    7.38   0
 -10   0 -20   72.52   11.62   0
 -10   2 -16   25.43   11.83   0
  -9  -7 -20   96.43    9.49   0
  -9  -1 -23   34.82   10.13   0
  -8  -8 -20   -0.09    7.30   0
  -8  -4 -25    6.11    6.88   0
  -8   2 -22   26.04   11.31   0
  -7  -9 -19    1.93    9.38   0
  -7  -5 -26   -3.34    6.44   0
  -7   1 -25  242.11   17.38   0
  -6  -8 -24   10.96    6.44   0
  -5  -3 -29    3.62    7.37   0
  -4  -2 -30   33.59    8.64   0
  -3  -3 -31    2.77    4.93   0
  -2   0 -31   -0.67    5.48   0
 -12  -2 -13   65.39    9.80   0
 -11  -5 -16   23.71    8.16   0
 -11  -3 -18   18.45    9.64   0
 -10  -2 -21   30.55    9.16   0
  -9  -7 -19    3.51    7.74   0
  -9  -5 -22   56.69    8.73   0
  -9  -3 -23   43.34    8.42   0
  -9   1 -21   17.96    9.69   0
  -8  -6 -23   53.01    7.97   0
  -8  -2 -25  112.16   10.60   0
  -8   0 -24   76.64   11.78   0
  -7  -1 -26  247.93   14.88   0
  -6   0 -27   -2.73    8.45   0
  -6   2 -25  161.76   14.18   0
  -5  -9 -23   23.68    6.95   0
 -11  -5 -15   61.45    9.69   0
 -11  -3 -17   54.89   10.31   0
 -11  -1 -17   16.63    7.57   0
 -10  -4 -20    0.40    8.68   0
 -10   0 -19   -2.80    9.55   0
  -9   1 -20   45.48   10.69   0
  -8  -8 -19   14.68    7.49   0
  -8   2 -21   36.13   12.22   0
  -7  -9 -18   -7.45    8.18   0
  -7  -3 -26   20.10    7.60   0
  -6  -8 -23    4.99    7.11   0
  -5  -5 -28   -6.56    7.31   0
  -4  -8 -26    5.96    6.50   0
  -4   0 -29   -1.64    7.51   0
  -3  -5 -30   13.90    6.34   0
  -2  -8 -28   42.25    6.04   0
  -1  -1 -32    5.29    5.16   0
 -11  -5 -14   10.29    7.41   0
 -11  -3 -16  110.87   12.32   0
 -11  -1 -15   -5.11   10.19   0
 -10  -2 -20   40.51    9.32   0
 -10   0 -18  115.19   13.01   0
  -9  -7 -18   -2.58    7.60   0
  -9  -3 -22  144.82   11.40   0
  -8  -8 -18   45.31    8.66   0
  -8  -6 -22  120.96   10.64   0
  -8  -4 -24   23.96    8.20   0
  -8  -2 -24   23.22    8.24   0
  -8   0 -23    9.21   10.76   0
  -7  -9 -17   52.39    8.96   0
  -7  -5 -25    5.55    6.71   0
  -7   1 -24   12.38   11.60   0
  -6  -4 -27    6.62    7.24   0
  -5  -1 -28  105.94   12.53   0
  -4  -6 -28   -1.88    6.97   0
  -3  -9 -25  131.91    9.63   0
  -3   1 -29   49.86    7.98   0
  -2  -6 -30    4.97    4.59   0
  -1  -3 -32   58.43    6.29   0
 -11  -3 -15   25.51    9.48   0
 -11  -3 -14   26.78   10.06   0
 -10  -6 -15  193.06   13.41   0
 -10  -6 -14  140.19   11.91   0
 -10  -4 -19  219.17   12.45   0
 -10  -2 -19   13.53    9.17   0
 -10   0 -17   -8.31   10.00   0
  -9  -7 -17   48.81    9.32   0
  -9  -7 -16  101.94   10.72   0
  -9   1 -19    2.40   11.00   0
  -8  -8 -17   16.13    7.70   0
  -8   2 -20    5.40    9.71   0
  -7  -9 -16   44.13    9.18   0
  -7  -9 -15  355.00   14.90   0
  -7  -1 -25  263.46   15.88   0
  -6  -8 -22   50.42    9.27   0
  -6   0 -26    6.47   10.85   0
  -6   2 -24   45.67   14.12   0
  -5  -3 -28   40.62    8.90   0
  -4  -4 -29    3.27    7.50   0
  -3  -1 -30   22.21    8.21   0
  -2  -4 -31   -3.30    4.74   0
   0   0 -32    2.51    4.10   0
   0   0 -32    0.36    2.18   0
 -10  -6 -13   17.37    9.84   0
 -10  -4 -18  202.16   13.53   0
 -10  -2 -18   65.24   10.29   0
 -10   0 -16  962.41   25.29   0
  -9  -7 -15    2.70    9.34   0
  -9  -5 -20   32.66    8.62   0
  -9  -3 -21   56.05    9.75   0
  -9   1 -18  150.87   13.49   0
  -8  -8 -16  229.28   14.18   0
  -8  -8 -15   82.09   10.40   0
  -8  -6 -21  131.36   11.31   0
  -8  -4 -23   15.32    8.00   0
  -8   2 -19    5.55   11.42   0
  -7  -5 -24   28.97    9.40   0
  -7  -3 -25   72.74   11.10   0
  -6  -6 -25   12.96    8.00   0
  -5  -9 -21   15.21    9.09   0
  -5  -5 -27   13.27    7.82   0
  -4  -8 -25    5.59    7.58   0
  -3  -3 -30  125.14   10.08   0
  -2  -2 -31    2.32    6.38   0
   0  -8 -29   26.64    6.15   0
 -10  -4 -17   -0.13    8.68   0
 -10  -2 -17   20.34    8.79   0
  -9  -7 -14  248.26   12.47   0
  -9  -7 -13   35.11   10.02   0
  -9  -5 -19  449.01   17.26   0
  -9   1 -17    3.74    9.29   0
  -8  -8 -14   68.04   10.64   0
  -8  -8 -13  224.08   15.16   0
  -8  -2 -23  175.55   13.50   0
  -7  -7 -21   92.25   10.80   0
  -6  -8 -21   39.88    9.33   0
  -6  -4 -26   24.33    8.24   0
  -6   2 -23   62.14   14.19   0
  -5   1 -26    1.66   11.77   0
  -4   0 -28   17.66   10.69   0
  -4   2 -26  162.89   17.53   0
  -3  -9 -24  172.34   11.44   0
  -2  -8 -27   12.08    7.45   0
  -2   0 -30   14.26    7.96   0
  -1  -5 -31   42.01    6.89   0
   0 -10 -25   49.22    6.92   0
 -10  -4 -16  190.80   13.57   0
 -10  -4 -15   45.91    9.48   0
 -10  -2 -16   21.17   11.15   0
  -9  -3 -20   29.97   10.24   0
  -8  -6 -20   44.28    8.63   0
  -8  -4 -22   -0.69    8.15   0
  -8   0 -21   15.50   10.93   0
  -8   2 -18   86.70   13.94   0
  -7  -1 -24   -2.15   10.63   0
  -6  -6 -24  200.47   12.90   0
  -6  -2 -26  139.40   12.63   0
  -6   0 -25    4.22   11.53   0
  -5  -9 -20   17.63    9.95   0
  -4  -6 -27    4.16    6.99   0
  -3  -5 -29   10.35    7.50   0
  -2 -10 -22    3.54    7.20   0
  -1  -9 -26   95.46    9.01   0
  -1   1 -30   11.54    7.76   0
   0  -4 -32   81.05    6.58   0
  -9  -5 -18   72.94    9.02   0
  -9  -3 -19   80.33   10.94   0
  -8  -2 -22   25.68    9.57   0
  -7  -7 -20    6.46    7.78   0
  -7  -5 -23  309.69   15.17   0
  -7  -3 -24   11.38    6.40   0
  -6  -8 -20   81.82   11.29   0
  -5  -9 -19   69.70   10.37   0
  -5  -5 -26  171.39   12.37   0
  -5  -3 -27   63.06   11.02   0
  -4  -8 -24   12.70    8.60   0
  -4  -4 -28   98.13   10.49   0
  -3  -1 -29   64.04   11.33   0
  -3   1 -28    8.82    9.09   0
  -2  -6 -29   -1.47    7.16   0
  -2  -4 -30   87.66    9.69   0
  -1  -7 -29   18.90    7.01   0
  -1  -1 -31    0.52    7.43   0
   0  -2 -32   38.65    6.81   0
   1  -5 -32    6.55    4.97   0
   2  -8 -30   19.36    4.55   0
  -9  -5 -17   25.73    6.74   0
  -9  -5 -16   27.37   10.56   0
  -8  -2 -21   45.67   10.50   0
  -8   0 -20   -8.92   11.39   0
  -7  -7 -19   40.70    9.49   0
  -7   1 -21   68.85   13.71   0
  -6  -8 -19   44.00    9.28   0
  -6  -6 -23   11.96    7.77   0
  -6  -4 -25   10.39    6.57   0
  -6  -2 -25  178.65   13.67   0
  -6   2 -22   72.27   14.03   0
  -3  -9 -23    2.19    8.23   0
  -3  -3 -29    4.16    7.84   0
  -1  -3 -31   45.07    7.98   0
   0 -10 -24    1.20    7.50   0
   2  -4 -33    0.63    2.34   0
   2  -4 -33   -1.03    1.46   0
  -9  -5 -15  456.85   19.35   0
  -9  -3 -18  110.21   10.78   0
  -8  -4 -20  164.40   13.70   0
  -8   0 -19    2.59   10.11   0
  -7  -5 -22  358.21   15.08   0
  -7  -3 -23  170.19   13.46   0
  -6   0 -24  191.38   15.90   0
  -5  -9 -18    5.74    8.63   0
  -5  -1 -26    7.78   11.31   0
  -4  -8 -23    5.51    8.71   0
  -4  -6 -26   32.72    8.93   0
  -4   0 -27    6.27   10.85   0
  -4   2 -25    8.91   14.25   0
  -3  -5 -28   75.81    9.96   0
  -2  -8 -26   42.08    8.74   0
   0  -8 -28   33.75    7.53   0
   0   0 -31    3.92    7.69   0
  -9  -3 -17   18.60    7.04   0
  -9  -3 -16  102.11   12.32   0
  -8  -6 -16    4.30    8.88   0
  -8  -2 -20    8.02    9.95   0
  -7  -7 -18   29.41    8.03   0
  -7  -5 -21  375.13   16.83   0
  -7   1 -20   -2.20   11.26   0
  -6  -8 -18   55.96   10.08   0
  -6  -6 -22   62.75   10.18   0
  -6  -4 -24   35.38    9.69   0
  -6   2 -21   81.16   14.20   0
  -5  -9 -16   46.82   12.49   0
  -5  -5 -25   20.51    9.38   0
  -5  -3 -26  163.55   13.18   0
  -5   1 -24  276.87   20.88   0
  -4  -4 -27   17.41    9.63   0
  -3  -9 -22   71.03   11.34   0
  -3   1 -27   16.19   13.25   0
  -2  -6 -28   13.66    8.32   0
  -2   0 -29   10.64   10.52   0
  -1  -9 -25   49.97    9.17   0
  -1  -5 -30   62.12    9.31   0
   0  -6 -30   -4.84    6.83   0
   1  -9 -27   21.95    7.53   0
   1  -7 -30    7.17    6.10   0
   1  -1 -32   74.64    9.39   0
   1   1 -31    7.79    6.29   0
  -8  -6 -15   88.52   12.17   0
  -8  -4 -19  126.49   12.97   0
  -8  -2 -19    4.86    8.94   0
  -8   0 -18  950.60   26.47   0
  -7  -7 -17    6.42    7.55   0
  -7  -7 -16  132.80   12.29   0
  -7  -3 -22  119.45   13.10   0
  -6  -8 -17  148.40   12.65   0
  -6  -8 -16   11.06    8.19   0
  -6  -2 -24   60.03   10.53   0
  -6   0 -23   -9.03   12.86   0
  -6   2 -20   29.18   13.09   0
  -5  -7 -22   36.74   10.97   0
  -4  -8 -22  136.29   13.41   0
  -4  -2 -27  120.37   13.21   0
  -4   2 -24   54.10   18.14   0
  -3  -1 -28    0.91   11.90   0
  -2  -4 -29   70.04   10.12   0
  -2   2 -27   11.23   12.35   0
  -1  -7 -28    2.90    8.02   0
  -1   1 -29   31.82    9.75   0
   0 -10 -23    5.48    7.89   0
   0  -4 -31    2.08    7.16   0
   1  -3 -32   14.11    6.05   0
  -8  -4 -18   46.75   10.72   0
  -7  -7 -15  142.87   13.32   0
  -7  -5 -20   34.31   10.94   0
  -7   1 -19   53.41   12.69   0
  -6  -8 -15   21.14   10.82   0
  -6  -8 -14    4.73    9.55   0
  -6  -6 -21   19.43    8.30   0
  -6  -4 -23   27.51   11.10   0
  -5  -3 -25   97.62   12.24   0
  -5  -1 -25   78.08   12.50   0
  -4  -6 -25   32.55    9.48   0
  -4   0 -26  305.96   19.42   0
  -3  -9 -21   18.86   11.53   0
  -3  -5 -27  273.20   15.53   0
  -3  -3 -28  446.97   19.53   0
  -2  -8 -25   29.91   10.20   0
  -1  -9 -24  124.94   13.15   0
  -1  -3 -30  147.16   12.30   0
  -1  -1 -30   17.15   10.61   0
   2 -10 -25    9.86    6.59   0
   2  -8 -29    6.60    6.85   0
   2   0 -32  276.86   13.43   0
   3  -9 -28   12.06    8.02   0
   3  -1 -33    2.01    5.43   0
  -8  -4 -17   23.81    9.59   0
  -8  -2 -18  100.82   14.12   0
  -7  -5 -19   41.85    9.87   0
  -7  -3 -21    0.23    7.57   0
  -6  -2 -23   64.99   11.25   0
  -5  -7 -21   54.68   10.28   0
  -5   1 -23  189.80   17.79   0
  -4  -8 -21   23.42   11.13   0
  -4  -4 -26  197.04   14.49   0
  -3  -9 -20   10.42    9.48   0
  -3   1 -26   15.52   12.60   0
  -2   0 -28   85.09   16.01   0
  -1  -5 -29  303.00   15.80   0
   0  -8 -27   45.91    9.36   0
   1  -5 -31  109.70   10.08   0
   2  -6 -31   45.46    7.63   0
   3  -3 -33   51.32    6.12   0
   4  -8 -30    5.83    5.49   0
   4   0 -33    1.10    4.68   0
  -6  -4 -22  133.63   13.61   0
  -5  -1 -24  277.59   18.82   0
  -4  -6 -24   41.40   11.45   0
  -4  -2 -26  160.96   15.45   0
  -4   0 -25   -0.34   13.50   0
  -4   2 -23   23.13   15.01   0
  -3  -1 -27   25.72   13.19   0
  -2  -8 -24  259.55   15.75   0
  -2  -6 -27  228.65   15.21   0
  -2   2 -26   92.71   17.97   0
   0  -6 -29  220.47   13.91   0
   0   0 -30   27.57   11.24   0
   1  -7 -29   42.47    8.07   0
   2  -4 -32   32.00    7.05   0
  -7  -5 -18   -1.15    7.84   0
  -6  -2 -22   82.61   11.62   0
  -6   0 -21   -1.52   11.55   0
  -5  -7 -20   22.33    9.95   0
  -5  -5 -23   20.13    8.67   0
  -5  -3 -24  383.76   19.03   0
  -5   1 -22   -2.10   14.29   0
  -4  -8 -20   -6.53   10.23   0
  -4  -4 -25   28.94   11.12   0
  -3  -9 -19  -10.59   10.80   0
  -3  -5 -26  101.69   13.62   0
  -3  -3 -27    6.89   10.34   0
  -2  -4 -28   83.95   11.70   0
  -1  -9 -23   18.02   10.28   0
  -1  -1 -29   50.23   15.10   0
  -1   1 -28   40.93   13.93   0
   0  -4 -30   -1.55    8.75   0
   1  -1 -31   11.09   10.35   0
   2 -10 -24   28.02    8.52   0
   3  -5 -32    1.67    5.96   0
   4  -4 -33    8.81    4.63   0
  -7  -5 -17   10.22    9.24   0
  -7  -3 -19   21.24    8.17   0
  -6  -4 -21  116.60   13.53   0
  -6   0 -20  415.61   21.08   0
  -5  -7 -19   43.47   11.56   0
  -5  -5 -22   33.28   11.57   0
  -4  -8 -19   -5.49   10.85   0
  -4  -6 -23   31.85   10.20   0
  -4  -2 -25   -7.82   10.83   0
  -4   2 -22   38.34   16.15   0
  -3  -9 -18    8.10   11.13   0
  -3   1 -25  117.09   16.40   0
  -2  -2 -28  193.33   16.18   0
  -1  -3 -29   26.40   11.62   0
   0  -8 -26  314.39   17.01   0
   1  -3 -31   59.91   10.21   0
   2  -8 -28   37.17    8.66   0
   5  -5 -33   18.88    4.18   0
   5  -5 -33    7.72    2.92   0
  -2  -6 -26   59.35    9.90   0
 -19  -7  -8  178.68   12.52   0
 -19  -5  -7   41.97   12.77   0
 -19  -5  -1   12.53   12.75   0
 -18 -10  -7   11.23    6.53   0
 -18 -10  -2   47.81   10.89   0
 -18  -8 -11   -0.10    6.61   0
 -18  -8   2  311.91   19.56   0
 -18  -6   3   55.01   11.71   0
 -17 -11  -9    1.28    4.98   0
 -17 -11  -2   15.10    9.14   0
 -17 -11  -1   16.64    9.52   0
 -17  -9 -13  116.81    7.55   0
 -17  -9   3   25.74   12.77   0
 -16 -12  -8   62.47    8.21   0
 -16 -12  -2    5.23    9.26   0
 -16 -10   3   18.99   11.94   0
 -16  -8   5  117.07   14.88   0
 -15 -13  -6   52.37    6.96   0
 -15 -13  -5   -5.07    6.38   0
 -14 -12   2   17.13   12.51   0
 -11 -13   2  220.96   16.37   0
  -9 -15  -5    5.43    8.20   0
 -19  -7  -7   98.77   12.76   0
 -19  -7  -6   -7.75    8.77   0
 -19  -7  -3    1.22   10.17   0
 -19  -7  -2   80.94   14.49   0
 -19  -5  -6   62.24   11.96   0
 -19  -5  -5  128.92   13.77   0
 -19  -5  -4   48.02   12.47   0
 -19  -5  -3    0.23   11.81   0
 -19  -5  -2   88.64   14.78   0
 -18 -10  -6  139.82   10.49   0
 -18 -10  -5    6.29    7.44   0
 -18 -10  -4  182.71   12.74   0
 -18 -10  -3   19.16    7.33   0
 -18  -8   1    5.70   11.34   0
 -18  -4   1   32.91   10.23   0
 -17 -11  -8  131.97    9.33   0
 -17 -11  -7   14.64    6.95   0
 -17 -11  -4    2.05    7.84   0
 -17 -11  -3    8.49    8.91   0
 -17  -7   4    8.90    8.63   0
 -16 -12  -7  120.74    9.66   0
 -16 -12  -6   11.13    6.67   0
 -16 -12  -5   77.31    8.73   0
 -16 -12  -4   -2.02    7.55   0
 -16 -12  -3    0.30    5.59   0
 -15  -9   5   -5.07   12.55   0
 -14 -10   5   70.60   11.83   0
 -13 -13   0   20.90   10.30   0
 -12 -14  -3   13.22    8.04   0
 -12 -10   6   51.05   13.10   0
 -10 -14  -1   25.21   11.79   0
 -10 -12   4   -1.51   13.76   0
 -19  -7  -5   27.23   10.95   0
 -19  -7  -4  133.94   13.14   0
 -18  -8 -10  164.98   11.60   0
 -18  -8   0  200.73   16.37   0
 -18  -6 -11   40.55    7.64   0
 -18  -4   0  169.71   16.71   0
 -17 -11  -6  150.08   10.08   0
 -17 -11  -5   18.65    8.32   0
 -17  -7   3   70.61   12.86   0
 -16 -10   2   79.58   13.09   0
 -16  -8   4    0.57   11.32   0
 -14 -12   1  162.23   16.69   0
 -13 -13  -1    3.73   10.51   0
 -13 -11   4   -4.01   10.39   0
 -12 -14  -4   12.93    8.43   0
 -12 -12   3    1.69    8.93   0
 -11 -13   1    7.93   11.57   0
 -11 -11   5    9.20   12.00   0
  -9 -15  -9   73.40    9.74   0
  -9 -15  -8    6.82    8.37   0
 -18  -8  -1    6.60   10.56   0
 -18  -6   0    2.30   11.93   0
 -18  -4  -1  108.55   16.50   0
 -17  -9 -12   31.20    6.59   0
 -17  -9   1    6.83   11.59   0
 -16 -10 -13    5.84    4.80   0
 -16 -10   1    7.80   11.59   0
 -15 -11   1   -1.07   10.60   0
 -15  -9   4   61.77   14.08   0
 -14 -12   0   82.36   14.55   0
 -13 -13  -2   18.83   10.13   0
 -12 -14  -9   -2.83    6.01   0
 -12 -14  -8  158.34   10.92   0
 -12 -14  -7    3.29    8.13   0
 -12 -14  -5   15.51    7.48   0
 -10 -14  -2   10.93   10.87   0
 -18  -8  -9    7.76    7.76   0
 -18  -8  -8   66.45   10.11   0
 -18  -8  -2    1.93   10.88   0
 -18  -6 -10   -1.92    8.73   0
 -18  -6  -1   53.57   13.82   0
 -18  -4  -3   -8.63   13.66   0
 -18  -4  -2   84.15   12.31   0
 -17  -9 -11   -1.94    7.52   0
 -17  -9   0   54.18   13.50   0
 -17  -7 -13   79.88    9.14   0
 -17  -7   2    6.12   10.56   0
 -16  -8 -15   13.61    5.82   0
 -16  -8   3   23.66   13.43   0
 -15 -11 -13    8.19    4.89   0
 -14 -12 -13   -2.73    4.71   0
 -13 -13 -12   33.49    6.06   0
 -13 -11   3   96.70   15.62   0
 -12 -12   2   10.83   12.04   0
 -12 -10   5    6.18   11.80   0
 -11 -13   0   92.58   16.48   0
 -11 -11   4   17.50   10.70   0
 -10 -12   3    5.21   10.49   0
 -18  -8  -7    7.37    9.29   0
 -18  -8  -6   28.60   10.07   0
 -18  -8  -3   20.06   10.29   0
 -18  -6  -9    6.54   10.38   0
 -18  -6  -2   13.38   13.71   0
 -18  -4  -6  193.71   15.22   0
 -18  -4  -5   33.56   13.14   0
 -18  -4  -4   76.58   14.00   0
 -17  -9  -1   21.75   12.06   0
 -17  -7   1   41.66   12.77   0
 -16 -10   0   33.54   11.88   0
 -15 -11   0  103.52   12.24   0
 -15  -9 -16    7.69    4.96   0
 -15  -9   3    5.73   10.88   0
 -13 -13 -11   63.53    6.77   0
 -13 -13  -3    3.15    9.87   0
 -10 -14  -3   33.17   11.39   0
  -9 -13   1   13.04   11.17   0
 -18  -6  -8   12.88   10.82   0
 -18  -6  -7   58.24   12.49   0
 -18  -6  -4   40.84   12.72   0
 -18  -6  -3  151.25   16.92   0
 -17  -9 -10  104.04    9.71   0
 -17  -9  -2   22.40   10.62   0
 -17  -5   0  114.98   15.00   0
 -16 -10  -1   24.66   11.26   0
 -16  -8   2   43.91   13.77   0
 -15 -11 -12   63.08    6.98   0
 -15 -11  -1   10.47   10.62   0
 -14 -12 -12  144.60    9.19   0
 -13 -13 -10   54.61    7.50   0
 -13 -13  -4  163.66   13.71   0
 -13 -11   2   -1.69   13.71   0
 -12 -12   1   14.36   13.15   0
 -12 -10   4   67.50   14.69   0
 -11 -13  -1    8.71   10.32   0
 -10 -14  -4   21.99   12.49   0
 -18  -6  -6   41.96   11.10   0
 -18  -6  -5    5.90   11.53   0
 -17  -9  -4   15.83    9.71   0
 -17  -9  -3  113.99   13.19   0
 -17  -7 -12   68.80    8.75   0
 -17  -7   0   29.02   10.81   0
 -16 -10 -11    0.85    6.07   0
 -16 -10  -2   -7.19   10.27   0
 -16  -8 -14   14.47    7.14   0
 -16  -8   1   21.78   11.88   0
 -15 -11  -2  165.27   14.84   0
 -15  -9   2  107.49   14.77   0
 -14 -12 -11   23.48    6.89   0
 -14 -12  -3   15.86    9.44   0
 -14 -10   2   35.23   13.55   0
 -13 -13  -9   79.55    9.16   0
 -13 -13  -8   75.04    8.50   0
 -13 -13  -7    3.57    7.57   0
 -11 -11   3   -1.77   12.72   0
 -10 -12   2   33.01   12.31   0
  -9 -13   0   95.80   13.29   0
  -7 -15 -11   28.76    9.27   0
  -7 -15  -9   58.94   10.32   0
 -17  -9  -7   18.42    8.51   0
 -17  -7 -11   -7.07    8.58   0
 -17  -7  -1   -6.82   12.56   0
 -17  -5  -1   -3.97   11.89   0
 -16 -10 -10   35.11    7.76   0
 -16 -10  -4   18.13   10.07   0
 -16 -10  -3    5.41   10.01   0
 -15 -11 -11    8.82    7.12   0
 -15 -11  -3   48.93   11.09   0
 -15  -9   1   18.36   11.77   0
 -14 -12 -10   66.71    8.55   0
 -14 -12  -5    6.07    8.74   0
 -14 -12  -4   44.51   10.11   0
 -14 -10 -16  -12.36    5.25   0
 -14  -8 -18    3.47    5.11   0
 -13 -11   1   27.45   12.61   0
 -12 -12 -16   52.54    6.08   0
 -12 -12   0   12.17   13.65   0
 -11 -13 -15   -2.56    4.47   0
 -11 -13  -2   -3.73   11.89   0
 -10 -14 -12   62.15    8.60   0
 -10 -14  -6   93.34   13.44   0
 -10 -14  -5   45.06   11.36   0
  -8 -14  -3   29.69   11.94   0
  -7 -15 -10    7.61    9.42   0
 -17  -7 -10   57.19   11.62   0
 -17  -5 -10   28.45   11.20   0
 -17  -5  -2   30.70   13.00   0
 -16 -10  -9    5.10    7.39   0
 -16 -10  -8  264.13   13.87   0
 -16 -10  -7    4.39    9.12   0
 -16 -10  -6  170.31   12.73   0
 -16 -10  -5   -1.00    8.69   0
 -16  -8 -13   36.85    9.20   0
 -16  -8   0  108.24   15.58   0
 -16  -6 -14   20.02    8.25   0
 -15 -11 -10  177.08   10.89   0
 -15 -11  -9   -2.82    7.60   0
 -15 -11  -5  136.34   12.88   0
 -15 -11  -4    4.66    8.88   0
 -15  -9 -15   38.32    6.69   0
 -14 -12  -9  128.92    9.69   0
 -14 -12  -8   18.94    8.08   0
 -14 -12  -7  164.39   12.50   0
 -14 -10   1   81.03   12.20   0
 -13 -11 -16    4.04    4.60   0
 -12 -12  -1   17.67   12.23   0
 -12 -10   3  146.73   16.96   0
 -11 -13  -3   -4.19   10.60   0
 -11 -11   2   22.28   12.86   0
 -10 -14 -11    7.89    7.66   0
 -10 -14  -7   84.00   11.39   0
 -10 -12   1   25.75   13.95   0
  -9 -13  -1   17.98   13.16   0
 -17  -7  -9   58.60   12.04   0
 -17  -7  -8   -3.84   10.85   0
 -17  -7  -5   -6.01   11.98   0
 -17  -7  -4    0.79   15.18   0
 -17  -5  -9   -3.12   10.91   0
 -17  -5  -4   47.61   13.09   0
 -17  -5  -3   -7.83    8.84   0
 -16  -8  -1   19.81   12.00   0
 -15 -11  -8   17.50    8.32   0
 -15 -11  -7   17.60    8.36   0
 -15 -11  -6    2.53    6.73   0
 -15  -9   0   28.46   12.82   0
 -15  -7 -16    4.97    8.13   0
 -14 -10   0   31.36   11.89   0
 -11 -13 -14   10.01    6.14   0
 -10 -14 -10   74.26    9.15   0
 -10 -14  -9   18.79    8.12   0
 -10 -14  -8   74.51    9.88   0
  -8 -14  -4   30.97   12.06   0
 -17  -7  -7   51.25   11.04   0
 -17  -7  -6   57.87   12.78   0
 -17  -5  -8  276.46   17.92   0
 -17  -5  -7   11.09   11.66   0
 -17  -5  -6  135.88   15.75   0
 -17  -5  -5   25.32   13.11   0
 -16  -8 -12   84.12    9.98   0
 -16  -8  -2  132.46   16.20   0
 -15  -9 -14    5.98    6.75   0
 -15  -9  -1  110.81   15.70   0
 -12 -12 -15   -0.87    5.24   0
 -12 -12  -2   27.94   12.48   0
 -12 -10   2   13.94   14.68   0
 -11 -13  -4   15.64   11.45   0
 -10 -12   0   26.56   13.41   0
  -9 -13  -2   23.26   12.73   0
  -8 -14  -5   95.14   13.35   0
  -8 -12   1   26.90   13.05   0
  -5 -15 -12   -8.02    8.56   0
 -16  -8 -11    0.50    8.44   0
 -16  -8  -3   86.86   13.18   0
 -16  -6 -13   40.93    9.68   0
 -15  -9  -2   -8.93   12.73   0
 -14 -10  -1  117.98   15.58   0
 -14  -8 -17   73.86    8.74   0
 -13 -11 -15   31.80    6.64   0
 -13 -11  -2   42.40   11.48   0
 -12 -12  -3  -13.71   12.25   0
 -11 -13 -13    5.83    6.46   0
 -11 -13  -5   27.81   10.73   0
 -11 -11   1   21.74   13.24   0
  -8 -14 -15   20.75    5.73   0
  -8 -14 -15    9.58    4.00   0
 -16  -8 -10  101.16   11.45   0
 -16  -8  -9   11.07    9.23   0
 -16  -8  -5   45.82   10.78   0
 -16  -8  -4    4.03    9.60   0
 -16  -6 -12    0.88   10.16   0
 -16  -6  -2   -6.89   11.14   0
 -15  -9 -13   16.09    8.04   0
 -15  -9  -3   56.38   12.72   0
 -15  -7 -15   16.75    7.93   0
 -14 -10 -14   25.52    7.01   0
 -14 -10  -2    2.62   11.69   0
 -13 -11 -14   36.63    7.50   0
 -13  -9 -18   56.68    7.81   0
 -13  -9   1  158.63   17.14   0
 -12 -12 -14  211.99   11.42   0
 -12 -10   1   66.22   16.39   0
 -11 -13 -12   41.56    7.86   0
 -11 -13 -11   19.42    7.34   0
 -11 -13  -7   18.11   10.03   0
 -11 -13  -6  122.47   13.29   0
 -10 -12 -18  100.62    8.26   0
 -10 -12  -1   25.96   13.43   0
  -9 -13 -17    2.68    5.10   0
  -9 -13  -3   89.67   16.23   0
  -8 -14 -14    5.95    7.89   0
  -8 -14  -6   12.68   11.57   0
 -16  -8  -6    3.82    6.75   0
 -16  -6 -11    8.56   10.69   0
 -16  -6  -4   11.87   12.39   0
 -16  -6  -3   74.78   12.95   0
 -16  -4  -6   85.29   15.81   0
 -16  -4  -5   -9.69   13.77   0
 -15  -9  -4   21.52   11.77   0
 -15  -7  -1   18.90   13.37   0
 -14 -10 -13   -2.15    7.30   0
 -13 -11  -3    6.10   11.85   0
 -12 -12 -13   -2.36    6.73   0
 -11 -13 -10   42.43    8.75   0
 -11 -11   0   -1.22   12.83   0
  -8 -14 -13   12.81    8.69   0
  -8 -14  -8   78.74   14.18   0
  -8 -14  -7   15.80   10.75   0
  -8 -12   0   -4.19   13.26   0
  -7 -13  -2    7.54    8.69   0
 -16  -6 -10   29.97   11.42   0
 -16  -6  -9   -1.66   10.65   0
 -16  -6  -6   27.42   13.23   0
 -16  -6  -5  104.89   14.83   0
 -16  -4  -8  103.66   15.10   0
 -16  -4  -7   -7.73   11.59   0
 -15  -9 -10   20.21    9.34   0
 -15  -9  -5  127.72   14.17   0
 -15  -7 -14   16.19    9.34   0
 -15  -7  -2   22.58   14.93   0
 -14 -10 -12   19.05    7.95   0
 -14 -10  -4    7.28   11.64   0
 -14  -8 -16   23.24    7.60   0
 -13 -11 -13   -0.08    6.81   0
 -13 -11  -4   23.89   11.53   0
 -13  -9   0  363.13   21.38   0
 -13  -7 -19    0.76    4.99   0
 -13  -7 -19   -1.03    3.20   0
 -12 -12 -12    4.69    6.92   0
 -12 -12  -6  130.28   12.73   0
 -11 -11 -18   -4.30    5.33   0
 -10 -12  -2   19.54   14.63   0
  -9 -13 -16   37.04    6.54   0
  -9 -13  -4    6.04   10.93   0
  -8 -14 -12    3.90    7.74   0
  -8 -14 -11   23.53    9.16   0
  -8 -14 -10   64.72   10.60   0
  -8 -14  -9  173.73   14.70   0
 -16  -6  -8   97.80   13.80   0
 -16  -6  -7   67.36   13.77   0
 -15  -9  -9    9.98    9.14   0
 -15  -9  -8   89.71   12.28   0
 -15  -9  -7   62.59   11.04   0
 -14 -10 -11   45.90    9.31   0
 -14 -10  -6   -6.56   10.10   0
 -14 -10  -5   80.29   13.71   0
 -14  -8  -1   65.24   14.65   0
 -13 -11 -12   52.71    8.47   0
 -13 -11 -11   45.56    8.63   0
 -13 -11  -6   13.29   10.59   0
 -13 -11  -5   94.33   11.50   0
 -13  -9 -17   48.38    8.15   0
 -12 -12 -11   54.77    9.15   0
 -12 -12  -9   16.23    9.58   0
 -12 -12  -8    6.11    8.25   0
 -12 -12  -7    5.40    7.03   0
 -11 -11  -1   90.76   13.33   0
 -10 -12 -17    5.59    6.19   0
  -9 -13  -5   35.37   11.67   0
  -8 -12  -1   16.86   13.41   0
  -7 -13  -3   -4.28   11.13   0
  -6 -14  -6    3.63   12.04   0
 -15  -7 -13    0.46    8.71   0
 -15  -7  -4    8.72   12.88   0
 -15  -7  -3    0.18   10.45   0
 -15  -5 -13   11.40   10.36   0
 -14 -10  -9   28.16    9.57   0
 -14 -10  -8   93.34   12.51   0
 -14 -10  -7   -0.32    9.70   0
 -14  -8 -15   21.68    7.95   0
 -14  -8  -2   86.97   15.99   0
 -13 -11 -10    4.09    8.67   0
 -13 -11  -9    0.73    8.85   0
 -13 -11  -8   19.26    9.75   0
 -13 -11  -7  197.34   14.98   0
 -13  -9  -1    3.50   11.81   0
 -12 -10 -17   83.52    8.04   0
 -12 -10  -1   83.75   15.89   0
 -11 -11  -2   -8.36   13.05   0
 -10 -12  -3  148.79   17.70   0
  -9 -13 -15    3.79    7.29   0
  -9 -13  -6   -4.13   12.22   0
  -9 -11   0  167.15   19.15   0
  -8 -12 -20   65.94    7.60   0
  -6 -14 -16   -6.11    6.74   0
  -6 -14  -7   38.43   12.79   0
 -15  -7 -12    7.76   10.38   0
 -15  -7 -11   25.09   11.73   0
 -15  -5 -12   36.90   11.19   0
 -14  -6 -16   27.29    9.36   0
 -13  -9 -16   -0.50    7.73   0
 -13  -9  -2   -9.53   11.23   0
 -13  -7 -18   82.62    9.53   0
 -12 -10  -2    0.46   14.59   0
 -11 -11 -17   90.92    8.89   0
 -10 -12 -16  127.87   10.04   0
  -9 -13 -14    3.18    7.23   0
  -8 -12  -2   69.18   13.48   0
  -7 -13  -4   22.32   12.27   0
  -6 -14 -15   57.92   10.05   0
  -6 -14  -8    1.03   12.31   0
 -15  -7 -10    9.75   11.31   0
 -15  -7  -9   46.27   12.13   0
 -15  -7  -8   90.32   13.40   0
 -15  -7  -7    1.08   11.13   0
 -15  -5 -11  244.76   15.89   0
 -14  -8  -3    8.89    8.36   0
 -12 -10 -16   20.21    7.46   0
 -12  -8 -19   10.18    7.12   0
 -12  -6 -20  260.29   13.09   0
 -11 -11 -16   19.30    7.54   0
 -11  -9 -20  109.69    9.26   0
 -10 -12  -5  143.46   15.84   0
  -9 -13 -13    8.00    7.53   0
  -9 -13  -9    0.27    9.79   0
  -9 -13  -8   46.26   12.42   0
  -9 -11  -1   85.82   14.77   0
  -7 -13 -18    6.48    5.34   0
  -6 -14 -14   -1.32    8.98   0
  -6 -14  -9   52.35   12.65   0
  -4 -14 -18   -1.14    5.12   0
 -15  -5 -10  158.05   15.47   0
 -15  -5  -9  233.80   17.31   0
 -15  -5  -8  127.13   15.04   0
 -15  -5  -7   98.69   15.16   0
 -15  -5  -6   11.48    9.20   0
 -14  -8 -13    0.75    8.98   0
 -14  -8  -5    6.02    9.90   0
 -14  -8  -4   24.12    8.29   0
 -14  -6 -15   27.73   10.84   0
 -13  -9  -3  245.26   15.68   0
 -10 -12 -15   -8.10    7.02   0
 -10 -12  -6  167.77   15.86   0
 -10 -10 -20   19.35    7.35   0
  -9 -11 -20    1.56    5.72   0
  -8 -12 -19    1.55    7.13   0
  -8 -12  -3   38.22   14.42   0
  -7 -13  -5   87.19   13.21   0
  -6 -14 -13   11.39   10.81   0
  -6 -14 -12   -2.07    9.21   0
  -6 -14 -11  136.82   13.90   0
  -6 -14 -10   -8.65   10.41   0
 -14  -8 -12   38.46   11.54   0
 -14  -8  -7   89.50   12.38   0
 -14  -8  -6   81.00   12.29   0
 -14  -6 -14   -3.99   10.68   0
 -13  -9  -4   83.48   11.77   0
 -13  -7 -17   -7.53    8.67   0
 -12 -10  -4   55.33   12.93   0
 -11 -11 -15   39.29    8.77   0
 -11 -11  -5   20.57   12.49   0
 -11  -7 -21    4.61    6.53   0
 -10 -12 -14    0.34    8.20   0
 -10  -8 -22  214.18   11.84   0
  -9 -11  -2  238.92   20.38   0
  -7 -13 -17    3.51    6.73   0
  -7 -13  -6    6.02   10.66   0
  -5 -13 -20    0.80    5.92   0
  -4 -14 -17    9.40    7.75   0
 -14  -8  -9   41.74    9.92   0
 -14  -8  -8  112.78   12.84   0
 -14  -6 -13   16.05   13.08   0
 -13  -9 -13   10.54    8.50   0
 -13  -9  -6    0.48   11.40   0
 -13  -9  -5   85.63   12.31   0
 -12 -10 -14   16.56    8.37   0
 -12 -10  -5    0.79   12.03   0
 -11 -11 -14   21.32    8.69   0
 -11 -11  -6   48.67   12.20   0
 -11  -9 -19   -3.27    7.15   0
 -10 -12 -13   33.79    7.69   0
 -10 -12 -12    1.96    9.50   0
 -10 -12 -11   13.77    8.98   0
 -10 -12 -10    3.77    8.65   0
 -10 -12  -9   -6.73   10.17   0
  -9 -11 -19   18.69    7.65   0
  -8 -12  -4  130.87   16.75   0
  -7 -13  -7   70.93   12.94   0
  -4 -14 -16   -5.39   10.00   0
  -4 -14  -9   18.23   12.05   0
 -14  -6 -12   24.55   11.10   0
 -14  -6  -6  294.80   19.09   0
 -13  -9 -12   11.23    8.71   0
 -13  -9 -11   11.01    9.69   0
 -13  -9 -10  147.04   13.28   0
 -13  -9  -8  163.79   14.98   0
 -13  -9  -7   13.59   10.42   0
 -13  -7 -16   39.22   11.11   0
 -12 -10  -7  161.75   16.21   0
 -12 -10  -6   24.23    9.46   0
 -12  -6 -19    7.05    7.48   0
 -11 -11 -13  171.19   13.02   0
 -11 -11 -12    5.57    8.52   0
 -11 -11  -8   12.76   10.57   0
 -11 -11  -7   72.53   12.96   0
 -10 -10 -19  103.35    9.58   0
  -9 -11  -3  290.37   20.08   0
  -9  -9 -22   91.57   10.24   0
  -8 -12 -18   67.92    9.25   0
  -7 -13 -16    5.39    6.95   0
  -7 -13  -8    4.79   10.57   0
  -7 -11 -22  128.86    9.29   0
  -6 -12 -21    6.12    6.24   0
  -6 -12  -3   36.09   14.01   0
  -4 -14 -15   -2.16   10.26   0
  -4 -14 -10    7.46   12.35   0
 -14  -6 -11  132.03   14.72   0
 -14  -6 -10  157.15   16.09   0
 -14  -6  -8  647.21   24.24   0
 -14  -6  -7   29.67   15.08   0
 -14  -4 -11   79.53   13.07   0
 -14  -4 -10  229.99   18.01   0
 -13  -7 -15   21.04   11.15   0
 -13  -5 -16   10.61   10.82   0
 -12 -10 -12   -4.07    7.06   0
 -12 -10 -11  124.62   12.75   0
 -12 -10 -10   17.45   11.24   0
 -12 -10  -9  100.38   12.98   0
 -12 -10  -8    9.10   11.97   0
 -12  -8 -17    1.07    8.43   0
 -11 -11 -11   -4.56    9.16   0
 -11 -11 -10   14.82    9.65   0
 -11 -11  -9   95.25   10.66   0
 -11  -7 -20  283.30   14.26   0
  -8 -12 -17   24.67    8.28   0
  -8 -12  -5  316.88   20.66   0
  -8 -10 -22  100.16    8.92   0
  -7 -13  -9   13.49   11.46   0
  -4 -14 -14    2.58    9.55   0
  -4 -14 -13   23.45   11.43   0
  -4 -14 -12    8.53   11.60   0
  -4 -14 -11    5.27   11.48   0
  -2 -14 -18   10.72   10.08   0
 -13  -7 -14    9.18   10.59   0
 -12  -6 -18   95.20   11.77   0
 -10 -10 -18    7.77    7.21   0
 -10  -8 -21   -0.93    7.89   0
  -9 -11 -18   84.84    9.26   0
  -9 -11  -4    8.10   13.17   0
  -8 -12  -6    8.39   13.80   0
  -8  -8 -24   46.76    8.09   0
  -7 -13 -13   30.91   10.34   0
  -7 -13 -12   24.43   11.28   0
  -7 -13 -11   18.84   11.23   0
  -7 -13 -10   -3.27   11.32   0
  -6 -12  -4   80.66   14.63   0
  -4 -12 -23    4.92    3.73   0
  -2 -14 -17   10.06    9.40   0
   0 -14 -19   16.68    8.03   0
 -13  -7 -13    2.39   10.91   0
 -13  -7  -6   16.71   13.47   0
 -13  -5 -15   -1.67   11.45   0
 -12  -8 -16   -1.38    8.29   0
  -9 -11 -17    8.01    8.28   0
  -9  -7 -23    4.70    7.01   0
  -8 -12  -7   92.32   15.43   0
  -7 -11 -21   21.32    7.58   0
  -5 -13  -7    2.35   12.18   0
  -2 -14 -16   20.79   12.51   0
 -13  -7 -12  128.93   14.49   0
 -13  -7 -11   29.69   11.84   0
 -13  -7 -10  371.73   19.19   0
 -13  -7  -7   25.42   13.66   0
 -13  -5 -14   61.30   11.98   0
 -12  -8 -15   -2.12    9.09   0
 -12  -6 -17   47.82   11.31   0
 -11  -9 -16   58.73    9.44   0
 -11  -7 -19   -0.26    9.21   0
 -10 -10 -17   10.07    7.73   0
 -10 -10  -5   61.28   15.11   0
  -9 -11 -16   -0.29    8.70   0
  -8 -12 -15   73.28   10.86   0
  -8 -12 -14    8.86    8.54   0
  -8 -12  -9   -7.63   11.34   0
  -8 -12  -8   41.59   12.73   0
  -8 -10 -21   75.72    9.40   0
  -7  -9 -24  108.95    9.58   0
  -6 -12  -5   21.19   15.31   0
  -6 -10 -24  123.02    9.09   0
  -6 -10 -24   70.01    6.34   0
  -5 -13  -8   11.40   12.01   0
  -2 -14 -15   15.16    9.60   0
  -2 -14 -14   31.49   13.37   0
  -2 -14 -13   14.07   10.64   0
  -2 -14 -12  -10.07   11.80   0
 -13  -5 -13  232.70   16.64   0
 -13  -5 -12   87.32   12.98   0
 -12  -8  -6   22.40   10.72   0
 -11  -9 -15   -0.24    8.46   0
 -11  -9  -5   89.94   11.62   0
 -10 -10 -16   84.28   11.17   0
 -10  -8 -20   43.62    9.28   0
  -9 -11 -15  152.31   12.67   0
  -8 -12 -13  102.94   12.10   0
  -8 -12 -12   26.61    9.88   0
  -6 -12 -19   -0.10    7.96   0
  -4 -12 -22   15.80    6.51   0
  -3 -13 -20    5.21    8.43   0
  -1 -13 -22   12.32    6.32   0
   0 -14 -17   29.90   10.37   0
 -13  -5 -11  614.91   24.17   0
 -13  -5 -10  183.86   18.30   0
 -12  -8 -12  268.11   15.39   0
 -12  -8 -11   13.74    9.61   0
 -12  -8  -9   -1.60    9.43   0
 -12  -8  -8   19.18   10.89   0
 -12  -8  -7    8.58    7.66   0
 -12  -6 -16   14.52   10.71   0
 -11  -9 -14    6.77    8.50   0
 -11  -9  -7    4.62   10.91   0
 -11  -9  -6   62.18   11.55   0
 -11  -7 -18  105.70   12.38   0
 -11  -5 -19  134.74   13.60   0
 -10 -10 -15  150.91   13.16   0
 -10 -10  -7    6.50   10.74   0
 -10  -6 -21   58.99   10.17   0
  -9 -11 -14    5.23    8.83   0
  -9 -11  -9   49.78   11.63   0
  -9 -11  -8   71.15   12.64   0
  -8  -8 -23   54.81    8.60   0
  -7 -11 -20  129.24   10.67   0
  -6 -12  -6  270.57   19.20   0
  -5 -13 -15   -2.20    9.89   0
  -5 -13 -11   -9.17   11.44   0
  -5 -13 -10   -1.06   10.97   0
  -5 -11 -23   15.48    7.21   0
  -3 -11 -25    8.34    5.40   0
   0 -14 -16   71.14   13.02   0
 -12  -6 -15    5.84   10.37   0
 -11  -9 -13  -11.66    9.40   0
 -11  -9 -12  172.41   14.64   0
 -11  -9  -9   76.88   12.59   0
 -11  -9  -8   21.99   12.26   0
 -10 -10 -14   44.22   10.76   0
 -10 -10 -13   29.20    9.81   0
 -10 -10  -9  258.82   17.64   0
 -10 -10  -8   25.53   12.56   0
 -10  -8 -19    7.62    8.98   0
  -9 -11 -13   75.38   11.91   0
  -9 -11 -12   -3.02    9.34   0
  -9 -11 -11    2.63    9.73   0
  -9 -11 -10   93.14   12.77   0
  -9  -7 -22  297.57   15.20   0
  -8 -10 -20   30.95    8.30   0
  -7 -11  -5  270.31   19.15   0
  -7  -7 -25    0.74    7.93   0
  -6 -12 -18   29.99    9.99   0
  -6 -12  -7   22.91   12.83   0
  -6 -10 -23    6.98    7.39   0
  -5 -13 -14    4.21   10.00   0
  -5 -13 -13   74.50   11.79   0
  -5 -13 -12    2.46   12.39   0
  -3 -13 -19   23.85    9.24   0
  -3 -13  -8   74.07   14.75   0
 -12  -6 -14    9.15   10.94   0
 -11  -9 -11   31.34    9.82   0
 -11  -9 -10  241.01   14.97   0
 -11  -7 -17   16.02   10.86   0
 -11  -5 -18   11.46   11.61   0
 -10 -10 -12   68.49   11.55   0
 -10 -10 -11   93.55   13.76   0
  -9  -9 -19   69.82   10.07   0
  -7 -11 -19   11.17    8.47   0
  -6 -12 -17   44.64    9.23   0
  -6 -12  -8  104.74   15.67   0
  -4 -12 -21   28.01    8.78   0
  -3 -13 -18   24.11    9.35   0
  -3 -13  -9   83.77   15.79   0
  -1 -13 -21   87.21   10.82   0
 -12  -6 -13  207.99   16.58   0
 -12  -6 -12  336.71   18.96   0
 -12  -4 -14  366.38   20.05   0
 -11  -7 -16   12.27    9.83   0
 -10  -8 -18    3.00    9.67   0
 -10  -6 -20  392.35   17.75   0
  -8 -10 -19   -4.57    6.23   0
  -8  -8 -22   61.83    9.83   0
  -7 -11 -18    8.30    8.78   0
  -7 -11  -6  217.90   20.09   0
  -6 -12 -16   55.97   11.21   0
  -6 -12  -9    4.63   14.96   0
  -6  -8 -25   52.69    9.10   0
  -5 -11 -22   85.79   11.00   0
  -5  -7 -27   20.38    7.26   0
  -4 -12  -6  157.54   18.81   0
  -4 -10 -25    8.81    6.67   0
  -3 -13 -17   71.17   13.77   0
  -3 -13 -10   28.58   13.83   0
  -2 -12 -23   77.71    8.18   0
   1 -13 -22   18.44    7.71   0
 -12  -6 -11  206.21   17.01   0
 -12  -6 -10  601.31   23.61   0
 -12  -4 -13  196.97   16.67   0
 -11  -7 -15   -8.04   10.80   0
 -11  -5 -17  107.87   14.30   0
  -9  -9 -18   24.81    8.88   0
  -9  -7 -21   11.80    9.74   0
  -9  -5 -22   44.90    9.05   0
  -8 -10 -18   71.88   11.02   0
  -7 -11 -17   42.92   10.78   0
  -7 -11  -7   16.69   13.64   0
  -7  -9 -22   30.33    8.98   0
  -7  -5 -25   -1.56    8.49   0
  -6 -12 -15   -0.50    9.15   0
  -6 -12 -14   23.99   10.99   0
  -6 -12 -12   -3.28   11.57   0
  -6 -12 -11   -2.44   12.12   0
  -6 -12 -10   -2.74   12.46   0
  -6 -10 -22   77.21   10.39   0
  -5  -9 -25   -0.70    8.86   0
  -4 -12 -20   44.55   10.10   0
  -3 -13 -16   47.86   12.17   0
  -3 -13 -11   -4.41   13.02   0
  -3 -11 -24   21.60    7.36   0
 -11  -7 -14  139.00   15.13   0
 -10  -6 -19   81.78   12.59   0
  -9  -9 -17    9.49    9.71   0
  -8 -10 -17    2.97    8.68   0
  -8  -6 -23   38.53    9.89   0
  -7 -11 -16    6.56    8.83   0
  -7 -11  -8   13.69   12.23   0
  -7  -7 -24  146.88   12.97   0
  -6  -6 -26   16.75    8.05   0
  -5 -11 -21   79.45    9.94   0
  -4 -12  -7    9.10   12.25   0
  -4  -8 -27    2.69    7.15   0
  -3 -13 -15   15.48   12.10   0
  -3 -13 -14   12.32   13.22   0
  -3 -13 -13    7.88   11.92   0
  -3 -13 -12  -13.46   13.01   0
  -3  -9 -27    5.03    4.81   0
  -3  -9 -27    1.11    3.34   0
 -11  -7 -13   22.09   11.48   0
 -11  -7 -10  479.69   22.33   0
 -11  -5 -16   13.02   11.31   0
 -10  -8 -15    8.08    8.80   0
  -9  -9 -16   18.94    9.45   0
  -9  -7 -20   84.29   13.30   0
  -8 -10 -16   -4.70    9.07   0
  -8  -8 -21    6.10    9.45   0
  -7 -11 -15  211.50   14.57   0
  -7 -11 -14  196.65   14.64   0
  -6 -10 -21   27.32    9.27   0
  -4 -12 -19    7.08    9.61   0
  -4 -12  -8  477.21   22.39   0
  -4  -6 -28   -0.55    6.26   0
  -2 -12 -22   74.69    9.92   0
  -1 -13 -19   99.17   11.76   0
   0 -12 -24   50.10    7.07   0
   1 -13 -21   73.13   11.03   0
 -11  -5 -15   45.01   12.37   0
 -10  -8 -14  517.95   20.34   0
 -10  -8  -9   47.02   11.43   0
 -10  -6 -18    5.46    9.59   0
  -9  -9 -15   13.83    9.57   0
  -9  -9  -8   -3.29   10.39   0
  -9  -5 -21  235.28   15.94   0
  -8 -10  -9   25.67   12.65   0
  -8 -10  -8    4.22   10.49   0
  -7 -11 -13   30.12   11.04   0
  -7 -11 -12  274.80   16.72   0
  -7 -11 -11   24.88   11.39   0
  -7  -9 -21    3.56    8.43   0
  -6  -8 -24   16.36    9.03   0
  -5 -11 -20   14.09    9.33   0
  -5  -9 -24  123.58   11.07   0
  -5  -5 -27    7.57    7.72   0
  -4 -12 -18   78.45   11.99   0
  -4 -12  -9    0.51   12.84   0
  -4 -10 -24  325.86   15.64   0
  -3 -11 -23   84.30   10.74   0
  -2 -10 -26  174.82   10.77   0
  -1 -13 -18   26.52   12.00   0
  -1 -13 -11  113.17   16.39   0
   2 -12 -25   16.22    5.34   0
 -11  -5 -14    9.64   11.21   0
 -11  -5 -13  555.58   23.37   0
 -10  -8 -13   48.15    8.96   0
 -10  -8 -11  198.05   15.25   0
 -10  -8 -10   66.10   11.93   0
 -10  -6 -17   -0.86   10.98   0
 -10  -4 -18  180.80   15.19   0
  -9  -9 -14   81.33   12.89   0
  -9  -9 -13  176.77   15.30   0
  -9  -9 -12  290.27   17.96   0
  -9  -9 -11  381.86   20.10   0
  -9  -9 -10   48.60   12.77   0
  -9  -9  -9   -0.64   12.88   0
  -9  -7 -19    8.26    9.67   0
  -8 -10 -14   62.24   12.84   0
  -8 -10 -13   50.54   12.06   0
  -8 -10 -12  417.94   20.69   0
  -8 -10 -11   11.37   10.95   0
  -8 -10 -10  188.73   15.64   0
  -8  -6 -22  136.31   12.98   0
  -7  -7 -23    9.01    8.09   0
  -6 -10 -20    9.09    9.16   0
  -5 -11 -19   -5.18    8.42   0
  -5 -11  -7   42.23   14.32   0
  -5  -7 -26   20.94    8.91   0
  -4 -12 -17   34.76   10.37   0
  -4 -12 -10  156.30   17.31   0
  -2 -12 -21   65.44   10.29   0
  -1 -13 -17  -12.47   13.22   0
  -1 -13 -16   23.89   13.89   0
  -1 -13 -15   24.04   12.29   0
  -1 -13 -14   23.55   15.52   0
  -1 -13 -13   32.43   13.52   0
  -1 -13 -12  144.07   16.91   0
  -1 -11 -25   94.16    9.12   0
   1 -13 -20  113.64   12.07   0
   3 -13 -21   -4.83    9.64   0
 -10  -6 -16   23.02   11.35   0
  -9  -7 -18   12.22    9.38   0
  -9  -5 -20   40.07   11.80   0
  -7  -5 -24   44.45    9.51   0
  -6  -6 -25   19.91    9.56   0
  -4 -12 -15   -3.72   12.08   0
  -4 -12 -14    5.03   11.79   0
  -4 -12 -13   11.01   12.24   0
  -4 -12 -12   35.64   15.24   0
  -4 -12 -11   86.93   15.00   0
  -4 -10 -23   -5.84    8.38   0
  -3 -11 -22   81.27   10.35   0
  -3  -9 -26  132.99   11.46   0
  -3  -7 -28  127.43   10.09   0
  -1  -9 -28   40.77    6.54   0
   1 -13 -19    9.39   11.36   0
 -10  -6 -15  193.59   16.60   0
 -10  -4 -17    2.61   14.39   0
  -7  -9 -19   13.31    9.01   0
  -6 -10 -19    4.35    9.32   0
  -5 -11 -18   77.99   10.38   0
  -5 -11  -8  446.54   20.96   0
  -5  -9 -23   14.11    9.82   0
  -2 -12  -9  138.27   16.78   0
   1 -13 -18   76.67   14.36   0
   2 -12 -24   73.28    9.53   0
   4 -12 -25    9.46    6.27   0
 -10  -6 -14  174.11   15.96   0
 -10  -4 -16  211.73   17.71   0
  -9  -7 -17   44.67   12.86   0
  -9  -5 -19  394.27   20.30   0
  -8  -8 -18   41.10   10.92   0
  -8  -6 -21  130.16   12.65   0
  -6 -10 -18    2.01   10.39   0
  -5 -11 -17   74.82   10.60   0
  -5 -11 -16  176.90   15.44   0
  -5 -11  -9  102.62   12.70   0
  -4  -6 -27    5.55    9.37   0
  -3 -11 -21   94.07   11.85   0
  -2 -10 -25   -6.51    9.22   0
  -1 -11 -24   52.93    9.76   0
   0 -10 -27    6.45    6.93   0
   1 -13 -17   69.39   14.87   0
   1 -13 -16  110.03   16.54   0
   1 -13 -15   14.86   13.20   0
   1 -13 -14   94.66   16.58   0
   1  -9 -29   41.24    6.86   0
   3 -13 -19  128.41   14.37   0
   3 -11 -27   10.36    5.79   0
 -10  -6 -13   25.08    9.73   0
 -10  -4 -15   79.42   14.68   0
  -9  -7 -16  102.98   13.50   0
  -8  -8 -17    6.63    9.78   0
  -7  -9 -18  -10.92    7.23   0
  -7  -5 -23  320.88   17.56   0
  -6 -10 -17   14.51   10.96   0
  -6  -6 -24  176.13   16.84   0
  -5 -11 -15  147.19   14.65   0
  -5 -11 -14  281.31   17.36   0
  -5 -11 -11  266.69   19.04   0
  -5  -9 -22  117.85   12.61   0
  -5  -7 -25    3.92    9.69   0
  -5  -5 -26  166.82   12.82   0
  -4 -10 -22   81.95   10.19   0
  -3  -9 -25  184.24   13.42   0
  -2 -12 -18   44.63   12.47   0
  -2 -12 -11   89.15   15.36   0
  -2 -12 -10  371.49   21.82   0
  -2  -6 -29    7.19    6.70   0
   2 -10 -28    7.77    6.84   0
   3 -13 -18  151.55   14.76   0
  -9  -5 -18   60.08   13.37   0
  -8  -8 -16  255.49   15.86   0
  -8  -6 -20   34.60   10.73   0
  -8  -4 -21   78.58   12.98   0
  -7  -9 -17   56.29   11.40   0
  -7  -7 -21  102.53   13.20   0
  -6 -10 -15   -1.50   10.84   0
  -4 -10 -21   72.53   11.71   0
  -3 -11 -20  168.87   15.41   0
  -2 -12 -17   17.77   11.68   0
  -2 -12 -16  102.95   14.64   0
  -2 -12 -15   63.26   14.29   0
  -2 -12 -13   71.90   14.64   0
  -2 -12 -12  205.75   19.56   0
  -1 -11 -23  170.83   13.90   0
   0 -12 -21  121.94   13.73   0
   1 -11 -25  140.15   11.48   0
   2 -12 -23  118.90   11.67   0
   3 -13 -17   31.70   12.80   0
   4 -12 -24    6.25    9.11   0
  -9  -7 -13   46.42   13.40   0
  -9  -5 -17    9.25   13.57   0
  -8  -8 -15   77.00   12.32   0
  -8  -8 -14   81.51   11.61   0
  -8  -6 -19   14.63   11.68   0
  -7  -9 -16   39.99    9.31   0
  -7  -9 -15  419.08   19.87   0
  -6 -10 -14  506.71   22.17   0
  -6 -10 -13   -8.31   12.11   0
  -6 -10 -12  846.31   27.44   0
  -6 -10 -11   11.17   13.35   0
  -6  -8 -21   14.16   10.11   0
  -5  -9 -21   14.61   10.07   0
  -4  -4 -27   20.96   10.93   0
  -3 -11 -19   -6.63   10.04   0
  -3  -7 -27    5.55    8.09   0
  -3  -5 -28   55.49   11.12   0
  -2 -12 -14   10.00   11.15   0
  -2 -10 -24  104.39   11.64   0
  -2  -8 -27    6.93    8.60   0
  -1  -7 -29    0.26    8.53   0
  -1  -5 -30   29.08    7.50   0
   0 -12 -20   -3.47   11.29   0
   0 -10 -26   14.58    9.59   0
   0  -8 -29   57.37    7.66   0
   5 -11 -27   -7.12    6.37   0
  -9  -5 -16   20.12   12.91   0
  -8  -8 -13  236.54   15.86   0
  -8  -8 -12   -6.55   10.44   0
  -8  -4 -20  160.64   15.79   0
  -7  -9 -14  238.65   16.02   0
  -7  -9 -13  199.96   16.26   0
  -7  -9 -12  312.51   17.93   0
  -7  -9 -11    8.93   10.81   0
  -7  -7 -20    1.19   10.34   0
  -7  -5 -22  331.76   17.66   0
  -6  -6 -23    2.43   10.36   0
  -6  -4 -24   42.11   11.63   0
  -5  -7 -24    2.43   10.83   0
  -4 -10 -20    4.65    9.78   0
  -4  -8 -24   23.17   10.15   0
  -4  -6 -26   34.31   12.25   0
  -3 -11 -18  204.85   16.19   0
  -3  -9 -24  176.45   14.42   0
  -1 -11 -22  102.05   12.86   0
   0 -12 -19   41.33   12.99   0
   0 -12 -11  276.66   21.41   0
   2 -12 -22    7.25   10.14   0
   3 -11 -26   58.69    8.41   0
  -9  -5 -15  419.83   19.68   0
  -8  -6 -18   20.84   12.17   0
  -6  -8 -20   96.41   12.06   0
  -5  -9 -20   30.33   10.34   0
  -5  -5 -25   -1.14   10.96   0
  -4 -10 -19    5.65   10.82   0
  -3 -11 -17   96.28   13.52   0
  -3 -11 -10  452.45   21.98   0
  -2 -10 -23  123.84   13.02   0
  -2  -4 -29   44.59    9.05   0
   0 -12 -18   30.42   14.35   0
   0 -12 -12  295.99   19.78   0
   1 -11 -24   20.26   10.57   0
   1  -9 -28   85.04    9.40   0
   2 -12 -21    8.72   10.44   0
   2 -10 -27   -6.18    8.91   0
   2  -8 -30   27.10    5.88   0
   4 -12 -23   -6.16    9.68   0
  -8  -6 -17    7.68   12.18   0
  -8  -4 -19  114.90   12.95   0
  -7  -5 -21  322.85   17.97   0
  -6  -8 -19   54.72   12.04   0
  -5  -9 -19   83.75   12.53   0
  -5  -7 -23   43.40   12.43   0
  -4 -10 -18   39.37   11.48   0
  -3 -11 -14   18.39   12.57   0
  -3 -11 -13  402.82   21.95   0
  -3  -9 -23   -6.41    9.64   0
  -3  -7 -26   -6.80   10.23   0
  -2  -8 -26   34.36   10.31   0
  -2  -6 -28   14.65   10.10   0
  -1 -11 -21   26.04   11.53   0
  -1  -9 -26  111.78   11.50   0
   0 -12 -17    5.81   14.87   0
   0 -12 -16    5.91   13.91   0
   0 -12 -15    7.36   12.47   0
   0 -12 -14  175.35   17.75   0
   0 -12 -13  138.29   16.26   0
   0 -10 -25   96.78   11.23   0
   0  -6 -30   10.05    7.66   0
   6 -12 -23   -1.45    9.67   0
   8 -12 -23    1.08    7.91   0
  -8  -6 -16    9.79   12.44   0
  -8  -4 -18   36.83   12.03   0
  -6  -6 -22   52.49   12.65   0
  -6  -4 -23    9.53   11.37   0
  -4 -10 -17   25.69   12.94   0
  -4  -8 -23    9.51    9.78   0
  -2 -10 -22   -4.38   10.54   0
  -1 -11 -20    4.47   10.13   0
   1 -11 -23   21.14   10.31   0
   2 -12 -20   23.71   13.23   0
   3  -9 -29    7.07    7.26   0
   4 -12 -22    6.89   10.28   0
   4 -10 -28   14.74    6.31   0
   5 -11 -26    1.12    7.38   0
   5  -9 -30   -1.63    4.68   0
  -8  -6 -15   61.59   14.40   0
  -7  -5 -20   35.54   12.05   0
  -6  -8 -18   65.88    9.83   0
  -5  -9 -17  177.28   16.22   0
  -4 -10 -16  472.25   22.31   0
  -4 -10 -15  231.64   16.38   0
  -4  -6 -25   24.13   11.67   0
  -4  -4 -26  175.31   14.50   0
  -3  -9 -22  100.42   12.42   0
  -3  -5 -27  222.33   15.72   0
  -2 -10 -21   48.79   12.03   0
  -1 -11 -19   38.06   12.39   0
  -1  -9 -25   63.14   11.87   0
   0 -10 -24   28.47   10.69   0
   2 -12 -19   36.84   13.52   0
   2 -12 -18    3.11   13.97   0
   2 -12 -13   18.15   17.18   0
   3  -7 -31    2.01    5.92   0
   4 -12 -21   74.68   14.77   0
   6 -12 -22    7.58   11.50   0
  -8  -4 -17   10.88   13.34   0
  -7  -7 -16  108.16   14.72   0
  -7  -7 -15  127.57   15.76   0
  -6  -8 -17  140.62   12.71   0
  -6  -8 -16   18.28   10.20   0
  -6  -6 -21   -5.11   11.46   0
  -5  -9 -16   53.45   13.10   0
  -4 -10 -14  624.71   23.17   0
  -4 -10 -13   -6.88    9.73   0
  -4  -8 -22  148.26   14.78   0
  -2  -8 -25   51.95   11.82   0
  -1 -11 -11   15.76   15.03   0
   1 -11 -22    3.27   11.09   0
   2 -12 -17   54.07   16.82   0
   2 -12 -16  150.57   17.98   0
   2 -12 -15   33.23   16.01   0
   2 -12 -14  113.65   18.47   0
   2 -10 -26    6.94    9.04   0
   2  -6 -31   42.15    8.52   0
   4 -12 -20   30.10   13.56   0
   7 -11 -26   99.16   10.20   0
  -7  -5 -19   30.55    9.59   0
  -6  -8 -15   18.50   10.43   0
  -6  -8 -14   15.11   11.94   0
  -6  -6 -20   11.12   12.74   0
  -6  -4 -22  123.07   13.68   0
  -5  -9 -15    6.21   10.12   0
  -5  -9 -14  372.76   18.97   0
  -5  -9 -13  169.71   16.70   0
  -4  -6 -24   28.85   11.57   0
  -3  -9 -21   19.47   12.76   0
  -2 -10 -20    3.27   11.52   0
  -2  -6 -27  231.24   16.46   0
  -2  -4 -28   96.55   12.45   0
  -1 -11 -17   21.85   13.03   0
  -1 -11 -16    1.60   13.40   0
  -1 -11 -13  600.62   25.61   0
  -1 -11 -12  158.29   17.60   0
   0  -8 -27   37.86   10.55   0
   0  -4 -30    1.55    8.93   0
   2  -8 -29    6.39    8.05   0
   3  -5 -32    1.17    4.95   0
   4 -12 -19   92.02   16.80   0
   4 -10 -27   -5.45    8.29   0
   5 -11 -25    3.05    9.54   0
   6 -12 -21  106.97   14.59   0
   6 -10 -28    2.07    6.63   0
  -7  -5 -18   -3.87   11.06   0
  -5  -5 -23   17.72   11.06   0
  -4  -8 -21   16.46   11.08   0
  -4  -4 -25   41.74   13.05   0
  -3  -9 -20   -0.87   10.88   0
  -3  -5 -26  117.16   13.73   0
  -2 -10 -19  120.96   14.64   0
  -1 -11 -15   94.91   13.37   0
  -1  -9 -24  129.45   14.17   0
   0 -10 -23    3.51    8.51   0
   0  -6 -29  187.73   14.07   0
   1  -7 -29   44.36    9.85   0
   2 -10 -25   15.76   10.09   0
   3  -9 -28   21.37    9.95   0
   4 -12 -18    9.52   16.37   0
   4 -12 -17   32.82   14.99   0
   4 -12 -16   20.54   16.27   0
   4  -8 -30    5.97    6.66   0
   4  -6 -32   11.65    5.07   0
   4  -6 -32   16.49    3.67   0
   6 -12 -20    2.49   12.44   0
   6  -8 -31   15.26    6.00   0
   7  -9 -30   45.74    5.79   0
  -7  -5 -17    2.10   12.65   0
  -6  -6 -19   14.96   11.82   0
  -6  -4 -21  111.88   13.57   0
  -4  -8 -20   11.80   11.06   0
  -2 -10 -18  152.25   15.39   0
  -2  -8 -24  250.39   17.49   0
   0 -10 -22  -11.46   10.61   0
   1  -9 -26   48.34   11.62   0
   5 -11 -24    3.75   10.41   0
   5  -9 -29   21.18    7.43   0
   7 -11 -25    8.43    8.14   0
   8 -10 -28   29.99    7.72   0
  -6  -6 -18  137.38   14.18   0
  -5  -7 -19   45.79   10.90   0
  -5  -5 -22   43.97   11.91   0
  -5  -3 -23   -1.73   11.14   0
  -4  -8 -19   -1.34   10.82   0
  -4  -6 -23   28.70   11.55   0
  -3  -9 -19    4.61   11.99   0
  -2 -10 -17  178.27   15.99   0
  -2 -10 -16  377.36   20.40   0
  -2  -6 -26   72.74   12.94   0
  -1  -9 -23    7.68   12.00   0
  -1  -5 -28  -11.54   12.41   0
   0  -8 -26  318.89   18.27   0
   1 -11 -19   24.00   14.44   0
   1 -11 -18   22.67   14.19   0
   1  -5 -30    2.70    9.31   0
   2 -10 -24   35.37   10.72   0
   2  -8 -28   42.82    9.68   0
   3 -11 -22   17.82   13.41   0
   3  -7 -30   78.17   10.32   0
   4 -10 -26   37.08   10.37   0
   9 -11 -25    3.71    6.02   0
   9 -11 -25    2.52    4.29   0
   9  -9 -30   31.82    6.11   0
  10 -10 -28   48.80    5.96   0
  -6  -6 -17   86.87   14.45   0
  -6  -4 -20  110.27   13.34   0
  -5  -7 -18   42.96   12.67   0
  -3  -9 -18    7.83   12.42   0
  -3  -7 -23   26.05   11.01   0
  -3  -5 -25    5.12   12.17   0
  -3  -3 -26   59.50   14.19   0
  -2 -10 -14  271.41   19.19   0
  -2 -10 -13  247.20   18.89   0
  -2  -8 -23   14.77   11.80   0
  -2  -4 -27   80.96   14.62   0
  -1  -9 -22   40.33   12.98   0
  -1  -7 -26  187.43   15.51   0
   0 -10 -21   78.80   13.51   0
   0  -6 -28  236.95   16.64   0
   1 -11 -17   27.66   17.49   0
   1 -11 -16   29.62   15.20   0
   1 -11 -15  130.22   17.26   0
   1 -11 -14   39.79   14.74   0
   1 -11 -13   97.84   18.43   0
   1 -11 -12    4.11   14.65   0
   1  -9 -25   31.75   10.87   0
   2  -6 -30  108.03   11.90   0
   2  -4 -31    3.39    8.34   0
   3 -11 -21   41.70   14.21   0
   3  -9 -27    7.44    9.31   0
   3  -3 -32   -1.26    5.83   0
   5 -11 -23   28.14   12.58   0
   7 -11 -24  104.18   13.41   0
   7  -7 -32   21.40    4.73   0
  -6  -4 -19  137.02   15.43   0
  -5  -7 -17   67.30   13.66   0
  -5  -5 -21  119.18   14.50   0
  -5  -3 -22   86.46   13.99   0
  -4  -8 -18   17.76    8.65   0
  -4  -8 -17   12.50   10.28   0
  -4  -6 -22  -14.44   12.13   0
  -3  -9 -17  152.99   13.21   0
  -3  -9 -16  221.50   16.94   0
   0 -10 -20   33.52   13.45   0
   0  -4 -29  205.08   14.96   0
   1  -7 -28   99.09   12.38   0
   2 -10 -23    9.28   11.06   0
   3 -11 -20   34.07   14.12   0
   4  -8 -29    0.08    8.82   0
   5  -9 -28   53.98   10.11   0
   5  -7 -31    1.08    6.51   0
   7  -9 -29   -0.44    6.60   0
   8  -8 -31    4.97    4.61   0
   9 -11 -24    1.78    9.77   0
  -5  -7 -16   87.14   13.39   0
  -4  -8 -16   32.84   13.37   0
  -3  -9 -15   99.04   13.18   0
  -3  -7 -22   21.91   10.68   0
  -2  -8 -22   84.20   14.09   0
  -2  -6 -25  144.76   16.39   0
  -1  -9 -21    8.46   11.64   0
  -1  -7 -25    2.72   12.60   0
  -1  -3 -28   58.53   12.90   0
   0 -10 -19  235.12   17.21   0
   0  -8 -25   -3.26   12.66   0
   1  -9 -24    5.39   10.88   0
   1  -3 -30    3.03    9.42   0
   2  -8 -27   14.39   10.49   0
   3 -11 -19   94.76   17.53   0
   3  -5 -31   47.07    9.07   0
   5 -11 -22   50.66   14.63   0
   6  -8 -30   37.61    8.93   0
   7 -11 -23   39.16   13.28   0
   8 -10 -27   16.34    9.12   0
  10 -10 -27    7.50    7.39   0
  -5  -5 -20    9.25   11.59   0
  -4  -6 -21   50.53   12.90   0
  -4  -4 -23   65.09   13.56   0
  -3  -5 -24   41.88   13.24   0
  -3  -3 -25    0.91   12.82   0
  -2  -8 -21    0.82   12.49   0
  -2  -4 -26   14.78   13.82   0
  -1  -9 -20   11.59   12.81   0
  -1  -5 -27  165.90   16.18   0
   1  -5 -29  102.11   12.98   0
   2 -10 -22  146.67   16.06   0
   3 -11 -18  121.54   18.60   0
   3 -11 -17    6.88   14.72   0
   3  -9 -26   10.57   10.30   0
   3  -7 -29   61.82   10.47   0
   4  -4 -32   42.44    7.85   0
   5 -11 -21   97.20   15.71   0
   9 -11 -23    1.80    9.80   0
  -5  -5 -19  129.49   15.12   0
  -5  -3 -21    3.26   12.61   0
  -3  -7 -21   56.47   10.17   0
  -1  -9 -19   67.97   13.78   0
   0 -10 -16  251.63   18.56   0
   0 -10 -15   90.22   15.20   0
   0 -10 -14   59.95   14.12   0
   0  -8 -24   93.12   15.48   0
   1  -9 -23    5.10   11.62   0
   1  -7 -27    2.12   10.95   0
   2 -10 -21   -3.78   11.90   0
   3 -11 -16   33.54   15.36   0
   3 -11 -15   32.62   14.52   0
   3 -11 -14    1.20   14.87   0
   4 -10 -24   25.47    9.37   0
   5 -11 -20   57.75   16.19   0
   5  -9 -27  -10.19    9.36   0
   5  -5 -32    7.50    6.84   0
   6  -4 -33   -2.92    3.94   0
   7 -11 -22   22.95   13.22   0
   9 -11 -22    2.03   12.80   0
   9  -7 -32    3.48    4.40   0
  11  -9 -29   -0.35    5.77   0
  12 -10 -26   -3.72    7.11   0
  -4  -4 -22  108.20   14.64   0
  -3  -7 -20   81.81   13.19   0
  -3  -5 -23   79.43   15.67   0
  -2  -8 -20   25.10   13.10   0
  -1  -9 -18   68.27   14.29   0
  -1  -7 -24  100.47   14.28   0
   0  -4 -28   61.86   14.68   0
   2  -8 -26  136.57   16.42   0
   2  -4 -30  124.81   13.21   0
   3  -9 -25   20.03   12.45   0
   4  -8 -28   88.74   12.75   0
   5 -11 -19  100.63   18.62   0
   5  -7 -30   27.36    9.54   0
   7 -11 -21   23.63   15.40   0
   7  -9 -28   87.27   10.39   0
   8 -10 -26   33.19    9.44   0
  10 -10 -26  112.08   11.97   0
  -5  -3 -20   60.81   13.54   0
  -3  -7 -19   63.18   11.92   0
  -3  -3 -24   51.18   14.07   0
  -2  -8 -19   -6.50   12.82   0
  -2  -4 -25   37.85   12.69   0
  -1  -9 -17   36.12   12.94   0
  -1  -5 -26   73.76   15.39   0
  -1  -3 -27    7.50   13.76   0
   0  -8 -23   36.06   13.50   0
   1  -9 -22   -5.72   12.30   0
   1  -7 -26  227.74   17.70   0
   3  -3 -31   19.70    9.44   0
   4  -6 -30   66.11   11.24   0
   5 -11 -18   34.92   15.99   0
   5 -11 -17   28.50   17.46   0
   5 -11 -16   -1.43   16.58   0
   6  -8 -29   15.89    9.15   0
   7 -11 -20   17.25   17.30   0
   8  -8 -30  108.01    9.92   0
   9 -11 -21   24.45   13.37   0
  11  -7 -32    0.64    2.64   0
  -4  -4 -21   43.88   13.39   0
  -3  -7 -18  294.95   17.70   0
  -3  -5 -22   18.68   13.02   0
  -2  -8 -18   27.48   12.35   0
  -1  -9 -16  440.09   23.27   0
  -1  -7 -23   14.50   12.38   0
   0  -2 -28   40.92   14.07   0
   1  -9 -21   15.33   13.20   0
   1  -5 -28    0.45   11.77   0
   1  -3 -29   17.88   13.14   0
   2 -10 -19   -2.20   11.99   0
   2 -10 -18   73.35   16.01   0
   2  -8 -25    4.67   12.03   0
   2  -6 -28  200.48   16.10   0
   3  -9 -24   12.63   12.03   0
   3  -7 -28  218.10   17.19   0
   3  -5 -30    6.86   10.95   0
   5  -9 -26   43.26   11.52   0
   7 -11 -19   30.09   16.11   0
   7 -11 -18   64.46   17.32   0
   8 -10 -25    1.19   11.36   0
   9 -11 -20  181.01   18.20   0
  12 -10 -25   24.13    9.41   0
  13  -9 -28   18.54    6.12   0
  -2  -8 -17   68.17   14.20   0
  -1  -5 -25   11.83   12.93   0
   0  -8 -22   -6.10   13.65   0
   2 -10 -17   18.35   15.08   0
   2 -10 -16   75.76   15.21   0
   4 -10 -21   22.94   14.29   0
   4  -8 -27   10.35    7.56   0
   4  -4 -31   -8.55    8.44   0
   6 -10 -23   -5.80   12.74   0
   6  -6 -31   31.89    9.00   0
   7  -9 -27  246.28   15.51   0
   8  -6 -32   -4.57    5.67   0
  10 -10 -25   12.32    9.30   0
  10  -8 -30   90.04    7.97   0
  11  -9 -28   49.90    8.54   0
  -4  -4 -20  422.40   20.23   0
  -3  -5 -21   95.62   15.07   0
  -3  -3 -23   16.33   10.81   0
  -2  -4 -24   26.64   14.95   0
  -1  -7 -22    0.02    9.93   0
  -1  -3 -26   -5.93   13.53   0
   0  -8 -21   44.16   15.30   0
   0  -6 -25   48.29   13.97   0
   0  -4 -27   57.07   14.31   0
   1  -9 -20    8.69   10.21   0
   1  -7 -25   -4.79   12.80   0
   2 -10 -15    0.90   14.56   0
   2  -4 -29   90.04   14.86   0
   3  -9 -23  105.43   15.86   0
   3  -7 -27   39.25   12.87   0
   4 -10 -20   75.27   16.65   0
   5  -9 -25  142.19   16.52   0
   5  -7 -29   91.80   12.63   0
   5  -3 -32    9.79    6.70   0
   7  -7 -30   71.75   10.67   0
   8 -10 -24  167.70   16.76   0
   8  -8 -29    0.96    8.88   0
   9  -7 -31    4.31    6.48   0
   9  -5 -33   -0.71    4.36   0
  -2  -6 -21   72.99   13.85   0
  -1  -7 -21   -1.80   12.39   0
   1  -9 -19    6.10   12.04   0
   1  -5 -27   16.48   15.04   0
   2  -8 -24  176.08   15.74   0
   2  -6 -27   13.10   12.82   0
   4 -10 -19    4.11   16.99   0
   4  -8 -26  474.23   22.39   0
   4  -6 -29   10.64   11.11   0
   6 -10 -22   73.02   16.76   0
   6  -4 -32    9.31    7.73   0
   7  -5 -32   16.17    7.29   0
   8  -4 -33    0.30    5.52   0
  10 -10 -24   77.52   13.48   0
  13  -9 -27    0.40    7.12   0
  -3  -5 -20    6.47   12.94   0
  -3  -3 -22   49.18   14.45   0
  -2  -4 -23   -1.30   12.84   0
  -2  -2 -24   -2.89   15.55   0
  -1  -5 -24   48.46   15.03   0
   0  -8 -20   17.08    9.60   0
   0  -6 -24   42.39   13.44   0
   0  -2 -27    1.13   14.25   0
   1  -9 -18   66.86   12.58   0
[truncated: 1,162,714 more chars]
