# Supplementary material for: Tetrahedral [Sb(AuMe)4]3− Occurring in Multimetallic Cluster Syntheses: About the Structure‐Directing Role of Methyl Groups
Source: Angew Chem Int Ed Engl. 2021 Oct 21;60(47):25042–7. doi: 10.1002/anie.202110526 (PMC9298313; doi:10.1002/anie.202110526)
Supplement: Supplementary file 3 — Supporting Information [file ANIE-60-25042-s002.xyz]

21
 Energy =    -752.3698756261 HF CH3 Pyr N
 N    0.0000000    0.0000000    0.0387861 
Au   -1.5020488    1.5020488    0.0164001 
Au   -1.5020488   -1.5020488    0.0164001 
Au    1.5020488   -1.5020488    0.0164001 
Au    1.5020488    1.5020488    0.0164001 
 C   -2.9924852    2.9924852   -0.0038326 
 H   -3.9067178    2.6720932    0.4966697 
 H   -3.2795415    3.2795415   -1.0156033 
 H   -2.6720932    3.9067178    0.4966697 
 C   -2.9924852   -2.9924852   -0.0038326 
 C    2.9924852   -2.9924852   -0.0038326 
 C    2.9924852    2.9924852   -0.0038326 
 H   -2.6720932   -3.9067178    0.4966697 
 H    3.9067178   -2.6720932    0.4966697 
 H    2.6720932    3.9067178    0.4966697 
 H    3.9067178    2.6720932    0.4966697 
 H    2.6720932   -3.9067178    0.4966697 
 H   -3.9067178   -2.6720932    0.4966697 
 H   -3.2795415   -3.2795415   -1.0156033 
 H    3.2795415   -3.2795415   -1.0156033 
 H    3.2795415    3.2795415   -1.0156033 
21
 Energy =   -1038.7620498630 HF CH3 Pyr P
 P    0.0000000    0.0000000    1.5805405 
Au   -1.5942252    1.5942252    0.5864067 
Au   -1.5942252   -1.5942252    0.5864067 
Au    1.5942252   -1.5942252    0.5864067 
Au    1.5942252    1.5942252    0.5864067 
 C   -3.0173440    3.0173440   -0.1402192 
 H   -4.0294201    2.7923165    0.1938544 
 H   -3.0427120    3.0427120   -1.2290315 
 H   -2.7923165    4.0294201    0.1938544 
 C   -3.0173440   -3.0173440   -0.1402192 
 C    3.0173440   -3.0173440   -0.1402192 
 C    3.0173440    3.0173440   -0.1402192 
 H   -2.7923165   -4.0294201    0.1938544 
 H    4.0294201   -2.7923165    0.1938544 
 H    2.7923165    4.0294201    0.1938544 
 H    4.0294201    2.7923165    0.1938544 
 H    2.7923165   -4.0294201    0.1938544 
 H   -4.0294201   -2.7923165    0.1938544 
 H   -3.0427120   -3.0427120   -1.2290315 
 H    3.0427120   -3.0427120   -1.2290315 
 H    3.0427120    3.0427120   -1.2290315 
21
 Energy =   -2932.2328367500 HF CH3 Pyr As
As    0.0000000    0.0000000    1.8315824 
Au   -1.6137551    1.6137551    0.6724184 
Au   -1.6137551   -1.6137551    0.6724184 
Au    1.6137551   -1.6137551    0.6724184 
Au    1.6137551    1.6137551    0.6724184 
 C   -3.0088468    3.0088468   -0.1621241 
 H   -4.0328847    2.7956254    0.1414865 
 H   -2.9915015    2.9915015   -1.2511629 
 H   -2.7956254    4.0328847    0.1414865 
 C   -3.0088468   -3.0088468   -0.1621241 
 C    3.0088468   -3.0088468   -0.1621241 
 C    3.0088468    3.0088468   -0.1621241 
 H   -2.7956254   -4.0328847    0.1414865 
 H    4.0328847   -2.7956254    0.1414865 
 H    2.7956254    4.0328847    0.1414865 
 H    4.0328847    2.7956254    0.1414865 
 H    2.7956254   -4.0328847    0.1414865 
 H   -4.0328847   -2.7956254    0.1414865 
 H   -2.9915015   -2.9915015   -1.2511629 
 H    2.9915015   -2.9915015   -1.2511629 
 H    2.9915015    2.9915015   -1.2511629 
21
 Energy =    -937.3043315718 HF CH3 Pyr Sb
Sb    0.0000000    0.0000000    2.2001524 
Au   -1.6586676    1.6586676    0.7992346 
Au   -1.6586676   -1.6586676    0.7992346 
Au    1.6586676   -1.6586676    0.7992346 
Au    1.6586676    1.6586676    0.7992346 
 C   -3.0026604    3.0026604   -0.1954415 
 H   -4.0414287    2.8031944    0.0621442 
 H   -2.9203539    2.9203539   -1.2781195 
 H   -2.8031944    4.0414287    0.0621442 
 C   -3.0026604   -3.0026604   -0.1954415 
 C    3.0026604   -3.0026604   -0.1954415 
 C    3.0026604    3.0026604   -0.1954415 
 H   -2.8031944   -4.0414287    0.0621442 
 H    4.0414287   -2.8031944    0.0621442 
 H    2.8031944    4.0414287    0.0621442 
 H    4.0414287    2.8031944    0.0621442 
 H    2.8031944   -4.0414287    0.0621442 
 H   -4.0414287   -2.8031944    0.0621442 
 H   -2.9203539   -2.9203539   -1.2781195 
 H    2.9203539   -2.9203539   -1.2781195 
 H    2.9203539    2.9203539   -1.2781195 
21
 Energy =    -911.5931109311 HF CH3 Pyr Bi
Bi    0.0000000    0.0000000    1.3064858 
Au   -1.6802142    1.6802142   -0.2351089 
Au   -1.6802142   -1.6802142   -0.2351089 
Au    1.6802142   -1.6802142   -0.2351089 
Au    1.6802142    1.6802142   -0.2351089 
 C   -2.9432921    2.9432921   -1.4137100 
 H   -4.0000127    2.7615670   -1.2268524 
 H   -2.7703028    2.7703028   -2.4746802 
 H   -2.7615670    4.0000127   -1.2268524 
 C   -2.9432921   -2.9432921   -1.4137100 
 C    2.9432921   -2.9432921   -1.4137100 
 C    2.9432921    2.9432921   -1.4137100 
 H   -2.7615670   -4.0000127   -1.2268524 
 H    4.0000127   -2.7615670   -1.2268524 
 H    2.7615670    4.0000127   -1.2268524 
 H    4.0000127    2.7615670   -1.2268524 
 H    2.7615670   -4.0000127   -1.2268524 
 H   -4.0000127   -2.7615670   -1.2268524 
 H   -2.7703028   -2.7703028   -2.4746802 
 H    2.7703028   -2.7703028   -2.4746802 
 H    2.7703028    2.7703028   -2.4746802 
21
 Energy =    -752.4018796415 HF CH3 Tetr N
 N    0.0000000    0.0000000    0.0000000 
Au    1.1890399    1.1890399   -1.1890399 
Au   -1.1890399   -1.1890399   -1.1890399 
Au    1.1890399   -1.1890399    1.1890399 
Au   -1.1890399    1.1890399    1.1890399 
 C    2.4108232    2.4108232   -2.4108232 
 H    2.2413024    3.4754855   -2.2413024 
 H    2.2413024    2.2413024   -3.4754855 
 H    3.4754855    2.2413024   -2.2413024 
 C   -2.4108232    2.4108232    2.4108232 
 C   -2.4108232   -2.4108232   -2.4108232 
 C    2.4108232   -2.4108232    2.4108232 
 H   -3.4754855    2.2413024    2.2413024 
 H   -2.2413024   -3.4754855   -2.2413024 
 H    3.4754855   -2.2413024    2.2413024 
 H   -2.2413024    2.2413024    3.4754855 
 H    2.2413024   -3.4754855    2.2413024 
 H   -2.2413024   -2.2413024   -3.4754855 
 H    2.2413024   -2.2413024    3.4754855 
 H   -2.2413024    3.4754855    2.2413024 
 H   -3.4754855   -2.2413024   -2.2413024 
21
 Energy =   -1038.7860544660 HF CH3 Tetr P
 P    0.0000000    0.0000000    0.0000000 
Au    1.3822576    1.3822576   -1.3822576 
Au   -1.3822576   -1.3822576   -1.3822576 
Au    1.3822576   -1.3822576    1.3822576 
Au   -1.3822576    1.3822576    1.3822576 
 C    2.6223039    2.6223039   -2.6223039 
 H    2.4473287    3.6840650   -2.4473287 
 H    2.4473287    2.4473287   -3.6840650 
 H    3.6840650    2.4473287   -2.4473287 
 C   -2.6223039    2.6223039    2.6223039 
 C   -2.6223039   -2.6223039   -2.6223039 
 C    2.6223039   -2.6223039    2.6223039 
 H   -3.6840650    2.4473287    2.4473287 
 H   -2.4473287   -3.6840650   -2.4473287 
 H    3.6840650   -2.4473287    2.4473287 
 H   -2.4473287    2.4473287    3.6840650 
 H    2.4473287   -3.6840650    2.4473287 
 H   -2.4473287   -2.4473287   -3.6840650 
 H    2.4473287   -2.4473287    3.6840650 
 H   -2.4473287    3.6840650    2.4473287 
 H   -3.6840650   -2.4473287   -2.4473287 
21
 Energy =   -2932.2564545620 HF CH3 Tetr As
As    0.0000000    0.0000000    0.0000000 
Au    1.4462634    1.4462634   -1.4462634 
Au   -1.4462634   -1.4462634   -1.4462634 
Au    1.4462634   -1.4462634    1.4462634 
Au   -1.4462634    1.4462634    1.4462634 
 C    2.6842336    2.6842336   -2.6842336 
 H    2.5077616    3.7450450   -2.5077616 
 H    2.5077616    2.5077616   -3.7450450 
 H    3.7450450    2.5077616   -2.5077616 
 C   -2.6842336    2.6842336    2.6842336 
 C   -2.6842336   -2.6842336   -2.6842336 
 C    2.6842336   -2.6842336    2.6842336 
 H   -3.7450450    2.5077616    2.5077616 
 H   -2.5077616   -3.7450450   -2.5077616 
 H    3.7450450   -2.5077616    2.5077616 
 H   -2.5077616    2.5077616    3.7450450 
 H    2.5077616   -3.7450450    2.5077616 
 H   -2.5077616   -2.5077616   -3.7450450 
 H    2.5077616   -2.5077616    3.7450450 
 H   -2.5077616    3.7450450    2.5077616 
 H   -3.7450450   -2.5077616   -2.5077616 
21
 Energy =    -937.3249204997 HF CH3 Tetr Sb
Sb    0.0000000    0.0000000    0.0000000 
Au    1.5488648    1.5488648   -1.5488648 
Au   -1.5488648   -1.5488648   -1.5488648 
Au    1.5488648   -1.5488648    1.5488648 
Au   -1.5488648    1.5488648    1.5488648 
 C    2.7890123    2.7890123   -2.7890123 
 H    2.6105853    3.8486981   -2.6105853 
 H    2.6105853    2.6105853   -3.8486981 
 H    3.8486981    2.6105853   -2.6105853 
 C   -2.7890123    2.7890123    2.7890123 
 C   -2.7890123   -2.7890123   -2.7890123 
 C    2.7890123   -2.7890123    2.7890123 
 H   -3.8486981    2.6105853    2.6105853 
 H   -2.6105853   -3.8486981   -2.6105853 
 H    3.8486981   -2.6105853    2.6105853 
 H   -2.6105853    2.6105853    3.8486981 
 H    2.6105853   -3.8486981    2.6105853 
 H   -2.6105853   -2.6105853   -3.8486981 
 H    2.6105853   -2.6105853    3.8486981 
 H   -2.6105853    3.8486981    2.6105853 
 H   -3.8486981   -2.6105853   -2.6105853 
21
 Energy =    -911.6087549849 HF CH3 Tetr Bi
Bi    0.0000000    0.0000000    0.0000000 
Au    1.5862040    1.5862040   -1.5862040 
Au   -1.5862040   -1.5862040   -1.5862040 
Au    1.5862040   -1.5862040    1.5862040 
Au   -1.5862040    1.5862040    1.5862040 
 C    2.8234624    2.8234624   -2.8234624 
 H    2.6434744    3.8821657   -2.6434744 
 H    2.6434744    2.6434744   -3.8821657 
 H    3.8821657    2.6434744   -2.6434744 
 C   -2.8234624    2.8234624    2.8234624 
 C   -2.8234624   -2.8234624   -2.8234624 
 C    2.8234624   -2.8234624    2.8234624 
 H   -3.8821657    2.6434744    2.6434744 
 H   -2.6434744   -3.8821657   -2.6434744 
 H    3.8821657   -2.6434744    2.6434744 
 H   -2.6434744    2.6434744    3.8821657 
 H    2.6434744   -3.8821657    2.6434744 
 H   -2.6434744   -2.6434744   -3.8821657 
 H    2.6434744   -2.6434744    3.8821657 
 H   -2.6434744    3.8821657    2.6434744 
 H   -3.8821657   -2.6434744   -2.6434744 
21
 Energy =   -1963.5797768200 HF PH3 Pyr N
 N    0.0000000    0.0000000   -0.0299124 
Au   -1.4823095    1.4823095   -0.0120415 
Au   -1.4823095   -1.4823095   -0.0120415 
Au    1.4823095   -1.4823095   -0.0120415 
Au    1.4823095    1.4823095   -0.0120415 
 P   -3.1137153    3.1137153    0.0019861 
 H   -4.3117537    2.7895200    0.6272286 
 H   -3.5588640    3.5588640   -1.2369237 
 H   -2.7895200    4.3117537    0.6272286 
 P   -3.1137153   -3.1137153    0.0019861 
 P    3.1137153   -3.1137153    0.0019861 
 P    3.1137153    3.1137153    0.0019861 
 H   -2.7895200   -4.3117537    0.6272286 
 H    4.3117537   -2.7895200    0.6272286 
 H    2.7895200    4.3117537    0.6272286 
 H    4.3117537    2.7895200    0.6272286 
 H    2.7895200   -4.3117537    0.6272286 
 H   -4.3117537   -2.7895200    0.6272286 
 H   -3.5588640   -3.5588640   -1.2369237 
 H    3.5588640   -3.5588640   -1.2369237 
 H    3.5588640    3.5588640   -1.2369237 
21
 Energy =   -2249.9648202700 HF PH3 Pyr P
 P    0.0000000    0.0000000    1.8173351 
Au   -1.5518186    1.5518186    0.7326201 
Au   -1.5518186   -1.5518186    0.7326201 
Au    1.5518186   -1.5518186    0.7326201 
Au    1.5518186    1.5518186    0.7326201 
 P   -3.1167472    3.1167472   -0.1266904 
 H   -4.4479004    2.9256938    0.2253428 
 H   -3.2065368    3.2065368   -1.5109491 
 H   -2.9256938    4.4479004    0.2253428 
 P   -3.1167472   -3.1167472   -0.1266904 
 P    3.1167472   -3.1167472   -0.1266904 
 P    3.1167472    3.1167472   -0.1266904 
 H   -2.9256938   -4.4479004    0.2253428 
 H    4.4479004   -2.9256938    0.2253428 
 H    2.9256938    4.4479004    0.2253428 
 H    4.4479004    2.9256938    0.2253428 
 H    2.9256938   -4.4479004    0.2253428 
 H   -4.4479004   -2.9256938    0.2253428 
 H   -3.2065368   -3.2065368   -1.5109491 
 H    3.2065368   -3.2065368   -1.5109491 
 H    3.2065368    3.2065368   -1.5109491 
21
 Energy =   -4143.4376312420 HF PH3 Pyr As
As    0.0000000    0.0000000    2.0089601 
Au   -1.5796193    1.5796193    0.7912091 
Au   -1.5796193   -1.5796193    0.7912091 
Au    1.5796193   -1.5796193    0.7912091 
Au    1.5796193    1.5796193    0.7912091 
 P   -3.1268116    3.1268116   -0.1397283 
 H   -4.4656824    2.9438599    0.1868348 
 H   -3.1868461    3.1868461   -1.5273904 
 H   -2.9438599    4.4656824    0.1868348 
 P   -3.1268116   -3.1268116   -0.1397283 
 P    3.1268116   -3.1268116   -0.1397283 
 P    3.1268116    3.1268116   -0.1397283 
 H   -2.9438599   -4.4656824    0.1868348 
 H    4.4656824   -2.9438599    0.1868348 
 H    2.9438599    4.4656824    0.1868348 
 H    4.4656824    2.9438599    0.1868348 
 H    2.9438599   -4.4656824    0.1868348 
 H   -4.4656824   -2.9438599    0.1868348 
 H   -3.1868461   -3.1868461   -1.5273904 
 H    3.1868461   -3.1868461   -1.5273904 
 H    3.1868461    3.1868461   -1.5273904 
21
 Energy =   -2148.5059329830 HF PH3 Pyr Sb
Sb    0.0000000    0.0000000    2.3397640 
Au   -1.6195841    1.6195841    0.8871389 
Au   -1.6195841   -1.6195841    0.8871389 
Au    1.6195841   -1.6195841    0.8871389 
Au    1.6195841    1.6195841    0.8871389 
 P   -3.1393033    3.1393033   -0.1640567 
 H   -4.4887130    2.9671131    0.1232257 
 H   -3.1533446    3.1533446   -1.5544746 
 H   -2.9671131    4.4887130    0.1232257 
 P   -3.1393033   -3.1393033   -0.1640567 
 P    3.1393033   -3.1393033   -0.1640567 
 P    3.1393033    3.1393033   -0.1640567 
 H   -2.9671131   -4.4887130    0.1232257 
 H    4.4887130   -2.9671131    0.1232257 
 H    2.9671131    4.4887130    0.1232257 
 H    4.4887130    2.9671131    0.1232257 
 H    2.9671131   -4.4887130    0.1232257 
 H   -4.4887130   -2.9671131    0.1232257 
 H   -3.1533446   -3.1533446   -1.5544746 
 H    3.1533446   -3.1533446   -1.5544746 
 H    3.1533446    3.1533446   -1.5544746 
21
 Energy =   -2122.7987519030 HF PH3 Pyr Bi
Bi    0.0000000    0.0000000    2.5060964 
Au   -1.6248191    1.6248191    0.9195159 
Au   -1.6248191   -1.6248191    0.9195159 
Au    1.6248191   -1.6248191    0.9195159 
Au    1.6248191    1.6248191    0.9195159 
 P   -3.1324131    3.1324131   -0.1747539 
 H   -4.4858370    2.9649700    0.0971332 
 H   -3.1309093    3.1309093   -1.5655525 
 H   -2.9649700    4.4858370    0.0971332 
 P   -3.1324131   -3.1324131   -0.1747539 
 P    3.1324131   -3.1324131   -0.1747539 
 P    3.1324131    3.1324131   -0.1747539 
 H   -2.9649700   -4.4858370    0.0971332 
 H    4.4858370   -2.9649700    0.0971332 
 H    2.9649700    4.4858370    0.0971332 
 H    4.4858370    2.9649700    0.0971332 
 H    2.9649700   -4.4858370    0.0971332 
 H   -4.4858370   -2.9649700    0.0971332 
 H   -3.1309093   -3.1309093   -1.5655525 
 H    3.1309093   -3.1309093   -1.5655525 
 H    3.1309093    3.1309093   -1.5655525 
21
 Energy =   -1963.6186960780 HF PH3 Tetr N
 N    0.0000000    0.0000000    0.0000000 
Au    1.1854595    1.1854595   -1.1854595 
Au   -1.1854595   -1.1854595   -1.1854595 
Au    1.1854595   -1.1854595    1.1854595 
Au   -1.1854595    1.1854595    1.1854595 
 P    2.5201666    2.5201666   -2.5201666 
 H    2.3743279    3.8949424   -2.3743279 
 H    2.3743279    2.3743279   -3.8949424 
 H    3.8949424    2.3743279   -2.3743279 
 P   -2.5201666    2.5201666    2.5201666 
 P   -2.5201666   -2.5201666   -2.5201666 
 P    2.5201666   -2.5201666    2.5201666 
 H   -3.8949424    2.3743279    2.3743279 
 H   -2.3743279   -3.8949424   -2.3743279 
 H    3.8949424   -2.3743279    2.3743279 
 H   -2.3743279    2.3743279    3.8949424 
 H    2.3743279   -3.8949424    2.3743279 
 H   -2.3743279   -2.3743279   -3.8949424 
 H    2.3743279   -2.3743279    3.8949424 
 H   -2.3743279    3.8949424    2.3743279 
 H   -3.8949424   -2.3743279   -2.3743279 
21
 Energy =   -2249.9916193340 HF PH3 Tetr P
 P    0.0000000    0.0000000    0.0000000 
Au    1.3742994    1.3742994   -1.3742994 
Au   -1.3742994   -1.3742994   -1.3742994 
Au    1.3742994   -1.3742994    1.3742994 
Au   -1.3742994    1.3742994    1.3742994 
 P    2.7484722    2.7484722   -2.7484722 
 H    2.6017969    4.1233644   -2.6017969 
 H    2.6017969    2.6017969   -4.1233644 
 H    4.1233644    2.6017969   -2.6017969 
 P   -2.7484722    2.7484722    2.7484722 
 P   -2.7484722   -2.7484722   -2.7484722 
 P    2.7484722   -2.7484722    2.7484722 
 H   -4.1233644    2.6017969    2.6017969 
 H   -2.6017969   -4.1233644   -2.6017969 
 H    4.1233644   -2.6017969    2.6017969 
 H   -2.6017969    2.6017969    4.1233644 
 H    2.6017969   -4.1233644    2.6017969 
 H   -2.6017969   -2.6017969   -4.1233644 
 H    2.6017969   -2.6017969    4.1233644 
 H   -2.6017969    4.1233644    2.6017969 
 H   -4.1233644   -2.6017969   -2.6017969 
21
 Energy =   -4143.4598146590 HF PH3 Tetr As
As    0.0000000    0.0000000    0.0000000 
Au    1.4313647    1.4313647   -1.4313647 
Au   -1.4313647   -1.4313647   -1.4313647 
Au    1.4313647   -1.4313647    1.4313647 
Au   -1.4313647    1.4313647    1.4313647 
 P    2.8055378    2.8055378   -2.8055378 
 H    2.6583050    4.1802325   -2.6583050 
 H    2.6583050    2.6583050   -4.1802325 
 H    4.1802325    2.6583050   -2.6583050 
 P   -2.8055378    2.8055378    2.8055378 
 P   -2.8055378   -2.8055378   -2.8055378 
 P    2.8055378   -2.8055378    2.8055378 
 H   -4.1802325    2.6583050    2.6583050 
 H   -2.6583050   -4.1802325   -2.6583050 
 H    4.1802325   -2.6583050    2.6583050 
 H   -2.6583050    2.6583050    4.1802325 
 H    2.6583050   -4.1802325    2.6583050 
 H   -2.6583050   -2.6583050   -4.1802325 
 H    2.6583050   -2.6583050    4.1802325 
 H   -2.6583050    4.1802325    2.6583050 
 H   -4.1802325   -2.6583050   -2.6583050 
21
 Energy =   -2148.5254396370 HF PH3 Tetr Sb
Sb    0.0000000    0.0000000    0.0000000 
Au    1.5298335    1.5298335   -1.5298335 
Au   -1.5298335   -1.5298335   -1.5298335 
Au    1.5298335   -1.5298335    1.5298335 
Au   -1.5298335    1.5298335    1.5298335 
 P    2.9133031    2.9133031   -2.9133031 
 H    2.7662457    4.2881723   -2.7662457 
 H    2.7662457    2.7662457   -4.2881723 
 H    4.2881723    2.7662457   -2.7662457 
 P   -2.9133031    2.9133031    2.9133031 
 P   -2.9133031   -2.9133031   -2.9133031 
 P    2.9133031   -2.9133031    2.9133031 
 H   -4.2881723    2.7662457    2.7662457 
 H   -2.7662457   -4.2881723   -2.7662457 
 H    4.2881723   -2.7662457    2.7662457 
 H   -2.7662457    2.7662457    4.2881723 
 H    2.7662457   -4.2881723    2.7662457 
 H   -2.7662457   -2.7662457   -4.2881723 
 H    2.7662457   -2.7662457    4.2881723 
 H   -2.7662457    4.2881723    2.7662457 
 H   -4.2881723   -2.7662457   -2.7662457 
21
 Energy =   -2122.8061673890 HF PH3 Tetr Bi
Bi    0.0000000    0.0000000    0.0000000 
Au    1.5692109    1.5692109   -1.5692109 
Au   -1.5692109   -1.5692109   -1.5692109 
Au    1.5692109   -1.5692109    1.5692109 
Au   -1.5692109    1.5692109    1.5692109 
 P    2.9494575    2.9494575   -2.9494575 
 H    2.8015078    4.3239679   -2.8015078 
 H    2.8015078    2.8015078   -4.3239679 
 H    4.3239679    2.8015078   -2.8015078 
 P   -2.9494575    2.9494575    2.9494575 
 P   -2.9494575   -2.9494575   -2.9494575 
 P    2.9494575   -2.9494575    2.9494575 
 H   -4.3239679    2.8015078    2.8015078 
 H   -2.8015078   -4.3239679   -2.8015078 
 H    4.3239679   -2.8015078    2.8015078 
 H   -2.8015078    2.8015078    4.3239679 
 H    2.8015078   -4.3239679    2.8015078 
 H   -2.8015078   -2.8015078   -4.3239679 
 H    2.8015078   -2.8015078    4.3239679 
 H   -2.8015078    4.3239679    2.8015078 
 H   -4.3239679   -2.8015078   -2.8015078 
21
 Energy =    -757.7764503082 TPSS CH3 Pyr N
 N    0.0000000    0.0000000    0.7313193 
Au   -1.4603601    1.4603601    0.2668811 
Au   -1.4603601   -1.4603601    0.2668811 
Au    1.4603601   -1.4603601    0.2668811 
Au    1.4603601    1.4603601    0.2668811 
 C   -2.9181401    2.9181401   -0.0629484 
 H   -3.8898902    2.6398171    0.3749606 
 H   -3.0914874    3.0914874   -1.1366836 
 H   -2.6398171    3.8898902    0.3749606 
 C   -2.9181401   -2.9181401   -0.0629484 
 C    2.9181401   -2.9181401   -0.0629484 
 C    2.9181401    2.9181401   -0.0629484 
 H   -2.6398171   -3.8898902    0.3749606 
 H    3.8898902   -2.6398171    0.3749606 
 H    2.6398171    3.8898902    0.3749606 
 H    3.8898902    2.6398171    0.3749606 
 H    2.6398171   -3.8898902    0.3749606 
 H   -3.8898902   -2.6398171    0.3749606 
 H   -3.0914874   -3.0914874   -1.1366836 
 H    3.0914874   -3.0914874   -1.1366836 
 H    3.0914874    3.0914874   -1.1366836 
21
 Energy =   -1044.4626225050 TPSS CH3 Pyr P
 P    0.0000000    0.0000000    1.2492333 
Au   -1.5000556    1.5000556    0.0310794 
Au   -1.5000556   -1.5000556    0.0310794 
Au    1.5000556   -1.5000556    0.0310794 
Au    1.5000556    1.5000556    0.0310794 
 C   -2.8015876    2.8015876   -1.0080411 
 H   -3.8613113    2.6093952   -0.7822949 
 H   -2.6726914    2.6726914   -2.0936042 
 H   -2.6093952    3.8613113   -0.7822949 
 C   -2.8015876   -2.8015876   -1.0080411 
 C    2.8015876   -2.8015876   -1.0080411 
 C    2.8015876    2.8015876   -1.0080411 
 H   -2.6093952   -3.8613113   -0.7822949 
 H    3.8613113   -2.6093952   -0.7822949 
 H    2.6093952    3.8613113   -0.7822949 
 H    3.8613113    2.6093952   -0.7822949 
 H    2.6093952   -3.8613113   -0.7822949 
 H   -3.8613113   -2.6093952   -0.7822949 
 H   -2.6726914   -2.6726914   -2.0936042 
 H    2.6726914   -2.6726914   -2.0936042 
 H    2.6726914    2.6726914   -2.0936042 
21
 Energy =   -2938.9156315270 TPSS CH3 Pyr As
As    0.0000000    0.0000000    1.3132451 
Au   -1.5302511    1.5302511   -0.0338371 
Au   -1.5302511   -1.5302511   -0.0338371 
Au    1.5302511   -1.5302511   -0.0338371 
Au    1.5302511    1.5302511   -0.0338371 
 C   -2.7987548    2.7987548   -1.1474048 
 H   -3.8643811    2.6120716   -0.9473559 
 H   -2.6355529    2.6355529   -2.2235212 
 H   -2.6120716    3.8643811   -0.9473559 
 C   -2.7987548   -2.7987548   -1.1474048 
 C    2.7987548   -2.7987548   -1.1474048 
 C    2.7987548    2.7987548   -1.1474048 
 H   -2.6120716   -3.8643811   -0.9473559 
 H    3.8643811   -2.6120716   -0.9473559 
 H    2.6120716    3.8643811   -0.9473559 
 H    3.8643811    2.6120716   -0.9473559 
 H    2.6120716   -3.8643811   -0.9473559 
 H   -3.8643811   -2.6120716   -0.9473559 
 H   -2.6355529   -2.6355529   -2.2235212 
 H    2.6355529   -2.6355529   -2.2235212 
 H    2.6355529    2.6355529   -2.2235212 
21
 Energy =    -943.2537534087 TPSS CH3 Pyr Sb
Sb    0.0000000    0.0000000    2.5460450 
Au   -1.5451285    1.5451285    0.9575112 
Au   -1.5451285   -1.5451285    0.9575112 
Au    1.5451285   -1.5451285    0.9575112 
Au    1.5451285    1.5451285    0.9575112 
 C   -2.7892165    2.7892165   -0.2266836 
 H   -3.8556034    2.6016259   -0.0349882 
 H   -2.6105547    2.6105547   -1.2973625 
 H   -2.6016259    3.8556034   -0.0349882 
 C   -2.7892165   -2.7892165   -0.2266836 
 C    2.7892165   -2.7892165   -0.2266836 
 C    2.7892165    2.7892165   -0.2266836 
 H   -2.6016259   -3.8556034   -0.0349882 
 H    3.8556034   -2.6016259   -0.0349882 
 H    2.6016259    3.8556034   -0.0349882 
 H    3.8556034    2.6016259   -0.0349882 
 H    2.6016259   -3.8556034   -0.0349882 
 H   -3.8556034   -2.6016259   -0.0349882 
 H   -2.6105547   -2.6105547   -1.2973625 
 H    2.6105547   -2.6105547   -1.2973625 
 H    2.6105547    2.6105547   -1.2973625 
21
 Energy =    -917.6590627683 TPSS CH3 Pyr Bi
Bi    0.0000000    0.0000000    1.5086149 
Au   -1.5313220    1.5313220   -0.2738524 
Au   -1.5313220   -1.5313220   -0.2738524 
Au    1.5313220   -1.5313220   -0.2738524 
Au    1.5313220    1.5313220   -0.2738524 
 C   -2.6945939    2.6945939   -1.6019992 
 H   -3.7724981    2.5181321   -1.4762410 
 H   -2.4333612    2.4333612   -2.6379887 
 H   -2.5181321    3.7724981   -1.4762410 
 C   -2.6945939   -2.6945939   -1.6019992 
 C    2.6945939   -2.6945939   -1.6019992 
 C    2.6945939    2.6945939   -1.6019992 
 H   -2.5181321   -3.7724981   -1.4762410 
 H    3.7724981   -2.5181321   -1.4762410 
 H    2.5181321    3.7724981   -1.4762410 
 H    3.7724981    2.5181321   -1.4762410 
 H    2.5181321   -3.7724981   -1.4762410 
 H   -3.7724981   -2.5181321   -1.4762410 
 H   -2.4333612   -2.4333612   -2.6379887 
 H    2.4333612   -2.4333612   -2.6379887 
 H    2.4333612    2.4333612   -2.6379887 
21
 Energy =    -757.7964254716 TPSS CH3 Tetr N
 N    0.0000000    0.0000000    0.0000000 
Au    1.1802395    1.1802395   -1.1802395 
Au   -1.1802395   -1.1802395   -1.1802395 
Au    1.1802395   -1.1802395    1.1802395 
Au   -1.1802395    1.1802395    1.1802395 
 C    2.3898922    2.3898922   -2.3898922 
 H    2.2155348    3.4645458   -2.2155348 
 H    2.2155348    2.2155348   -3.4645458 
 H    3.4645458    2.2155348   -2.2155348 
 C   -2.3898922    2.3898922    2.3898922 
 C   -2.3898922   -2.3898922   -2.3898922 
 C    2.3898922   -2.3898922    2.3898922 
 H   -3.4645458    2.2155348    2.2155348 
 H   -2.2155348   -3.4645458   -2.2155348 
 H    3.4645458   -2.2155348    2.2155348 
 H   -2.2155348    2.2155348    3.4645458 
 H    2.2155348   -3.4645458    2.2155348 
 H   -2.2155348   -2.2155348   -3.4645458 
 H    2.2155348   -2.2155348    3.4645458 
 H   -2.2155348    3.4645458    2.2155348 
 H   -3.4645458   -2.2155348   -2.2155348 
21
 Energy =   -1044.4773176640 TPSS CH3 Tetr P
 P    0.0000000    0.0000000    0.0000000 
Au    1.3535838    1.3535838   -1.3535838 
Au   -1.3535838   -1.3535838   -1.3535838 
Au    1.3535838   -1.3535838    1.3535838 
Au   -1.3535838    1.3535838    1.3535838 
 C    2.5807772    2.5807772   -2.5807772 
 H    2.4005167    3.6521830   -2.4005167 
 H    2.4005167    2.4005167   -3.6521830 
 H    3.6521830    2.4005167   -2.4005167 
 C   -2.5807772    2.5807772    2.5807772 
 C   -2.5807772   -2.5807772   -2.5807772 
 C    2.5807772   -2.5807772    2.5807772 
 H   -3.6521830    2.4005167    2.4005167 
 H   -2.4005167   -3.6521830   -2.4005167 
 H    3.6521830   -2.4005167    2.4005167 
 H   -2.4005167    2.4005167    3.6521830 
 H    2.4005167   -3.6521830    2.4005167 
 H   -2.4005167   -2.4005167   -3.6521830 
 H    2.4005167   -2.4005167    3.6521830 
 H   -2.4005167    3.6521830    2.4005167 
 H   -3.6521830   -2.4005167   -2.4005167 
21
 Energy =   -2938.9283601390 TPSS CH3 Tetr As
As    0.0000000    0.0000000    0.0000000 
Au    1.4214691    1.4214691   -1.4214691 
Au   -1.4214691   -1.4214691   -1.4214691 
Au    1.4214691   -1.4214691    1.4214691 
Au   -1.4214691    1.4214691    1.4214691 
 C    2.6441170    2.6441170   -2.6441170 
 H    2.4614599    3.7141764   -2.4614599 
 H    2.4614599    2.4614599   -3.7141764 
 H    3.7141764    2.4614599   -2.4614599 
 C   -2.6441170    2.6441170    2.6441170 
 C   -2.6441170   -2.6441170   -2.6441170 
 C    2.6441170   -2.6441170    2.6441170 
 H   -3.7141764    2.4614599    2.4614599 
 H   -2.4614599   -3.7141764   -2.4614599 
 H    3.7141764   -2.4614599    2.4614599 
 H   -2.4614599    2.4614599    3.7141764 
 H    2.4614599   -3.7141764    2.4614599 
 H   -2.4614599   -2.4614599   -3.7141764 
 H    2.4614599   -2.4614599    3.7141764 
 H   -2.4614599    3.7141764    2.4614599 
 H   -3.7141764   -2.4614599   -2.4614599 
21
 Energy =    -943.2633702230 TPSS CH3 Tetr Sb
Sb    0.0000000    0.0000000    0.0000000 
Au    1.5233474    1.5233474   -1.5233474 
Au   -1.5233474   -1.5233474   -1.5233474 
Au    1.5233474   -1.5233474    1.5233474 
Au   -1.5233474    1.5233474    1.5233474 
 C    2.7470361    2.7470361   -2.7470361 
 H    2.5611747    3.8153050   -2.5611747 
 H    2.5611747    2.5611747   -3.8153050 
 H    3.8153050    2.5611747   -2.5611747 
 C   -2.7470361    2.7470361    2.7470361 
 C   -2.7470361   -2.7470361   -2.7470361 
 C    2.7470361   -2.7470361    2.7470361 
 H   -3.8153050    2.5611747    2.5611747 
 H   -2.5611747   -3.8153050   -2.5611747 
 H    3.8153050   -2.5611747    2.5611747 
 H   -2.5611747    2.5611747    3.8153050 
 H    2.5611747   -3.8153050    2.5611747 
 H   -2.5611747   -2.5611747   -3.8153050 
 H    2.5611747   -2.5611747    3.8153050 
 H   -2.5611747    3.8153050    2.5611747 
 H   -3.8153050   -2.5611747   -2.5611747 
21
 Energy =    -917.6645901167 TPSS CH3 Tetr Bi
Bi    0.0000000    0.0000000    0.0000000 
Au    1.5673596    1.5673596   -1.5673596 
Au   -1.5673596   -1.5673596   -1.5673596 
Au    1.5673596   -1.5673596    1.5673596 
Au   -1.5673596    1.5673596    1.5673596 
 C    2.7887812    2.7887812   -2.7887812 
 H    2.6001664    3.8555853   -2.6001664 
 H    2.6001664    2.6001664   -3.8555853 
 H    3.8555853    2.6001664   -2.6001664 
 C   -2.7887812    2.7887812    2.7887812 
 C   -2.7887812   -2.7887812   -2.7887812 
 C    2.7887812   -2.7887812    2.7887812 
 H   -3.8555853    2.6001664    2.6001664 
 H   -2.6001664   -3.8555853   -2.6001664 
 H    3.8555853   -2.6001664    2.6001664 
 H   -2.6001664    2.6001664    3.8555853 
 H    2.6001664   -3.8555853    2.6001664 
 H   -2.6001664   -2.6001664   -3.8555853 
 H    2.6001664   -2.6001664    3.8555853 
 H   -2.6001664    3.8555853    2.6001664 
 H   -3.8555853   -2.6001664   -2.6001664 
21
 Energy =   -1970.4152625320 TPSS PH3 Pyr N
 N    0.0000000    0.0000000    0.9117054 
Au   -1.4312395    1.4312395    0.3643413 
Au   -1.4312395   -1.4312395    0.3643413 
Au    1.4312395   -1.4312395    0.3643413 
Au    1.4312395    1.4312395    0.3643413 
 P   -2.9981604    2.9981604   -0.0550221 
 H   -4.2934562    2.7622654    0.4339874 
 H   -3.2711217    3.2711217   -1.4052203 
 H   -2.7622654    4.2934562    0.4339874 
 P   -2.9981604   -2.9981604   -0.0550221 
 P    2.9981604   -2.9981604   -0.0550221 
 P    2.9981604    2.9981604   -0.0550221 
 H   -2.7622654   -4.2934562    0.4339874 
 H    4.2934562   -2.7622654    0.4339874 
 H    2.7622654    4.2934562    0.4339874 
 H    4.2934562    2.7622654    0.4339874 
 H    2.7622654   -4.2934562    0.4339874 
 H   -4.2934562   -2.7622654    0.4339874 
 H   -3.2711217   -3.2711217   -1.4052203 
 H    3.2711217   -3.2711217   -1.4052203 
 H    3.2711217    3.2711217   -1.4052203 
21
 Energy =   -2257.1012537010 TPSS PH3 Pyr P
 P    0.0000000    0.0000000    2.0081047 
Au   -1.4654871    1.4654871    0.7805400 
Au   -1.4654871   -1.4654871    0.7805400 
Au    1.4654871   -1.4654871    0.7805400 
Au    1.4654871    1.4654871    0.7805400 
 P   -2.9673937    2.9673937   -0.1292993 
 H   -4.3249201    2.7967768    0.1886799 
 H   -3.0383415    3.0383415   -1.5306267 
 H   -2.7967768    4.3249201    0.1886799 
 P   -2.9673937   -2.9673937   -0.1292993 
 P    2.9673937   -2.9673937   -0.1292993 
 P    2.9673937    2.9673937   -0.1292993 
 H   -2.7967768   -4.3249201    0.1886799 
 H    4.3249201   -2.7967768    0.1886799 
 H    2.7967768    4.3249201    0.1886799 
 H    4.3249201    2.7967768    0.1886799 
 H    2.7967768   -4.3249201    0.1886799 
 H   -4.3249201   -2.7967768    0.1886799 
 H   -3.0383415   -3.0383415   -1.5306267 
 H    3.0383415   -3.0383415   -1.5306267 
 H    3.0383415    3.0383415   -1.5306267 
21
 Energy =   -4151.5571849590 TPSS PH3 Pyr As
As    0.0000000    0.0000000    2.2069042 
Au   -1.4785278    1.4785278    0.8169765 
Au   -1.4785278   -1.4785278    0.8169765 
Au    1.4785278   -1.4785278    0.8169765 
Au    1.4785278    1.4785278    0.8169765 
 P   -2.9648498    2.9648498   -0.1452592 
 H   -4.3255218    2.7985828    0.1621738 
 H   -3.0259725    3.0259725   -1.5477909 
 H   -2.7985828    4.3255218    0.1621738 
 P   -2.9648498   -2.9648498   -0.1452592 
 P    2.9648498   -2.9648498   -0.1452592 
 P    2.9648498    2.9648498   -0.1452592 
 H   -2.7985828   -4.3255218    0.1621738 
 H    4.3255218   -2.7985828    0.1621738 
 H    2.7985828    4.3255218    0.1621738 
 H    4.3255218    2.7985828    0.1621738 
 H    2.7985828   -4.3255218    0.1621738 
 H   -4.3255218   -2.7985828    0.1621738 
 H   -3.0259725   -3.0259725   -1.5477909 
 H    3.0259725   -3.0259725   -1.5477909 
 H    3.0259725    3.0259725   -1.5477909 
21
 Energy =   -2155.8939955400 TPSS PH3 Pyr Sb
Sb    0.0000000    0.0000000    2.6408275 
Au   -1.4902442    1.4902442    0.9760899 
Au   -1.4902442   -1.4902442    0.9760899 
Au    1.4902442   -1.4902442    0.9760899 
Au    1.4902442    1.4902442    0.9760899 
 P   -2.9168840    2.9168840   -0.1736578 
 H   -4.2949641    2.7695014    0.0580340 
 H   -2.8937989    2.8937989   -1.5787070 
 H   -2.7695014    4.2949641    0.0580340 
 P   -2.9168840   -2.9168840   -0.1736578 
 P    2.9168840   -2.9168840   -0.1736578 
 P    2.9168840    2.9168840   -0.1736578 
 H   -2.7695014   -4.2949641    0.0580340 
 H    4.2949641   -2.7695014    0.0580340 
 H    2.7695014    4.2949641    0.0580340 
 H    4.2949641    2.7695014    0.0580340 
 H    2.7695014   -4.2949641    0.0580340 
 H   -4.2949641   -2.7695014    0.0580340 
 H   -2.8937989   -2.8937989   -1.5787070 
 H    2.8937989   -2.8937989   -1.5787070 
 H    2.8937989    2.8937989   -1.5787070 
21
 Energy =   -2130.3058618070 TPSS PH3 Pyr Bi
Bi    0.0000000    0.0000000    2.7976829 
Au   -1.4901397    1.4901397    1.0007067 
Au   -1.4901397   -1.4901397    1.0007067 
Au    1.4901397   -1.4901397    1.0007067 
Au    1.4901397    1.4901397    1.0007067 
 P   -2.9045153    2.9045153   -0.1835414 
 H   -4.2854367    2.7617582    0.0361295 
 H   -2.8720063    2.8720063   -1.5888451 
 H   -2.7617582    4.2854367    0.0361295 
 P   -2.9045153   -2.9045153   -0.1835414 
 P    2.9045153   -2.9045153   -0.1835414 
 P    2.9045153    2.9045153   -0.1835414 
 H   -2.7617582   -4.2854367    0.0361295 
 H    4.2854367   -2.7617582    0.0361295 
 H    2.7617582    4.2854367    0.0361295 
 H    4.2854367    2.7617582    0.0361295 
 H    2.7617582   -4.2854367    0.0361295 
 H   -4.2854367   -2.7617582    0.0361295 
 H   -2.8720063   -2.8720063   -1.5888451 
 H    2.8720063   -2.8720063   -1.5888451 
 H    2.8720063    2.8720063   -1.5888451 
21
 Energy =   -1970.4398557700 TPSS PH3 Tetr N
 N    0.0000000    0.0000000    0.0000000 
Au    1.1743278    1.1743278   -1.1743278 
Au   -1.1743278   -1.1743278   -1.1743278 
Au    1.1743278   -1.1743278    1.1743278 
Au   -1.1743278    1.1743278    1.1743278 
 P    2.4754368    2.4754368   -2.4754368 
 H    2.3362429    3.8661229   -2.3362429 
 H    2.3362429    2.3362429   -3.8661229 
 H    3.8661229    2.3362429   -2.3362429 
 P   -2.4754368    2.4754368    2.4754368 
 P   -2.4754368   -2.4754368   -2.4754368 
 P    2.4754368   -2.4754368    2.4754368 
 H   -3.8661229    2.3362429    2.3362429 
 H   -2.3362429   -3.8661229   -2.3362429 
 H    3.8661229   -2.3362429    2.3362429 
 H   -2.3362429    2.3362429    3.8661229 
 H    2.3362429   -3.8661229    2.3362429 
 H   -2.3362429   -2.3362429   -3.8661229 
 H    2.3362429   -2.3362429    3.8661229 
 H   -2.3362429    3.8661229    2.3362429 
 H   -3.8661229   -2.3362429   -2.3362429 
21
 Energy =   -2257.1080777690 TPSS PH3 Tetr P
 P    0.0000000    0.0000000    0.0000000 
Au    1.3436624    1.3436624   -1.3436624 
Au   -1.3436624   -1.3436624   -1.3436624 
Au    1.3436624   -1.3436624    1.3436624 
Au   -1.3436624    1.3436624    1.3436624 
 P    2.6798601    2.6798601   -2.6798601 
 H    2.5418269    4.0708528   -2.5418269 
 H    2.5418269    2.5418269   -4.0708528 
 H    4.0708528    2.5418269   -2.5418269 
 P   -2.6798601    2.6798601    2.6798601 
 P   -2.6798601   -2.6798601   -2.6798601 
 P    2.6798601   -2.6798601    2.6798601 
 H   -4.0708528    2.5418269    2.5418269 
 H   -2.5418269   -4.0708528   -2.5418269 
 H    4.0708528   -2.5418269    2.5418269 
 H   -2.5418269    2.5418269    4.0708528 
 H    2.5418269   -4.0708528    2.5418269 
 H   -2.5418269   -2.5418269   -4.0708528 
 H    2.5418269   -2.5418269    4.0708528 
 H   -2.5418269    4.0708528    2.5418269 
 H   -4.0708528   -2.5418269   -2.5418269 
21
 Energy =   -4151.5555388120 TPSS PH3 Tetr As
As    0.0000000    0.0000000    0.0000000 
Au    1.4043834    1.4043834   -1.4043834 
Au   -1.4043834   -1.4043834   -1.4043834 
Au    1.4043834   -1.4043834    1.4043834 
Au   -1.4043834    1.4043834    1.4043834 
 P    2.7368508    2.7368508   -2.7368508 
 H    2.5978079    4.1275237   -2.5978079 
 H    2.5978079    2.5978079   -4.1275237 
 H    4.1275237    2.5978079   -2.5978079 
 P   -2.7368508    2.7368508    2.7368508 
 P   -2.7368508   -2.7368508   -2.7368508 
 P    2.7368508   -2.7368508    2.7368508 
 H   -4.1275237    2.5978079    2.5978079 
 H   -2.5978079   -4.1275237   -2.5978079 
 H    4.1275237   -2.5978079    2.5978079 
 H   -2.5978079    2.5978079    4.1275237 
 H    2.5978079   -4.1275237    2.5978079 
 H   -2.5978079   -2.5978079   -4.1275237 
 H    2.5978079   -2.5978079    4.1275237 
 H   -2.5978079    4.1275237    2.5978079 
 H   -4.1275237   -2.5978079   -2.5978079 
21
 Energy =   -2155.8866525040 TPSS PH3 Tetr Sb
Sb    0.0000000    0.0000000    0.0000000 
Au    1.5031805    1.5031805   -1.5031805 
Au   -1.5031805   -1.5031805   -1.5031805 
Au    1.5031805   -1.5031805    1.5031805 
Au   -1.5031805    1.5031805    1.5031805 
 P    2.8418156    2.8418156   -2.8418156 
 H    2.7034129    4.2327387   -2.7034129 
 H    2.7034129    2.7034129   -4.2327387 
 H    4.2327387    2.7034129   -2.7034129 
 P   -2.8418156    2.8418156    2.8418156 
 P   -2.8418156   -2.8418156   -2.8418156 
 P    2.8418156   -2.8418156    2.8418156 
 H   -4.2327387    2.7034129    2.7034129 
 H   -2.7034129   -4.2327387   -2.7034129 
 H    4.2327387   -2.7034129    2.7034129 
 H   -2.7034129    2.7034129    4.2327387 
 H    2.7034129   -4.2327387    2.7034129 
 H   -2.7034129   -2.7034129   -4.2327387 
 H    2.7034129   -2.7034129    4.2327387 
 H   -2.7034129    4.2327387    2.7034129 
 H   -4.2327387   -2.7034129   -2.7034129 
21
 Energy =   -2130.2842288370 TPSS PH3 Tetr Bi
Bi    0.0000000    0.0000000    0.0000000 
Au    1.5504779    1.5504779   -1.5504779 
Au   -1.5504779   -1.5504779   -1.5504779 
Au    1.5504779   -1.5504779    1.5504779 
Au   -1.5504779    1.5504779    1.5504779 
 P    2.8859021    2.8859021   -2.8859021 
 H    2.7465486    4.2766130   -2.7465486 
 H    2.7465486    2.7465486   -4.2766130 
 H    4.2766130    2.7465486   -2.7465486 
 P   -2.8859021    2.8859021    2.8859021 
 P   -2.8859021   -2.8859021   -2.8859021 
 P    2.8859021   -2.8859021    2.8859021 
 H   -4.2766130    2.7465486    2.7465486 
 H   -2.7465486   -4.2766130   -2.7465486 
 H    4.2766130   -2.7465486    2.7465486 
 H   -2.7465486    2.7465486    4.2766130 
 H    2.7465486   -4.2766130    2.7465486 
 H   -2.7465486   -2.7465486   -4.2766130 
 H    2.7465486   -2.7465486    4.2766130 
 H   -2.7465486    4.2766130    2.7465486 
 H   -4.2766130   -2.7465486   -2.7465486 
21
 Energy =    -755.7245675041 SCS-MP2 CH3 Pyr N
 N    0.0000000    0.0000000    0.2523002 
Au   -1.4557385    1.4557385    0.0971338 
Au   -1.4557385   -1.4557385    0.0971338 
Au    1.4557385   -1.4557385    0.0971338 
Au    1.4557385    1.4557385    0.0971338 
 C   -2.9017546    2.9017546   -0.0229139 
 H   -3.8365037    2.5961469    0.4603672 
 H   -3.1548521    3.1548521   -1.0580295 
 H   -2.5961469    3.8365037    0.4603672 
 C   -2.9017546   -2.9017546   -0.0229139 
 C    2.9017546   -2.9017546   -0.0229139 
 C    2.9017546    2.9017546   -0.0229139 
 H   -2.5961469   -3.8365037    0.4603672 
 H    3.8365037   -2.5961469    0.4603672 
 H    2.5961469    3.8365037    0.4603672 
 H    3.8365037    2.5961469    0.4603672 
 H    2.5961469   -3.8365037    0.4603672 
 H   -3.8365037   -2.5961469    0.4603672 
 H   -3.1548521   -3.1548521   -1.0580295 
 H    3.1548521   -3.1548521   -1.0580295 
 H    3.1548521    3.1548521   -1.0580295 
21
 Energy =   -1042.0240836301 SCS-MP2 CH3 Pyr P
 P    0.0000000    0.0000000    1.9574316 
Au   -1.4818654    1.4818654    0.7905216 
Au   -1.4818654   -1.4818654    0.7905216 
Au    1.4818654   -1.4818654    0.7905216 
Au    1.4818654    1.4818654    0.7905216 
 C   -2.7813744    2.7813744   -0.1707334 
 H   -3.8308732    2.5880760    0.0744329 
 H   -2.6873665    2.6873665   -1.2580119 
 H   -2.5880760    3.8308732    0.0744329 
 C   -2.7813744   -2.7813744   -0.1707334 
 C    2.7813744   -2.7813744   -0.1707334 
 C    2.7813744    2.7813744   -0.1707334 
 H   -2.5880760   -3.8308732    0.0744329 
 H    3.8308732   -2.5880760    0.0744329 
 H    2.5880760    3.8308732    0.0744329 
 H    3.8308732    2.5880760    0.0744329 
 H    2.5880760   -3.8308732    0.0744329 
 H   -3.8308732   -2.5880760    0.0744329 
 H   -2.6873665   -2.6873665   -1.2580119 
 H    2.6873665   -2.6873665   -1.2580119 
 H    2.6873665    2.6873665   -1.2580119 
21
 Energy =   -2935.5845319595 SCS-MP2 CH3 Pyr As
As    0.0000000    0.0000000    1.3300615 
Au   -1.4813415    1.4813415   -0.0310214 
Au   -1.4813415   -1.4813415   -0.0310214 
Au    1.4813415   -1.4813415   -0.0310214 
Au    1.4813415    1.4813415   -0.0310214 
 C   -2.6900148    2.6900148   -1.2013980 
 H   -3.7583904    2.5154036   -1.0383454 
 H   -2.4932295    2.4932295   -2.2608569 
 H   -2.5154036    3.7583904   -1.0383454 
 C   -2.6900148   -2.6900148   -1.2013980 
 C    2.6900148   -2.6900148   -1.2013980 
 C    2.6900148    2.6900148   -1.2013980 
 H   -2.5154036   -3.7583904   -1.0383454 
 H    3.7583904   -2.5154036   -1.0383454 
 H    2.5154036    3.7583904   -1.0383454 
 H    3.7583904    2.5154036   -1.0383454 
 H    2.5154036   -3.7583904   -1.0383454 
 H   -3.7583904   -2.5154036   -1.0383454 
 H   -2.4932295   -2.4932295   -2.2608569 
 H    2.4932295   -2.4932295   -2.2608569 
 H    2.4932295    2.4932295   -2.2608569 
21
 Energy =    -940.7164924723 SCS-MP2 CH3 Pyr Sb
Sb    0.0000000    0.0000000    1.4950411 
Au   -1.4948931    1.4948931   -0.1228287 
Au   -1.4948931   -1.4948931   -0.1228287 
Au    1.4948931   -1.4948931   -0.1228287 
Au    1.4948931    1.4948931   -0.1228287 
 C   -2.6659886    2.6659886   -1.3684221 
 H   -3.7369288    2.4923445   -1.2251458 
 H   -2.4406689    2.4406689   -2.4160627 
 H   -2.4923445    3.7369288   -1.2251458 
 C   -2.6659886   -2.6659886   -1.3684221 
 C    2.6659886   -2.6659886   -1.3684221 
 C    2.6659886    2.6659886   -1.3684221 
 H   -2.4923445   -3.7369288   -1.2251458 
 H    3.7369288   -2.4923445   -1.2251458 
 H    2.4923445    3.7369288   -1.2251458 
 H    3.7369288    2.4923445   -1.2251458 
 H    2.4923445   -3.7369288   -1.2251458 
 H   -3.7369288   -2.4923445   -1.2251458 
 H   -2.4406689   -2.4406689   -2.4160627 
 H    2.4406689   -2.4406689   -2.4160627 
 H    2.4406689    2.4406689   -2.4160627 
21
 Energy =    -915.0799641903 SCS-MP2 CH3 Pyr Bi
Bi    0.0000000    0.0000000    2.8913831 
Au   -1.4758328    1.4758328    1.1153327 
Au   -1.4758328   -1.4758328    1.1153327 
Au    1.4758328   -1.4758328    1.1153327 
Au    1.4758328    1.4758328    1.1153327 
 C   -2.5727488    2.5727488   -0.2515795 
 H   -3.6499780    2.4037169   -0.1584207 
 H   -2.2879061    2.2879061   -1.2697576 
 H   -2.4037169    3.6499780   -0.1584207 
 C   -2.5727488   -2.5727488   -0.2515795 
 C    2.5727488   -2.5727488   -0.2515795 
 C    2.5727488    2.5727488   -0.2515795 
 H   -2.4037169   -3.6499780   -0.1584207 
 H    3.6499780   -2.4037169   -0.1584207 
 H    2.4037169    3.6499780   -0.1584207 
 H    3.6499780    2.4037169   -0.1584207 
 H    2.4037169   -3.6499780   -0.1584207 
 H   -3.6499780   -2.4037169   -0.1584207 
 H   -2.2879061   -2.2879061   -1.2697576 
 H    2.2879061   -2.2879061   -1.2697576 
 H    2.2879061    2.2879061   -1.2697576 
21
 Energy =    -755.7468498975 SCS-MP2 CH3 Tetr N
 N    0.0000000    0.0000000    0.0000000 
Au    1.1600370    1.1600370   -1.1600370 
Au   -1.1600370   -1.1600370   -1.1600370 
Au    1.1600370   -1.1600370    1.1600370 
Au   -1.1600370    1.1600370    1.1600370 
 C    2.3498952    2.3498952   -2.3498952 
 H    2.1789478    3.4194266   -2.1789478 
 H    2.1789478    2.1789478   -3.4194266 
 H    3.4194266    2.1789478   -2.1789478 
 C   -2.3498952    2.3498952    2.3498952 
 C   -2.3498952   -2.3498952   -2.3498952 
 C    2.3498952   -2.3498952    2.3498952 
 H   -3.4194266    2.1789478    2.1789478 
 H   -2.1789478   -3.4194266   -2.1789478 
 H    3.4194266   -2.1789478    2.1789478 
 H   -2.1789478    2.1789478    3.4194266 
 H    2.1789478   -3.4194266    2.1789478 
 H   -2.1789478   -2.1789478   -3.4194266 
 H    2.1789478   -2.1789478    3.4194266 
 H   -2.1789478    3.4194266    2.1789478 
 H   -3.4194266   -2.1789478   -2.1789478 
21
 Energy =   -1042.0409370195 SCS-MP2 CH3 Tetr P
 P    0.0000000    0.0000000    0.0000000 
Au    1.3316512    1.3316512   -1.3316512 
Au   -1.3316512   -1.3316512   -1.3316512 
Au    1.3316512   -1.3316512    1.3316512 
Au   -1.3316512    1.3316512    1.3316512 
 C    2.5371098    2.5371098   -2.5371098 
 H    2.3611329    3.6041594   -2.3611329 
 H    2.3611329    2.3611329   -3.6041594 
 H    3.6041594    2.3611329   -2.3611329 
 C   -2.5371098    2.5371098    2.5371098 
 C   -2.5371098   -2.5371098   -2.5371098 
 C    2.5371098   -2.5371098    2.5371098 
 H   -3.6041594    2.3611329    2.3611329 
 H   -2.3611329   -3.6041594   -2.3611329 
 H    3.6041594   -2.3611329    2.3611329 
 H   -2.3611329    2.3611329    3.6041594 
 H    2.3611329   -3.6041594    2.3611329 
 H   -2.3611329   -2.3611329   -3.6041594 
 H    2.3611329   -2.3611329    3.6041594 
 H   -2.3611329    3.6041594    2.3611329 
 H   -3.6041594   -2.3611329   -2.3611329 
21
 Energy =   -2935.6007004379 SCS-MP2 CH3 Tetr As
As    0.0000000    0.0000000    0.0000000 
Au    1.3929741    1.3929741   -1.3929741 
Au   -1.3929741   -1.3929741   -1.3929741 
Au    1.3929741   -1.3929741    1.3929741 
Au   -1.3929741    1.3929741    1.3929741 
 C    2.5940594    2.5940594   -2.5940594 
 H    2.4167843    3.6603281   -2.4167843 
 H    2.4167843    2.4167843   -3.6603281 
 H    3.6603281    2.4167843   -2.4167843 
 C   -2.5940594    2.5940594    2.5940594 
 C   -2.5940594   -2.5940594   -2.5940594 
 C    2.5940594   -2.5940594    2.5940594 
 H   -3.6603281    2.4167843    2.4167843 
 H   -2.4167843   -3.6603281   -2.4167843 
 H    3.6603281   -2.4167843    2.4167843 
 H   -2.4167843    2.4167843    3.6603281 
 H    2.4167843   -3.6603281    2.4167843 
 H   -2.4167843   -2.4167843   -3.6603281 
 H    2.4167843   -2.4167843    3.6603281 
 H   -2.4167843    3.6603281    2.4167843 
 H   -3.6603281   -2.4167843   -2.4167843 
21
 Energy =    -940.7262853404 SCS-MP2 CH3 Tetr Sb
Sb    0.0000000    0.0000000    0.0000000 
Au    1.4899422    1.4899422   -1.4899422 
Au   -1.4899422   -1.4899422   -1.4899422 
Au    1.4899422   -1.4899422    1.4899422 
Au   -1.4899422    1.4899422    1.4899422 
 C    2.6907245    2.6907245   -2.6907245 
 H    2.5110884    3.7557143   -2.5110884 
 H    2.5110884    2.5110884   -3.7557143 
 H    3.7557143    2.5110884   -2.5110884 
 C   -2.6907245    2.6907245    2.6907245 
 C   -2.6907245   -2.6907245   -2.6907245 
 C    2.6907245   -2.6907245    2.6907245 
 H   -3.7557143    2.5110884    2.5110884 
 H   -2.5110884   -3.7557143   -2.5110884 
 H    3.7557143   -2.5110884    2.5110884 
 H   -2.5110884    2.5110884    3.7557143 
 H    2.5110884   -3.7557143    2.5110884 
 H   -2.5110884   -2.5110884   -3.7557143 
 H    2.5110884   -2.5110884    3.7557143 
 H   -2.5110884    3.7557143    2.5110884 
 H   -3.7557143   -2.5110884   -2.5110884 
21
 Energy =    -915.0807258905 SCS-MP2 CH3 Tetr Bi
Bi    0.0000000    0.0000000    0.0000000 
Au    1.5341606    1.5341606   -1.5341606 
Au   -1.5341606   -1.5341606   -1.5341606 
Au    1.5341606   -1.5341606    1.5341606 
Au   -1.5341606    1.5341606    1.5341606 
 C    2.7308047    2.7308047   -2.7308047 
 H    2.5491958    3.7947485   -2.5491958 
 H    2.5491958    2.5491958   -3.7947485 
 H    3.7947485    2.5491958   -2.5491958 
 C   -2.7308047    2.7308047    2.7308047 
 C   -2.7308047   -2.7308047   -2.7308047 
 C    2.7308047   -2.7308047    2.7308047 
 H   -3.7947485    2.5491958    2.5491958 
 H   -2.5491958   -3.7947485   -2.5491958 
 H    3.7947485   -2.5491958    2.5491958 
 H   -2.5491958    2.5491958    3.7947485 
 H    2.5491958   -3.7947485    2.5491958 
 H   -2.5491958   -2.5491958   -3.7947485 
 H    2.5491958   -2.5491958    3.7947485 
 H   -2.5491958    3.7947485    2.5491958 
 H   -3.7947485   -2.5491958   -2.5491958 
21
 Energy =   -1966.7823738099 SCS-MP2 PH3 Pyr N
 N    0.0000000    0.0000000    0.6689649 
Au   -1.4210061    1.4210061    0.2742799 
Au   -1.4210061   -1.4210061    0.2742799 
Au    1.4210061   -1.4210061    0.2742799 
Au    1.4210061    1.4210061    0.2742799 
 P   -2.9765436    2.9765436   -0.0427463 
 H   -4.2406814    2.7146673    0.4837311 
 H   -3.2857701    3.2857701   -1.3662370 
 H   -2.7146673    4.2406814    0.4837311 
 P   -2.9765436   -2.9765436   -0.0427463 
 P    2.9765436   -2.9765436   -0.0427463 
 P    2.9765436    2.9765436   -0.0427463 
 H   -2.7146673   -4.2406814    0.4837311 
 H    4.2406814   -2.7146673    0.4837311 
 H    2.7146673    4.2406814    0.4837311 
 H    4.2406814    2.7146673    0.4837311 
 H    2.7146673   -4.2406814    0.4837311 
 H   -4.2406814   -2.7146673    0.4837311 
 H   -3.2857701   -3.2857701   -1.3662370 
 H    3.2857701   -3.2857701   -1.3662370 
 H    3.2857701    3.2857701   -1.3662370 
21
 Energy =   -2253.0810488449 SCS-MP2 PH3 Pyr P
 P    0.0000000    0.0000000    1.9662162 
Au   -1.4463045    1.4463045    0.7642068 
Au   -1.4463045   -1.4463045    0.7642068 
Au    1.4463045   -1.4463045    0.7642068 
Au    1.4463045    1.4463045    0.7642068 
 P   -2.9258827    2.9258827   -0.1291674 
 H   -4.2698577    2.7456349    0.1972364 
 H   -2.9904439    2.9904439   -1.5210662 
 H   -2.7456349    4.2698577    0.1972364 
 P   -2.9258827   -2.9258827   -0.1291674 
 P    2.9258827   -2.9258827   -0.1291674 
 P    2.9258827    2.9258827   -0.1291674 
 H   -2.7456349   -4.2698577    0.1972364 
 H    4.2698577   -2.7456349    0.1972364 
 H    2.7456349    4.2698577    0.1972364 
 H    4.2698577    2.7456349    0.1972364 
 H    2.7456349   -4.2698577    0.1972364 
 H   -4.2698577   -2.7456349    0.1972364 
 H   -2.9904439   -2.9904439   -1.5210662 
 H    2.9904439   -2.9904439   -1.5210662 
 H    2.9904439    2.9904439   -1.5210662 
21
 Energy =   -4146.6464609938 SCS-MP2 PH3 Pyr As
As    0.0000000    0.0000000    2.2258996 
Au   -1.4516730    1.4516730    0.8595145 
Au   -1.4516730   -1.4516730    0.8595145 
Au    1.4516730   -1.4516730    0.8595145 
Au    1.4516730    1.4516730    0.8595145 
 P   -2.8947758    2.8947758   -0.1457408 
 H   -4.2507287    2.7270487    0.1352135 
 H   -2.9071536    2.9071536   -1.5406756 
 H   -2.7270487    4.2507287    0.1352135 
 P   -2.8947758   -2.8947758   -0.1457408 
 P    2.8947758   -2.8947758   -0.1457408 
 P    2.8947758    2.8947758   -0.1457408 
 H   -2.7270487   -4.2507287    0.1352135 
 H    4.2507287   -2.7270487    0.1352135 
 H    2.7270487    4.2507287    0.1352135 
 H    4.2507287    2.7270487    0.1352135 
 H    2.7270487   -4.2507287    0.1352135 
 H   -4.2507287   -2.7270487    0.1352135 
 H   -2.9071536   -2.9071536   -1.5406756 
 H    2.9071536   -2.9071536   -1.5406756 
 H    2.9071536    2.9071536   -1.5406756 
21
 Energy =   -2151.7763545515 SCS-MP2 PH3 Pyr Sb
Sb    0.0000000    0.0000000    2.6162615 
Au   -1.4617934    1.4617934    0.9814046 
Au   -1.4617934   -1.4617934    0.9814046 
Au    1.4617934   -1.4617934    0.9814046 
Au    1.4617934    1.4617934    0.9814046 
 P   -2.8552678    2.8552678   -0.1710665 
 H   -4.2241480    2.7011744    0.0500137 
 H   -2.8009969    2.8009969   -1.5644309 
 H   -2.7011744    4.2241480    0.0500137 
 P   -2.8552678   -2.8552678   -0.1710665 
 P    2.8552678   -2.8552678   -0.1710665 
 P    2.8552678    2.8552678   -0.1710665 
 H   -2.7011744   -4.2241480    0.0500137 
 H    4.2241480   -2.7011744    0.0500137 
 H    2.7011744    4.2241480    0.0500137 
 H    4.2241480    2.7011744    0.0500137 
 H    2.7011744   -4.2241480    0.0500137 
 H   -4.2241480   -2.7011744    0.0500137 
 H   -2.8009969   -2.8009969   -1.5644309 
 H    2.8009969   -2.8009969   -1.5644309 
 H    2.8009969    2.8009969   -1.5644309 
21
 Energy =   -2149.2250363183 SCS-MP2 PH3 Pyr Sb 
#correlated a1: 15-16, a2: 4-5, b1: 5-6, b2: 12-13, e: 16-19
Sb    0.0000000    0.0000000    2.6850206 
Au   -1.6508796    1.6508796    1.1834376 
Au   -1.6508796   -1.6508796    1.1834376 
Au    1.6508796   -1.6508796    1.1834376 
Au    1.6508796    1.6508796    1.1834376 
 P   -3.0882849    3.0882849   -0.2134574 
 H   -4.4423939    2.9156397   -0.0346436 
 H   -2.9390785    2.9390785   -1.5719482 
 H   -2.9156397    4.4423939   -0.0346436 
 P   -3.0882849   -3.0882849   -0.2134574 
 P    3.0882849   -3.0882849   -0.2134574 
 P    3.0882849    3.0882849   -0.2134574 
 H   -2.9156397   -4.4423939   -0.0346436 
 H    4.4423939   -2.9156397   -0.0346436 
 H    2.9156397    4.4423939   -0.0346436 
 H    4.4423939    2.9156397   -0.0346436 
 H    2.9156397   -4.4423939   -0.0346436 
 H   -4.4423939   -2.9156397   -0.0346436 
 H   -2.9390785   -2.9390785   -1.5719482 
 H    2.9390785   -2.9390785   -1.5719482 
 H    2.9390785    2.9390785   -1.5719482 
21
 Energy =   -2126.1455634683 SCS-MP2 PH3 Pyr Bi
Bi    0.0000000    0.0000000    2.8071466 
Au   -1.4566030    1.4566030    1.0286715 
Au   -1.4566030   -1.4566030    1.0286715 
Au    1.4566030   -1.4566030    1.0286715 
Au    1.4566030    1.4566030    1.0286715 
 P   -2.8264108    2.8264108   -0.1815519 
 H   -4.2005942    2.6790247    0.0119521 
 H   -2.7455255    2.7455255   -1.5728104 
 H   -2.6790247    4.2005942    0.0119521 
 P   -2.8264108   -2.8264108   -0.1815519 
 P    2.8264108   -2.8264108   -0.1815519 
 P    2.8264108    2.8264108   -0.1815519 
 H   -2.6790247   -4.2005942    0.0119521 
 H    4.2005942   -2.6790247    0.0119521 
 H    2.6790247    4.2005942    0.0119521 
 H    4.2005942    2.6790247    0.0119521 
 H    2.6790247   -4.2005942    0.0119521 
 H   -4.2005942   -2.6790247    0.0119521 
 H   -2.7455255   -2.7455255   -1.5728104 
 H    2.7455255   -2.7455255   -1.5728104 
 H    2.7455255    2.7455255   -1.5728104 
21
 Energy =   -1966.8107927989 SCS-MP2 PH3 Tetr N
 N    0.0000000    0.0000000    0.0000000 
Au    1.1550830    1.1550830   -1.1550830 
Au   -1.1550830   -1.1550830   -1.1550830 
Au    1.1550830   -1.1550830    1.1550830 
Au   -1.1550830    1.1550830    1.1550830 
 P    2.4409980    2.4409980   -2.4409980 
 H    2.2949703    3.8199858   -2.2949703 
 H    2.2949703    2.2949703   -3.8199858 
 H    3.8199858    2.2949703   -2.2949703 
 P   -2.4409980    2.4409980    2.4409980 
 P   -2.4409980   -2.4409980   -2.4409980 
 P    2.4409980   -2.4409980    2.4409980 
 H   -3.8199858    2.2949703    2.2949703 
 H   -2.2949703   -3.8199858   -2.2949703 
 H    3.8199858   -2.2949703    2.2949703 
 H   -2.2949703    2.2949703    3.8199858 
 H    2.2949703   -3.8199858    2.2949703 
 H   -2.2949703   -2.2949703   -3.8199858 
 H    2.2949703   -2.2949703    3.8199858 
 H   -2.2949703    3.8199858    2.2949703 
 H   -3.8199858   -2.2949703   -2.2949703 
21
 Energy =   -2253.0896317122 SCS-MP2 PH3 Tetr P
 P    0.0000000    0.0000000    0.0000000 
Au    1.3245016    1.3245016   -1.3245016 
Au   -1.3245016   -1.3245016   -1.3245016 
Au    1.3245016   -1.3245016    1.3245016 
Au   -1.3245016    1.3245016    1.3245016 
 P    2.6433613    2.6433613   -2.6433613 
 H    2.4978474    4.0226890   -2.4978474 
 H    2.4978474    2.4978474   -4.0226890 
 H    4.0226890    2.4978474   -2.4978474 
 P   -2.6433613    2.6433613    2.6433613 
 P   -2.6433613   -2.6433613   -2.6433613 
 P    2.6433613   -2.6433613    2.6433613 
 H   -4.0226890    2.4978474    2.4978474 
 H   -2.4978474   -4.0226890   -2.4978474 
 H    4.0226890   -2.4978474    2.4978474 
 H   -2.4978474    2.4978474    4.0226890 
 H    2.4978474   -4.0226890    2.4978474 
 H   -2.4978474   -2.4978474   -4.0226890 
 H    2.4978474   -2.4978474    4.0226890 
 H   -2.4978474    4.0226890    2.4978474 
 H   -4.0226890   -2.4978474   -2.4978474 
21
 Energy =   -4146.6466869879 SCS-MP2 PH3 Tetr As
As    0.0000000    0.0000000    0.0000000 
Au    1.3797439    1.3797439   -1.3797439 
Au   -1.3797439   -1.3797439   -1.3797439 
Au    1.3797439   -1.3797439    1.3797439 
Au   -1.3797439    1.3797439    1.3797439 
 P    2.6949511    2.6949511   -2.6949511 
 H    2.5487813    4.0740206   -2.5487813 
 H    2.5487813    2.5487813   -4.0740206 
 H    4.0740206    2.5487813   -2.5487813 
 P   -2.6949511    2.6949511    2.6949511 
 P   -2.6949511   -2.6949511   -2.6949511 
 P    2.6949511   -2.6949511    2.6949511 
 H   -4.0740206    2.5487813    2.5487813 
 H   -2.5487813   -4.0740206   -2.5487813 
 H    4.0740206   -2.5487813    2.5487813 
 H   -2.5487813    2.5487813    4.0740206 
 H    2.5487813   -4.0740206    2.5487813 
 H   -2.5487813   -2.5487813   -4.0740206 
 H    2.5487813   -2.5487813    4.0740206 
 H   -2.5487813    4.0740206    2.5487813 
 H   -4.0740206   -2.5487813   -2.5487813 
21
 Energy =   -2151.7681345399 SCS-MP2 PH3 Tetr Sb
Sb    0.0000000    0.0000000    0.0000000 
Au    1.4739014    1.4739014   -1.4739014 
Au   -1.4739014   -1.4739014   -1.4739014 
Au    1.4739014   -1.4739014    1.4739014 
Au   -1.4739014    1.4739014    1.4739014 
 P    2.7937698    2.7937698   -2.7937698 
 H    2.6479045    4.1729971   -2.6479045 
 H    2.6479045    2.6479045   -4.1729971 
 H    4.1729971    2.6479045   -2.6479045 
 P   -2.7937698    2.7937698    2.7937698 
 P   -2.7937698   -2.7937698   -2.7937698 
 P    2.7937698   -2.7937698    2.7937698 
 H   -4.1729971    2.6479045    2.6479045 
 H   -2.6479045   -4.1729971   -2.6479045 
 H    4.1729971   -2.6479045    2.6479045 
 H   -2.6479045    2.6479045    4.1729971 
 H    2.6479045   -4.1729971    2.6479045 
 H   -2.6479045   -2.6479045   -4.1729971 
 H    2.6479045   -2.6479045    4.1729971 
 H   -2.6479045    4.1729971    2.6479045 
 H   -4.1729971   -2.6479045   -2.6479045 
21
 Energy =   -2126.1189506994 SCS-MP2 PH3 Tetr Bi
Bi    0.0000000    0.0000000    0.0000000 
Au    1.5159738    1.5159738   -1.5159738 
Au   -1.5159738   -1.5159738   -1.5159738 
Au    1.5159738   -1.5159738    1.5159738 
Au   -1.5159738    1.5159738    1.5159738 
 P    2.8307568    2.8307568   -2.8307568 
 H    2.6836199    4.2095890   -2.6836199 
 H    2.6836199    2.6836199   -4.2095890 
 H    4.2095890    2.6836199   -2.6836199 
 P   -2.8307568    2.8307568    2.8307568 
 P   -2.8307568   -2.8307568   -2.8307568 
 P    2.8307568   -2.8307568    2.8307568 
 H   -4.2095890    2.6836199    2.6836199 
 H   -2.6836199   -4.2095890   -2.6836199 
 H    4.2095890   -2.6836199    2.6836199 
 H   -2.6836199    2.6836199    4.2095890 
 H    2.6836199   -4.2095890    2.6836199 
 H   -2.6836199   -2.6836199   -4.2095890 
 H    2.6836199   -2.6836199    4.2095890 
 H   -2.6836199    4.2095890    2.6836199 
 H   -4.2095890   -2.6836199   -2.6836199 
21
Energy = -1044.462413286 TPSS CH3 Trans P
P    -0.6652914    0.1456958    1.0784210 
Au    1.7171381    0.1296278    0.9696391 
Au   -0.5265428    2.4657734    0.6169521 
Au   -1.7470593   -0.1348729   -1.0163860 
Au   -0.4989936   -2.2123885    1.2478669 
C     3.8452307    0.1343006    1.0239985 
H     4.2431573    1.1002921    1.3722565 
H     4.2883586   -0.0572089    0.0345073 
H     4.2366698   -0.6371630    1.7055512 
C    -0.4155222    4.5021990    0.1009334 
C    -2.8435270   -0.3796518   -2.8224701 
C    -0.3467430   -4.3100114    1.2983900 
H    -1.3673994    5.0227872    0.2785746 
H    -3.4790798   -1.2784471   -2.7923542 
H    -0.0802786   -4.6783572    2.2991804 
H    -1.2909172   -4.7940924    1.0093952 
H    -3.5087144    0.4768477   -3.0138735 
H     0.3602841    5.0275215    0.6762258 
H    -0.1706064    4.6186255   -0.9651886 
H    -2.1864658   -0.4793361   -3.7001310 
H     0.4288052   -4.6592840    0.6008713 
21
Energy = -2938.912862856 TPSS CH3 Trans As
As   -0.7565458    0.2064789    1.1557399 
Au    1.7301315    0.1714093    0.9822779 
Au   -0.5644036    2.5891720    0.5309879 
Au   -1.7343842   -0.1918942   -1.0891291 
Au   -0.5285056   -2.2425054    1.3931605 
C     3.8580237    0.1682805    0.9750086 
H     4.2681538    1.1503136    1.2575893 
H     4.2707742   -0.0802909   -0.0148580 
H     4.2647474   -0.5664299    1.6872470 
C    -0.4837848    4.6128349   -0.0218078 
C    -2.6937591   -0.5263836   -2.9560036 
C    -0.4088727   -4.3299145    1.5821558 
H    -1.4393351    5.1195756    0.1749601 
H    -3.3183884   -1.4328263   -2.9327289 
H    -0.2225368   -4.6291654    2.6232204 
H    -1.3417088   -4.8147264    1.2599943 
H    -3.3534184    0.3120003   -3.2285419 
H     0.2977750    5.1518418    0.5321757 
H    -0.2658654    4.7204845   -1.0941532 
H    -1.9732991   -0.6515059   -3.7788669 
H     0.4064236   -4.7374935    0.9674475 
21
Energy = -943.2461556678 TPSS CH3 Trans Sb
Sb   -0.9380719    0.1898650    1.2733449 
Au    1.7213925    0.1483326    1.1051033 
Au   -0.7229978    2.7607802    0.7141864 
Au   -1.7187126   -0.1932816   -1.2324627 
Au   -0.6479708   -2.4298487    1.4456119 
C     3.8489346    0.1507786    1.0487024 
H     4.2604737    1.0934201    1.4400624 
H     4.2279997    0.0301409    0.0226850 
H     4.2726098   -0.6660021    1.6522356 
C    -0.6101667    4.7922479    0.1996269 
C    -2.4099012   -0.4892328   -3.2200682 
C    -0.5000931   -4.5231103    1.5036119 
H    -1.5873156    5.1681328   -0.1337499 
H    -2.9997218   -1.4139630   -3.3072220 
H     0.1356662   -4.8555069    2.3353457 
H    -1.4901961   -4.9820636    1.6311093 
H    -3.0519605    0.3416928   -3.5488565 
H    -0.2887274    5.4001479    1.0561188 
H     0.1087838    4.9487680   -0.6164837 
H    -1.5760907   -0.5624985   -3.9343188 
H    -0.0669192   -4.9090468    0.5703352 
21
Energy = -917.6499644621 TPSS CH3 Trans Bi
Bi   -0.9782199    0.1990306    1.3185290 
Au    1.7681949    0.1585820    1.1022228 
Au   -0.7698133    2.8223917    0.6178635 
Au   -1.6807757   -0.2120587   -1.3044939 
Au   -0.6313318   -2.4982539    1.4784808 
C     3.8951312    0.1804826    1.0182367 
H     4.2967997    1.1358324    1.3882875 
H     4.2648330    0.0459326   -0.0094270 
H     4.3345826   -0.6195153    1.6327092 
C    -0.7318024    4.8663602    0.1569605 
C    -2.3012553   -0.5363848   -3.3126306 
C    -0.5267450   -4.5825034    1.6690936 
H    -1.7138931    5.2034452   -0.2017148 
H    -2.8727021   -1.4719015   -3.4067395 
H     0.0861983   -4.8699421    2.5338684 
H    -1.5315819   -5.0036754    1.8100006 
H    -2.9461788    0.2800864   -3.6704943 
H    -0.4730857    5.4586126    1.0450794 
H     0.0095296    5.0800721   -0.6246763 
H    -1.4439575   -0.6038039   -3.9991119 
H    -0.0885369   -5.0389424    0.7713573 
21
Energy = -2257.093157688 TPSS PH3 Trans P
P    -0.7759241    0.2742278    0.9189646 
Au    1.5784859    0.2256797    0.7479054 
Au   -0.5272841    2.5543115    0.4744484 
Au   -1.6145465   -0.3443478   -1.1617491 
Au   -0.4997963   -1.8868560    1.7650524 
P     3.9060107    0.2451037    0.8234584 
H     4.5729791    1.3904576    0.3554938 
H     4.6155595   -0.7560274    0.1382925 
H     4.4833851    0.1285561    2.0999801 
P    -0.5232704    4.7277220   -0.2520474 
P    -2.7038618   -0.9271866   -3.1188968 
P    -0.4618272   -4.1112400    2.3135338 
H    -1.1830024    4.9389648   -1.4738322 
H    -2.8898262   -2.2960017   -3.3728203 
H     0.7850923   -4.7275644    2.5036667 
H    -1.1445020   -4.5107182    3.4728061 
H    -4.0246607   -0.4625941   -3.2330066 
H    -1.1457107    5.6901923    0.5576782 
H     0.7133180    5.3416122   -0.5065736 
H    -2.1728545   -0.5015329   -4.3475089 
H    -1.0380770   -4.9630068    1.3569854 
21
Energy = -4151.543235841 TPSS PH3 Trans As
As   -0.7166094    0.3872452    0.6222244 
Au    1.7234684    0.4089321    0.6198669 
Au   -0.7406523    2.6767249   -0.1901875 
Au   -1.4872368   -0.8350763   -1.3260720 
Au   -0.6537591   -1.3737131    2.2962118 
P     4.0269420    0.5522225    0.8129720 
H     4.5325425    1.7262695    1.3967462 
H     4.8011422    0.4951982   -0.3576821 
H     4.6730035   -0.4183918    1.5969511 
P    -0.7757992    4.6374500   -1.3753183 
P    -2.4297857   -1.9546443   -3.1063990 
P    -0.6065127   -3.3158785    3.5113028 
H    -1.5519018    5.6969754   -0.8818959 
H    -3.6569583   -2.5876657   -2.8501040 
H    -1.3130260   -3.3628271    4.7224211 
H    -1.1496655   -4.4222832    2.8381631 
H    -2.7608372   -1.1882114   -4.2354114 
H     0.4433438    5.2848852   -1.6330030 
H    -1.2891722    4.5089089   -2.6760414 
H    -1.7099847   -3.0048490   -3.6986295 
H     0.6415945   -3.8292022    3.8998284 
21
Energy = -2155.871273798 TPSS PH3 Trans Sb
Sb   -0.9886903    0.2516948    0.9403573 
Au    1.6441848    0.2090258    0.8091337 
Au   -0.6348615    2.8129275    0.6718559 
Au   -1.5938343   -0.3976089   -1.5022553 
Au   -0.5785391   -2.1158819    1.9351557 
P     3.9843333    0.2374474    0.8968563 
H     4.6386399    1.4581433    0.6523520 
H     4.7012451   -0.6013102    0.0252881 
H     4.5834372   -0.1150851    2.1195071 
P    -0.6843780    5.0177034    0.0388742 
P    -2.3825346   -0.9607726   -3.6071657 
P    -0.6236888   -4.3570105    2.4263662 
H    -0.5249612    5.2536377   -1.3361981 
H    -2.5892363   -2.3244858   -3.8725633 
H     0.4104140   -5.1700269    1.9356546 
H    -0.6678601   -4.7427639    3.7745367 
H    -3.6432949   -0.4393489   -3.9421127 
H    -1.8910148    5.6908746    0.2866949 
H     0.2491054    5.9121710    0.5836259 
H    -1.6374480   -0.5828151   -4.7361729 
H    -1.7506866   -5.0219824    1.9165719 
21
Energy = -2130.271771417 TPSS PH3 Trans Bi
Bi   -0.8242517    0.4725236    0.8262731 
Au    1.8633708    0.3901640    0.7040482 
Au   -0.8458744    3.0038598   -0.0517750 
Au   -1.5431276   -0.7943026   -1.4256687 
Au   -0.8380475   -1.6174636    2.5023675 
P     4.1889869    0.4338694    0.7838248 
H     4.8357781    1.5293994    0.1862846 
H     4.9048644   -0.6276615    0.2041853 
H     4.7779726    0.4646397    2.0599367 
P    -0.8061064    4.9700524   -1.2252737 
P    -2.3448551   -1.8682098   -3.3147444 
P    -0.8154575   -3.6702165    3.5176522 
H    -0.5569485    4.8274613   -2.5996376 
H    -3.5664336   -2.5468997   -3.1698552 
H     0.2401258   -4.5255592    3.1633433 
H    -0.7707466   -3.7354618    4.9182096 
H    -2.6260109   -1.0687464   -4.4349839 
H    -1.9857889    5.7292924   -1.2373804 
H     0.1480000    5.9360723   -0.8705932 
H    -1.5590613   -2.8737482   -3.9021597 
H    -1.9272068   -4.4781569    3.2337805 
